# Supplementary material for: 5-HT3 Signaling Alters Development of Sacral Neural Crest Derivatives That Innervate the Lower Urinary Tract
Source: Int J Mol Sci. 2021 Jun 25;22(13):6838. doi: 10.3390/ijms22136838 (PMC8269166; doi:10.3390/ijms22136838)
Supplement: Supplementary file 1 [file ijms-22-06838-s001.zip]

Archive with 6 entries (6 files):
- Ritter_Buehler_Supplementary Table S1_LIMMA Results_v2.xlsx
- Ritter_Buehler_Supplementary Table S2_e13_Top100_v3.csv
- Ritter_Buehler_Supplementary Table S3_e14_Top100_v3.csv
- Ritter_Buehler_Supplementary Table S4_e15_Top100_v3.csv
- Ritter_Buehler_Supplementary Table S5_Colony Counts_v3.pdf
- Ritter_Buehler_Supplementary Table S6_Htr Primers_v1.pdf
