# Supplementary material for: 5-HT3 Signaling Alters Development of Sacral Neural Crest Derivatives That Innervate the Lower Urinary Tract
Source: Int J Mol Sci. 2021 Jun 25;22(13):6838. doi: 10.3390/ijms22136838 (PMC8269166; doi:10.3390/ijms22136838)
Supplement: Supplementary file 1 [file ijms-22-06838-s001.zip › Ritter_Buehler_Supplementary Table S1_LIMMA Results_v2.xlsx]

## Sheet: Sheet1
Probe ID	Sox10.YFP.e13.Bladder.Primorida.Positive-GUDMAP.Total.Embryo.Control.Sample		Sox10.YFP.e14.PG.Positive-GUDMAP.Total.Embryo.Control.Sample		Sox10.YFP.e15.PG.Positive-GUDMAP.Total.Embryo.Control.Sample
	logFC	adj.P.Val	logFC	adj.P.Val	logFC	adj.P.Val	Gene Symbol	mRNA Accession	mRNA Source	mRna - Description	mRNA - xhyb	GO Biological Process ID	GO Biological Process Term	GO Cellular Component ID	GO Cellular Component Term	GO Molecular Function ID	GO Molecular Function Term	Pathway Source	Pathway Name
10344614	0.508105	0.0287324	-0.273322	0.483039	0.310835	0.270141	---	ENSMUST00000160944	ENSEMBL	cdna:pseudogene chromosome:NCBIM37:1:3044314:3044814:1 gene:ENSMUSG00000090025 gene_biotype:pseudogene transcript_biotype:transcribed_unprocessed_pseudogene	FALSE	---	---	---	---	---	---	---	---
10344616	3.73224	5.76718e-09	0.0297437	0.990208	0.23629	0.696806	---	ENSMUST00000082908	ENSEMBL	ncrna:snRNA chromosome:NCBIM37:1:3092097:3092206:1 gene:ENSMUSG00000064842 gene_biotype:snRNA transcript_biotype:snRNA	FALSE	---	---	---	---	---	---	---	---
10344620	1.41051	4.29649e-05	-0.0305047	0.986702	0.542674	0.152729	Gm10568	AK140060	GenBank HTC	Mus musculus adult male corpora quadrigemina cDNA, RIKEN full-length enriched library, clone:B230115G11 product:hypothetical protein, full insert sequence.	FALSE	---	---	---	---	---	---	---	---
10344622	-0.247337	0.635342	-0.352425	0.768807	0.0614397	0.928041	---	GENSCAN00000010937	ENSEMBL	cdna:genscan chromosome:NCBIM37:1:4761212:4762280:1 transcript_biotype:protein_coding	FALSE	---	---	---	---	---	---	---	---
10344624	-1.64474	0.00909978	-1.46206	0.0640771	-1.14484	0.127546	Lypla1	NM_008866	RefSeq	Mus musculus lysophospholipase 1 (Lypla1), mRNA.	FALSE	GO:0006629 // GO:0006631	lipid metabolic process // fatty acid metabolic process	GO:0005737 // GO:0005739	cytoplasm // mitochondrion	GO:0004622 // GO:0008474 // GO:0016787	lysophospholipase activity // palmitoyl-(protein) hydrolase activity // hydrolase activity	---	---
10344633	-2.09016	6.05333e-07	-1.26796	0.00284781	-1.38171	0.000469471	Tcea1	NM_011541	RefSeq	Mus musculus transcription elongation factor A (SII) 1 (Tcea1), transcript variant 2, mRNA.	FALSE	GO:0006351 // GO:0006355 // GO:0006357 // GO:0030218 // GO:0032784 // GO:0045893 // GO:0045944	transcription, DNA-dependent // regulation of transcription, DNA-dependent // regulation of transcription from RNA polymerase II promoter // erythrocyte differentiation // regulation of transcription elongation, DNA-dependent // positive regulation of transcription, DNA-dependent // positive regulation of transcription from RNA polymerase II promoter	GO:0005634 // GO:0005654 // GO:0005730	nucleus // nucleoplasm // nucleolus	GO:0003676 // GO:0003677 // GO:0005515 // GO:0008270 // GO:0046872	nucleic acid binding // DNA binding // protein binding // zinc ion binding // metal ion binding	---	---
10344637	-2.53257	0.000131338	-0.547392	0.657179	-0.457976	0.543332	Atp6v1h	NM_133826	RefSeq	Mus musculus ATPase, H+ transporting, lysosomal V1 subunit H (Atp6v1h), mRNA.	FALSE	GO:0006810 // GO:0006811 // GO:0006897 // GO:0015991 // GO:0015992	transport // ion transport // endocytosis // ATP hydrolysis coupled proton transport // proton transport	GO:0000221	vacuolar proton-transporting V-type ATPase, V1 domain	GO:0016820 // GO:0046961	hydrolase activity, acting on acid anhydrides, catalyzing transmembrane movement of substances // proton-transporting ATPase activity, rotational mechanism	---	---
10344653	1.09827	0.00249638	-0.154318	0.900597	0.381058	0.37494	Oprk1	NM_001204371	RefSeq	Mus musculus opioid receptor, kappa 1 (Oprk1), transcript variant 1, mRNA.	FALSE	GO:0006955 // GO:0007165 // GO:0007186 // GO:0007200 // GO:0038003 // GO:0038003 // GO:0051607	immune response // signal transduction // G-protein coupled receptor signaling pathway // phospholipase C-activating G-protein coupled receptor signaling pathway // opioid receptor signaling pathway // opioid receptor signaling pathway // defense response to virus	GO:0005886 // GO:0016020 // GO:0016021	plasma membrane // membrane // integral to membrane	GO:0004871 // GO:0004872 // GO:0004930 // GO:0004985 // GO:0038048	signal transducer activity // receptor activity // G-protein coupled receptor activity // opioid receptor activity // dynorphin receptor activity	---	---
10344658	-1.09445	0.0708884	-1.5359	0.0434792	-1.57612	0.026317	Rb1cc1	NM_009826	RefSeq	Mus musculus RB1-inducible coiled-coil 1 (Rb1cc1), mRNA.	FALSE	GO:0000045 // GO:0001889 // GO:0001934 // GO:0006351 // GO:0006355 // GO:0006914 // GO:0007049 // GO:0007254 // GO:0007507 // GO:0010506 // GO:0043066 // GO:0045793	autophagic vacuole assembly // liver development // positive regulation of protein phosphorylation // transcription, DNA-dependent // regulation of transcription, DNA-dependent // autophagy // cell cycle // JNK cascade // heart development // regulation of autophagy // negative regulation of apoptotic process // positive regulation of cell size	GO:0000407 // GO:0005634 // GO:0005634 // GO:0005737 // GO:0034045 // GO:0070969 // GO:0070969	pre-autophagosomal structure // nucleus // nucleus // cytoplasm // pre-autophagosomal structure membrane // ULK1-ATG13-FIP200 complex // ULK1-ATG13-FIP200 complex	GO:0005515 // GO:0019901	protein binding // protein kinase binding	---	---
10344674	1.99126	8.83255e-07	0.0185117	0.992326	0.303013	0.464358	Fam150a	NM_001195732	RefSeq	Mus musculus family with sequence similarity 150, member A (Fam150a), mRNA.	FALSE	GO:0008150	biological_process	GO:0005575	cellular_component	GO:0003674	molecular_function	---	---
10344679	1.1031	0.00310435	0.0981317	0.950859	0.576821	0.190422	St18	NR_045188	RefSeq	Mus musculus suppression of tumorigenicity 18 (St18), transcript variant 4, non-coding RNA.	FALSE	GO:0000122 // GO:0006351 // GO:0006355	negative regulation of transcription from RNA polymerase II promoter // transcription, DNA-dependent // regulation of transcription, DNA-dependent	GO:0005634	nucleus	GO:0003677 // GO:0003700 // GO:0008270 // GO:0046872	DNA binding // sequence-specific DNA binding transcription factor activity // zinc ion binding // metal ion binding	---	---
10344707	-3.05684	2.04068e-05	-2.14689	0.00616161	-1.70066	0.0230176	Pcmtd1	NM_183028	RefSeq	Mus musculus protein-L-isoaspartate (D-aspartate) O-methyltransferase domain containing 1 (Pcmtd1), mRNA.	FALSE	GO:0006464 // GO:0008150 // GO:0032259	cellular protein modification process // biological_process // methylation	GO:0005575 // GO:0005737	cellular_component // cytoplasm	GO:0003674 // GO:0004719 // GO:0008168 // GO:0016740	molecular_function // protein-L-isoaspartate (D-aspartate) O-methyltransferase activity // methyltransferase activity // transferase activity	---	---
10344713	-1.23234	0.032524	1.15077	0.130185	0.0897202	0.907504	Ahcy	NM_016661	RefSeq	Mus musculus S-adenosylhomocysteine hydrolase (Ahcy), mRNA.	FALSE	GO:0002439 // GO:0007584 // GO:0019510 // GO:0019510 // GO:0042745	chronic inflammatory response to antigenic stimulus // response to nutrient // S-adenosylhomocysteine catabolic process // S-adenosylhomocysteine catabolic process // circadian sleep/wake cycle	GO:0005634 // GO:0005829 // GO:0005829 // GO:0019717	nucleus // cytosol // cytosol // synaptosome	GO:0004013 // GO:0004013 // GO:0005507 // GO:0030554 // GO:0042802 // GO:0043621 // GO:0051287	adenosylhomocysteinase activity // adenosylhomocysteinase activity // copper ion binding // adenyl nucleotide binding // identical protein binding // protein self-association // NAD binding	---	---
10344715	1.30145	9.58595e-05	0.123216	0.913021	0.4361	0.242584	---	AK036865	GenBank HTC	Mus musculus adult female vagina cDNA, RIKEN full-length enriched library, clone:9930020B22 product:hypothetical protein, full insert sequence.	FALSE	---	---	---	---	---	---	---	---
10344717	2.0106	1.35933e-05	-0.437375	0.551322	-0.0211537	0.971013	---	ENSMUST00000102181	ENSEMBL	ncrna:miRNA chromosome:NCBIM37:1:8806219:8806328:1 gene:ENSMUSG00000076135 gene_biotype:miRNA transcript_biotype:miRNA	FALSE	---	---	---	---	---	---	---	---
10344719	0.613711	0.0070332	-0.0460097	0.967901	0.509368	0.054604	---	ENSMUST00000151704	ENSEMBL	cdna:pseudogene chromosome:NCBIM37:1:8846009:8846348:-1 gene:ENSMUSG00000086195 gene_biotype:pseudogene transcript_biotype:transcribed_processed_pseudogene	FALSE	---	---	---	---	---	---	---	---
10344721	3.15349	7.47094e-09	0.0841198	0.967949	0.552421	0.267412	---	ENSMUST00000083691	ENSEMBL	ncrna:snRNA chromosome:NCBIM37:1:9448751:9448853:1 gene:ENSMUSG00000065625 gene_biotype:snRNA transcript_biotype:snRNA	FALSE	---	---	---	---	---	---	---	---
10344723	-1.1092	0.0545254	0.665111	0.498997	-0.625418	0.374257	Rrs1	NM_021511	RefSeq	Mus musculus RRS1 ribosome biogenesis regulator homolog (S. cerevisiae) (Rrs1), mRNA.	FALSE	GO:0007080 // GO:0042254	mitotic metaphase plate congression // ribosome biogenesis	GO:0000794 // GO:0005634 // GO:0005730 // GO:0005730 // GO:0005783	condensed nuclear chromosome // nucleus // nucleolus // nucleolus // endoplasmic reticulum	GO:0005515	protein binding	---	---
10344725	0.331432	0.109457	-1.39607	2.89423e-07	-0.768719	0.00109337	Adhfe1	NM_175236	RefSeq	Mus musculus alcohol dehydrogenase, iron containing, 1 (Adhfe1), nuclear gene encoding mitochondrial protein, transcript variant 1, mRNA.	FALSE	GO:0015993 // GO:0055114	molecular hydrogen transport // oxidation-reduction process	GO:0005739	mitochondrion	GO:0016491 // GO:0046872 // GO:0047988	oxidoreductase activity // metal ion binding // hydroxyacid-oxoacid transhydrogenase activity	---	---
10344741	-4.22533	2.89045e-07	-1.27094	0.161257	-2.30042	0.00275484	Hnrnpa3	NM_053263	RefSeq	Mus musculus heterogeneous nuclear ribonucleoprotein A3 (Hnrnpa3), transcript variant c, mRNA.	FALSE	GO:0006397 // GO:0008380 // GO:0051028	mRNA processing // RNA splicing // mRNA transport	GO:0005634 // GO:0005681 // GO:0005730 // GO:0005737 // GO:0030529 // GO:0030530 // GO:0043005 // GO:0071013	nucleus // spliceosomal complex // nucleolus // cytoplasm // ribonucleoprotein complex // heterogeneous nuclear ribonucleoprotein complex // neuron projection // catalytic step 2 spliceosome	GO:0000166 // GO:0003676 // GO:0003723 // GO:0003729 // GO:0051033	nucleotide binding // nucleic acid binding // RNA binding // mRNA binding // RNA transmembrane transporter activity	---	---
10344743	0.850058	0.0157377	-0.462812	0.399415	-0.112451	0.805809	3110035E14Rik	BC066997	GenBank	Mus musculus RIKEN cDNA 3110035E14 gene, mRNA (cDNA clone MGC:91354 IMAGE:5703513), complete cds.	FALSE	GO:0008150	biological_process	GO:0005575	cellular_component	GO:0003674	molecular_function	---	---
10344750	-0.783146	0.0552781	-0.999969	0.0522333	-1.26601	0.00702143	Sgk3	NM_133220	RefSeq	Mus musculus serum/glucocorticoid regulated kinase 3 (Sgk3), transcript variant 1, mRNA.	FALSE	GO:0006468 // GO:0006916 // GO:0007154 // GO:0016310	protein phosphorylation // anti-apoptosis // cell communication // phosphorylation	GO:0005768 // GO:0016023 // GO:0031410	endosome // cytoplasmic membrane-bounded vesicle // cytoplasmic vesicle	GO:0000166 // GO:0004672 // GO:0004674 // GO:0005524 // GO:0016301 // GO:0016740 // GO:0016772 // GO:0035091	nucleotide binding // protein kinase activity // protein serine/threonine kinase activity // ATP binding // kinase activity // transferase activity // transferase activity, transferring phosphorus-containing groups // phosphatidylinositol binding	---	---
10344772	1.14094	0.000282115	-0.104474	0.929073	0.357121	0.319131	6030422M02Rik	NM_177722	RefSeq	Mus musculus RIKEN cDNA 6030422M02 gene (6030422M02Rik), mRNA.	FALSE	GO:0006260 // GO:0008150	DNA replication // biological_process	GO:0005575	cellular_component	GO:0003674 // GO:0003677 // GO:0005524	molecular_function // DNA binding // ATP binding	---	---
10344789	-0.826302	0.366165	-0.770243	0.680241	-1.17656	0.281808	Cspp1	NM_026493	RefSeq	Mus musculus centrosome and spindle pole associated protein 1 (Cspp1), mRNA.	FALSE	GO:0051781 // GO:0071777	positive regulation of cell division // positive regulation of cell cycle cytokinesis	GO:0000922 // GO:0000922 // GO:0005737 // GO:0005813 // GO:0005819 // GO:0005819 // GO:0005856 // GO:0005874	spindle pole // spindle pole // cytoplasm // centrosome // spindle // spindle // cytoskeleton // microtubule	GO:0005515	protein binding	---	---
10344797	-0.184424	0.528945	-0.292993	0.570559	-0.0263711	0.946231	Cspp1	ENSMUST00000163561	ENSEMBL	cdna:known chromosome:NCBIM37:1:10029866:10057183:1 gene:ENSMUSG00000056763 gene_biotype:protein_coding transcript_biotype:protein_coding	FALSE	GO:0051781 // GO:0071777	positive regulation of cell division // positive regulation of cell cycle cytokinesis	GO:0000922 // GO:0000922 // GO:0005737 // GO:0005813 // GO:0005819 // GO:0005819 // GO:0005856 // GO:0005874	spindle pole // spindle pole // cytoplasm // centrosome // spindle // spindle // cytoskeleton // microtubule	GO:0005515	protein binding	---	---
10344799	0.811192	0.206848	-1.16146	0.184454	-1.04788	0.176763	Cspp1	NM_026493	RefSeq	Mus musculus centrosome and spindle pole associated protein 1 (Cspp1), mRNA.	FALSE	GO:0051781 // GO:0071777	positive regulation of cell division // positive regulation of cell cycle cytokinesis	GO:0000922 // GO:0000922 // GO:0005737 // GO:0005813 // GO:0005819 // GO:0005819 // GO:0005856 // GO:0005874	spindle pole // spindle pole // cytoplasm // centrosome // spindle // spindle // cytoskeleton // microtubule	GO:0005515	protein binding	---	---
10344801	-2.09834	0.0107587	-0.875657	0.544542	-1.33709	0.174439	Cspp1	NM_026493	RefSeq	Mus musculus centrosome and spindle pole associated protein 1 (Cspp1), mRNA.	FALSE	GO:0051781 // GO:0071777	positive regulation of cell division // positive regulation of cell cycle cytokinesis	GO:0000922 // GO:0000922 // GO:0005737 // GO:0005813 // GO:0005819 // GO:0005819 // GO:0005856 // GO:0005874	spindle pole // spindle pole // cytoplasm // centrosome // spindle // spindle // cytoskeleton // microtubule	GO:0005515	protein binding	---	---
10344803	-2.11516	0.0517703	-0.800102	0.755412	-1.76879	0.180364	Cspp1	NM_026493	RefSeq	Mus musculus centrosome and spindle pole associated protein 1 (Cspp1), mRNA.	FALSE	GO:0051781 // GO:0071777	positive regulation of cell division // positive regulation of cell cycle cytokinesis	GO:0000922 // GO:0000922 // GO:0005737 // GO:0005813 // GO:0005819 // GO:0005819 // GO:0005856 // GO:0005874	spindle pole // spindle pole // cytoplasm // centrosome // spindle // spindle // cytoskeleton // microtubule	GO:0005515	protein binding	---	---
10344805	-0.78539	0.403536	-0.276629	0.94329	-1.60266	0.150321	Cspp1	NM_026493	RefSeq	Mus musculus centrosome and spindle pole associated protein 1 (Cspp1), mRNA.	FALSE	GO:0051781 // GO:0071777	positive regulation of cell division // positive regulation of cell cycle cytokinesis	GO:0000922 // GO:0000922 // GO:0005737 // GO:0005813 // GO:0005819 // GO:0005819 // GO:0005856 // GO:0005874	spindle pole // spindle pole // cytoplasm // centrosome // spindle // spindle // cytoskeleton // microtubule	GO:0005515	protein binding	---	---
10344807	-3.26291	0.00306134	0.137412	0.980381	1.76775	0.173331	Cspp1	NM_026493	RefSeq	Mus musculus centrosome and spindle pole associated protein 1 (Cspp1), mRNA.	FALSE	GO:0051781 // GO:0071777	positive regulation of cell division // positive regulation of cell cycle cytokinesis	GO:0000922 // GO:0000922 // GO:0005737 // GO:0005813 // GO:0005819 // GO:0005819 // GO:0005856 // GO:0005874	spindle pole // spindle pole // cytoplasm // centrosome // spindle // spindle // cytoskeleton // microtubule	GO:0005515	protein binding	---	---
10344809	-1.11134	0.328067	-0.543621	0.880399	0.370127	0.80017	Cspp1	NM_026493	RefSeq	Mus musculus centrosome and spindle pole associated protein 1 (Cspp1), mRNA.	FALSE	GO:0051781 // GO:0071777	positive regulation of cell division // positive regulation of cell cycle cytokinesis	GO:0000922 // GO:0000922 // GO:0005737 // GO:0005813 // GO:0005819 // GO:0005819 // GO:0005856 // GO:0005874	spindle pole // spindle pole // cytoplasm // centrosome // spindle // spindle // cytoskeleton // microtubule	GO:0005515	protein binding	---	---
10344811	-0.64107	0.232652	-0.374584	0.775071	0.66809	0.303977	Cspp1	NM_026493	RefSeq	Mus musculus centrosome and spindle pole associated protein 1 (Cspp1), mRNA.	FALSE	GO:0051781 // GO:0071777	positive regulation of cell division // positive regulation of cell cycle cytokinesis	GO:0000922 // GO:0000922 // GO:0005737 // GO:0005813 // GO:0005819 // GO:0005819 // GO:0005856 // GO:0005874	spindle pole // spindle pole // cytoplasm // centrosome // spindle // spindle // cytoskeleton // microtubule	GO:0005515	protein binding	---	---
10344813	-0.401663	0.726167	-0.165839	0.976138	-0.609099	0.650081	Cspp1	NM_026493	RefSeq	Mus musculus centrosome and spindle pole associated protein 1 (Cspp1), mRNA.	FALSE	GO:0051781 // GO:0071777	positive regulation of cell division // positive regulation of cell cycle cytokinesis	GO:0000922 // GO:0000922 // GO:0005737 // GO:0005813 // GO:0005819 // GO:0005819 // GO:0005856 // GO:0005874	spindle pole // spindle pole // cytoplasm // centrosome // spindle // spindle // cytoskeleton // microtubule	GO:0005515	protein binding	---	---
10344815	0.0377183	0.973936	-0.523917	0.871898	-0.297316	0.827595	Cspp1	NM_026493	RefSeq	Mus musculus centrosome and spindle pole associated protein 1 (Cspp1), mRNA.	FALSE	GO:0051781 // GO:0071777	positive regulation of cell division // positive regulation of cell cycle cytokinesis	GO:0000922 // GO:0000922 // GO:0005737 // GO:0005813 // GO:0005819 // GO:0005819 // GO:0005856 // GO:0005874	spindle pole // spindle pole // cytoplasm // centrosome // spindle // spindle // cytoskeleton // microtubule	GO:0005515	protein binding	---	---
10344817	-0.842943	0.433287	-0.252561	0.95874	0.47997	0.719437	Cspp1	NM_026493	RefSeq	Mus musculus centrosome and spindle pole associated protein 1 (Cspp1), mRNA.	FALSE	GO:0051781 // GO:0071777	positive regulation of cell division // positive regulation of cell cycle cytokinesis	GO:0000922 // GO:0000922 // GO:0005737 // GO:0005813 // GO:0005819 // GO:0005819 // GO:0005856 // GO:0005874	spindle pole // spindle pole // cytoplasm // centrosome // spindle // spindle // cytoskeleton // microtubule	GO:0005515	protein binding	---	---
10344819	1.22175	0.100755	-0.0250422	0.995696	0.429251	0.644812	Cspp1	NM_026493	RefSeq	Mus musculus centrosome and spindle pole associated protein 1 (Cspp1), mRNA.	FALSE	GO:0051781 // GO:0071777	positive regulation of cell division // positive regulation of cell cycle cytokinesis	GO:0000922 // GO:0000922 // GO:0005737 // GO:0005813 // GO:0005819 // GO:0005819 // GO:0005856 // GO:0005874	spindle pole // spindle pole // cytoplasm // centrosome // spindle // spindle // cytoskeleton // microtubule	GO:0005515	protein binding	---	---
10344821	-0.0559672	0.933867	0.156441	0.954632	0.207352	0.79312	Cspp1	NM_026493	RefSeq	Mus musculus centrosome and spindle pole associated protein 1 (Cspp1), mRNA.	FALSE	GO:0051781 // GO:0071777	positive regulation of cell division // positive regulation of cell cycle cytokinesis	GO:0000922 // GO:0000922 // GO:0005737 // GO:0005813 // GO:0005819 // GO:0005819 // GO:0005856 // GO:0005874	spindle pole // spindle pole // cytoplasm // centrosome // spindle // spindle // cytoskeleton // microtubule	GO:0005515	protein binding	---	---
10344835	0.601729	0.034045	0.040536	0.978521	0.108486	0.767288	---	GENSCAN00000031038	ENSEMBL	cdna:genscan chromosome:NCBIM37:1:10836156:10859287:1 transcript_biotype:protein_coding	FALSE	---	---	---	---	---	---	---	---
10344837	-1.16178	2.36292e-05	-1.42638	5.18537e-06	-1.13826	5.15612e-05	Prex2	NM_029525	RefSeq	Mus musculus phosphatidylinositol-3,4,5-trisphosphate-dependent Rac exchange factor 2 (Prex2), transcript variant 1, mRNA.	FALSE	GO:0007186 // GO:0032855 // GO:0035023 // GO:0035556	G-protein coupled receptor signaling pathway // positive regulation of Rac GTPase activity // regulation of Rho protein signal transduction // intracellular signal transduction	GO:0005575 // GO:0005622	cellular_component // intracellular	GO:0005085 // GO:0005089 // GO:0005543 // GO:0030675 // GO:0030676	guanyl-nucleotide exchange factor activity // Rho guanyl-nucleotide exchange factor activity // phospholipid binding // Rac GTPase activator activity // Rac guanyl-nucleotide exchange factor activity	---	---
10344879	1.04881	0.0318399	0.82003	0.232018	1.40291	0.0129649	A830018L16Rik	NM_001160369	RefSeq	Mus musculus RIKEN cDNA A830018L16 gene (A830018L16Rik), transcript variant 1, mRNA.	FALSE	GO:0007165 // GO:0008150	signal transduction // biological_process	GO:0005575	cellular_component	GO:0003674 // GO:0008603	molecular_function // cAMP-dependent protein kinase regulator activity	---	---
10344895	1.38215	0.000910008	-0.238104	0.829944	-0.135575	0.794128	---	GENSCAN00000032795	ENSEMBL	cdna:genscan chromosome:NCBIM37:1:12056774:12269203:1 transcript_biotype:protein_coding	FALSE	---	---	---	---	---	---	---	---
10344897	-1.67687	0.00225862	2.26225	0.000526687	2.91811	2.62807e-06	Sulf1	NM_001198565	RefSeq	Mus musculus sulfatase 1 (Sulf1), transcript variant 1, mRNA.	FALSE	GO:0001822 // GO:0001937 // GO:0002063 // GO:0003094 // GO:0006790 // GO:0006915 // GO:0008152 // GO:0010575 // GO:0014846 // GO:0016525 // GO:0030177 // GO:0030201 // GO:0030201 // GO:0030336 // GO:0030513 // GO:0032836 // GO:0035860 // GO:0040036 // GO:0040037 // GO:0040037 // GO:0040037 // GO:0048010 // GO:0048706 // GO:0051216 // GO:0060348 // GO:0060384 // GO:0060686	kidney development // negative regulation of endothelial cell proliferation // chondrocyte development // glomerular filtration // sulfur compound metabolic process // apoptotic process // metabolic process // positive regulation vascular endothelial growth factor production // esophagus smooth muscle contraction // negative regulation of angiogenesis // positive regulation of Wnt receptor signal…	GO:0005615 // GO:0005783 // GO:0005794 // GO:0005886 // GO:0009986 // GO:0045121	extracellular space // endoplasmic reticulum // Golgi apparatus // plasma membrane // cell surface // membrane raft	GO:0003824 // GO:0004065 // GO:0005509 // GO:0008449 // GO:0008449 // GO:0008484 // GO:0016787 // GO:0046872	catalytic activity // arylsulfatase activity // calcium ion binding // N-acetylglucosamine-6-sulfatase activity // N-acetylglucosamine-6-sulfatase activity // sulfuric ester hydrolase activity // hydrolase activity // metal ion binding	---	---
10344922	0.296506	0.365546	-0.0814815	0.955983	0.281479	0.473738	---	GENSCAN00000037476	ENSEMBL	cdna:genscan chromosome:NCBIM37:1:12982681:13101386:1 transcript_biotype:protein_coding	FALSE	---	---	---	---	---	---	---	---
10344924	0.0927937	0.779788	-2.00915	5.31746e-07	-1.73188	1.63152e-06	Xkr9	NM_001011873	RefSeq	Mus musculus X Kell blood group precursor related family member 9 homolog (Xkr9), mRNA.	FALSE	GO:0008150	biological_process	GO:0005575 // GO:0016020 // GO:0016021	cellular_component // membrane // integral to membrane	GO:0003674	molecular_function	---	---
10344929	0.686807	0.0379926	-0.0560983	0.974831	0.34845	0.387013	Msc	NM_010827	RefSeq	Mus musculus musculin (Msc), mRNA.	FALSE	GO:0006351 // GO:0006355 // GO:0014707 // GO:0060021 // GO:0060539	transcription, DNA-dependent // regulation of transcription, DNA-dependent // branchiomeric skeletal muscle development // palate development // diaphragm development	GO:0005634	nucleus	GO:0003677	DNA binding	---	---
10344931	-2.14426	1.29265e-08	-0.15327	0.859016	-0.0845575	0.823114	Rpl5	NM_016980	RefSeq	Mus musculus ribosomal protein L5 (Rpl5), mRNA.	FALSE	GO:0006364 // GO:0006412 // GO:0042273	rRNA processing // translation // ribosomal large subunit biogenesis	GO:0005622 // GO:0005634 // GO:0005737 // GO:0005840 // GO:0022625 // GO:0030529	intracellular // nucleus // cytoplasm // ribosome // cytosolic large ribosomal subunit // ribonucleoprotein complex	GO:0003723 // GO:0003735 // GO:0005515 // GO:0008097 // GO:0019843	RNA binding // structural constituent of ribosome // protein binding // 5S rRNA binding // rRNA binding	GenMAPP	Ribosomal_Proteins
10344935	-0.004737	0.989666	0.223369	0.780967	0.198791	0.620853	Kcnb2	NM_001098528	RefSeq	Mus musculus potassium voltage gated channel, Shab-related subfamily, member 2 (Kcnb2), mRNA.	FALSE	GO:0006810 // GO:0006811 // GO:0006813 // GO:0034765 // GO:0051260 // GO:0055085 // GO:0071805	transport // ion transport // potassium ion transport // regulation of ion transmembrane transport // protein homooligomerization // transmembrane transport // potassium ion transmembrane transport	GO:0008076 // GO:0016020 // GO:0016021 // GO:0043025	voltage-gated potassium channel complex // membrane // integral to membrane // neuronal cell body	GO:0005216 // GO:0005244 // GO:0005249 // GO:0005267	ion channel activity // voltage-gated ion channel activity // voltage-gated potassium channel activity // potassium channel activity	---	---
10344939	-2.41846	0.00227795	0.16134	0.966535	-0.503945	0.59609	Terf1	NM_009352	RefSeq	Mus musculus telomeric repeat binding factor 1 (Terf1), mRNA.	FALSE	GO:0000723 // GO:0001309 // GO:0006917 // GO:0006919 // GO:0007004 // GO:0007049 // GO:0007067 // GO:0007094 // GO:0008156 // GO:0010834 // GO:0031116 // GO:0032211 // GO:0045840 // GO:0045931 // GO:0051260 // GO:0051301 // GO:0051974	telomere maintenance // age-dependent telomere shortening // induction of apoptosis // activation of cysteine-type endopeptidase activity involved in apoptotic process // telomere maintenance via telomerase // cell cycle // mitosis // mitotic cell cycle spindle assembly checkpoint // negative regulation of DNA replication // telomere maintenance via telomere shortening // positive regulation of m…	GO:0000781 // GO:0000783 // GO:0000783 // GO:0000784 // GO:0005634 // GO:0005634 // GO:0005694 // GO:0005737 // GO:0005856	chromosome, telomeric region // nuclear telomere cap complex // nuclear telomere cap complex // nuclear chromosome, telomeric region // nucleus // nucleus // chromosome // cytoplasm // cytoskeleton	GO:0003677 // GO:0003691 // GO:0005515 // GO:0008017 // GO:0008301 // GO:0008656 // GO:0010521 // GO:0042162 // GO:0042803 // GO:0046982	DNA binding // double-stranded telomeric DNA binding // protein binding // microtubule binding // DNA binding, bending // cysteine-type endopeptidase activator activity involved in apoptotic process // telomerase inhibitor activity // telomeric DNA binding // protein homodimerization activity // protein heterodimerization activity	---	---
10344950	2.57287	2.5084e-06	0.0104072	0.996907	0.347087	0.54692	Gm7634	XR_107233	RefSeq	PREDICTED: Mus musculus predicted gene 7634 (Gm7634), miscRNA.	FALSE	---	---	---	---	---	---	---	---
10344952	-1.21729	0.0824856	2.42865	0.00458215	0.981166	0.250187	Rdh10	NM_133832	RefSeq	Mus musculus retinol dehydrogenase 10 (all-trans) (Rdh10), mRNA.	FALSE	GO:0001656 // GO:0001701 // GO:0002138 // GO:0007601 // GO:0008152 // GO:0008406 // GO:0009887 // GO:0014032 // GO:0031076 // GO:0035115 // GO:0042572 // GO:0042574 // GO:0043583 // GO:0043584 // GO:0048568 // GO:0048703 // GO:0055114 // GO:0055114 // GO:0060431 // GO:0060449	metanephros development // in utero embryonic development // retinoic acid biosynthetic process // visual perception // metabolic process // gonad development // organ morphogenesis // neural crest cell development // embryonic camera-type eye development // embryonic forelimb morphogenesis // retinol metabolic process // retinal metabolic process // ear development // nose development // embryon…	GO:0005624 // GO:0005737 // GO:0005783 // GO:0016020 // GO:0016021	membrane fraction // cytoplasm // endoplasmic reticulum // membrane // integral to membrane	GO:0000166 // GO:0004745 // GO:0004745 // GO:0016491 // GO:0052650	nucleotide binding // retinol dehydrogenase activity // retinol dehydrogenase activity // oxidoreductase activity // NADP-retinol dehydrogenase activity	---	---
10344960	-0.677717	0.104466	-0.29428	0.773384	-0.213085	0.686846	Tmem70	NM_027415	RefSeq	Mus musculus transmembrane protein 70 (Tmem70), nuclear gene encoding mitochondrial protein, transcript variant 1, mRNA.	FALSE	GO:0033615	mitochondrial proton-transporting ATP synthase complex assembly	GO:0005739 // GO:0005739 // GO:0005743 // GO:0016020 // GO:0016021 // GO:0032592	mitochondrion // mitochondrion // mitochondrial inner membrane // membrane // integral to membrane // integral to mitochondrial membrane	GO:0003674	molecular_function	---	---
10344966	0.310294	0.670913	0.162264	0.960681	-0.927965	0.268716	Ly96	NM_016923	RefSeq	Mus musculus lymphocyte antigen 96 (Ly96), transcript variant 1, mRNA.	FALSE	GO:0006954 // GO:0031663 // GO:0032496 // GO:0032497 // GO:0045087	inflammatory response // lipopolysaccharide-mediated signaling pathway // response to lipopolysaccharide // detection of lipopolysaccharide // innate immune response	GO:0005576 // GO:0046696	extracellular region // lipopolysaccharide receptor complex	GO:0001875 // GO:0005515	lipopolysaccharide receptor activity // protein binding	---	---
10344973	0.321603	0.581636	-0.576152	0.57404	0.35033	0.614365	Gdap1	NM_010267	RefSeq	Mus musculus ganglioside-induced differentiation-associated-protein 1 (Gdap1), mRNA.	FALSE	GO:0000266 // GO:0006626 // GO:0032526	mitochondrial fission // protein targeting to mitochondrion // response to retinoic acid	GO:0005737 // GO:0031307	cytoplasm // integral to mitochondrial outer membrane	GO:0003674	molecular_function	---	---
10344981	0.518304	0.214188	-0.841792	0.123969	0.10884	0.844238	Pi15	NM_053191	RefSeq	Mus musculus peptidase inhibitor 15 (Pi15), mRNA.	FALSE	GO:0010466	negative regulation of peptidase activity	GO:0005576	extracellular region	GO:0030414	peptidase inhibitor activity	---	---
10344990	-0.787203	0.0770071	0.169059	0.920205	-0.0737349	0.902812	Crispld1	ENSMUST00000095075	ENSEMBL	cdna:known chromosome:NCBIM37:1:17717169:17756425:1 gene:ENSMUSG00000025776 gene_biotype:protein_coding transcript_biotype:protein_coding	FALSE	GO:0008150	biological_process	GO:0005575 // GO:0005576	cellular_component // extracellular region	GO:0003674	molecular_function	---	---
10345007	0.594313	0.0189866	-0.561673	0.0821156	-0.0140853	0.968693	Tfap2d	ENSMUST00000037294	ENSEMBL	cdna:known chromosome:NCBIM37:1:19093103:19156427:1 gene:ENSMUSG00000042596 gene_biotype:protein_coding transcript_biotype:protein_coding	FALSE	GO:0006351 // GO:0006355 // GO:0045893	transcription, DNA-dependent // regulation of transcription, DNA-dependent // positive regulation of transcription, DNA-dependent	GO:0005634 // GO:0005667	nucleus // transcription factor complex	GO:0003677 // GO:0003700 // GO:0005515	DNA binding // sequence-specific DNA binding transcription factor activity // protein binding	---	---
10345016	-0.959479	0.0395538	-0.90082	0.148321	-0.729846	0.196992	Tfap2b	NM_009334	RefSeq	Mus musculus transcription factor AP-2 beta (Tfap2b), transcript variant 1, mRNA.	FALSE	GO:0000122 // GO:0000122 // GO:0001822 // GO:0003091 // GO:0006006 // GO:0006351 // GO:0006355 // GO:0006366 // GO:0006366 // GO:0008284 // GO:0008284 // GO:0008285 // GO:0010960 // GO:0030510 // GO:0035136 // GO:0035137 // GO:0035810 // GO:0035909 // GO:0042593 // GO:0043066 // GO:0043066 // GO:0043066 // GO:0043525 // GO:0045595 // GO:0045892 // GO:0045893 // GO:0045944 // GO:0045944 // GO:0045…	negative regulation of transcription from RNA polymerase II promoter // negative regulation of transcription from RNA polymerase II promoter // kidney development // renal water homeostasis // glucose metabolic process // transcription, DNA-dependent // regulation of transcription, DNA-dependent // transcription from RNA polymerase II promoter // transcription from RNA polymerase II promoter // p…	GO:0005634	nucleus	GO:0000979 // GO:0000979 // GO:0000981 // GO:0000983 // GO:0001077 // GO:0001105 // GO:0001106 // GO:0001158 // GO:0003677 // GO:0003682 // GO:0003700 // GO:0003713 // GO:0003713 // GO:0003714 // GO:0005515 // GO:0042803 // GO:0043027 // GO:0043565 // GO:0046982 // GO:0046983	RNA polymerase II core promoter sequence-specific DNA binding // RNA polymerase II core promoter sequence-specific DNA binding // sequence-specific DNA binding RNA polymerase II transcription factor activity // RNA polymerase II core promoter sequence-specific DNA binding transcription factor activity // RNA polymerase II core promoter proximal region sequence-specific DNA binding transcription f…	---	---
10345025	-1.26945	0.0197892	0.758281	0.358933	0.730879	0.267248	Iars	NM_172015	RefSeq	Mus musculus isoleucine-tRNA synthetase (Iars), mRNA.	FALSE	GO:0006412 // GO:0006418 // GO:0006428	translation // tRNA aminoacylation for protein translation // isoleucyl-tRNA aminoacylation	GO:0005634 // GO:0005737	nucleus // cytoplasm	GO:0000166 // GO:0002161 // GO:0004812 // GO:0004822 // GO:0005524 // GO:0016874	nucleotide binding // aminoacyl-tRNA editing activity // aminoacyl-tRNA ligase activity // isoleucine-tRNA ligase activity // ATP binding // ligase activity	---	---
10345028	0.961324	0.00394082	-0.104599	0.9371	0.256667	0.519955	Mir206	NR_029593	RefSeq	Mus musculus microRNA 206 (Mir206), microRNA.	FALSE	GO:0071391	cellular response to estrogen stimulus	GO:0005634	nucleus	---	---	---	---
10345030	0.421311	0.164864	-0.885408	0.0176182	-0.179872	0.633708	Mir133b	NR_029902	RefSeq	Mus musculus microRNA 133b (Mir133b), microRNA.	FALSE	GO:0010628 // GO:0014043 // GO:0014043 // GO:0070482	positive regulation of gene expression // negative regulation of neuron maturation // negative regulation of neuron maturation // response to oxygen levels	GO:0030424	axon	---	---	---	---
10345032	1.63329	2.38938e-05	-0.157305	0.893546	0.585234	0.163889	Il17a	NM_010552	RefSeq	Mus musculus interleukin 17A (Il17a), mRNA.	FALSE	GO:0006954 // GO:0032747 // GO:0045672 // GO:0045944 // GO:0045944 // GO:0071347 // GO:0072537 // GO:1900017 // GO:1900017	inflammatory response // positive regulation of interleukin-23 production // positive regulation of osteoclast differentiation // positive regulation of transcription from RNA polymerase II promoter // positive regulation of transcription from RNA polymerase II promoter // cellular response to interleukin-1 // fibroblast activation // positive regulation of cytokine production involved in inflamm…	GO:0005576 // GO:0005615 // GO:0009897	extracellular region // extracellular space // external side of plasma membrane	GO:0005125	cytokine activity	---	---
10345037	-0.0830685	0.71116	-0.253109	0.468477	-0.131621	0.614605	Paqr8	ENSMUST00000068880	ENSEMBL	cdna:known chromosome:NCBIM37:1:20880698:20929632:1 gene:ENSMUSG00000025931 gene_biotype:protein_coding transcript_biotype:protein_coding	FALSE	GO:0007275 // GO:0008150 // GO:0030154 // GO:0048477	multicellular organismal development // biological_process // cell differentiation // oogenesis	GO:0005575 // GO:0005886 // GO:0016020 // GO:0016021	cellular_component // plasma membrane // membrane // integral to membrane	GO:0003674 // GO:0004872 // GO:0005496 // GO:0008289	molecular_function // receptor activity // steroid binding // lipid binding	---	---
10345046	0.80061	0.00723533	0.735569	0.0454907	0.41079	0.248545	Efhc1	ENSMUST00000038447	ENSEMBL	cdna:known chromosome:NCBIM37:1:20941769:20980919:1 gene:ENSMUSG00000041809 gene_biotype:protein_coding transcript_biotype:protein_coding	FALSE	GO:0006874 // GO:0043065	cellular calcium ion homeostasis // positive regulation of apoptotic process	GO:0005929 // GO:0005930 // GO:0019861 // GO:0043025	cilium // axoneme // flagellum // neuronal cell body	GO:0005509 // GO:0008022	calcium ion binding // protein C-terminus binding	---	---
10345058	0.988803	0.187144	0.728998	0.606904	0.482755	0.60263	Tmem14a	NM_029398	RefSeq	Mus musculus transmembrane protein 14A (Tmem14a), mRNA.	FALSE	GO:0008150	biological_process	GO:0005575 // GO:0016020 // GO:0016021	cellular_component // membrane // integral to membrane	GO:0003674	molecular_function	---	---
10345065	-2.9461	3.33973e-09	-3.63054	4.08398e-11	-4.02854	2.38846e-13	Gsta3	NM_001077353	RefSeq	Mus musculus glutathione S-transferase, alpha 3 (Gsta3), transcript variant 1, mRNA.	FALSE	GO:0008152	metabolic process	GO:0005737	cytoplasm	GO:0004364 // GO:0016740	glutathione transferase activity // transferase activity	---	---
10345074	0.160557	0.792127	-0.381753	0.788853	-0.631444	0.356639	Cetn4	NM_145825	RefSeq	Mus musculus centrin 4 (Cetn4), mRNA.	FALSE	GO:0008150	biological_process	GO:0005814 // GO:0005932	centriole // microtubule basal body	GO:0005509 // GO:0031683 // GO:0032795	calcium ion binding // G-protein beta/gamma-subunit complex binding // heterotrimeric G-protein binding	---	---
10345077	3.18204	3.18864e-08	0.0600793	0.979651	0.249244	0.655995	Khdc1a	NM_183322	RefSeq	Mus musculus KH domain containing 1A (Khdc1a), mRNA.	FALSE	GO:0006915 // GO:0008150	apoptotic process // biological_process	GO:0005575 // GO:0005737	cellular_component // cytoplasm	GO:0003674 // GO:0003723	molecular_function // RNA binding	---	---
10345079	1.40555	1.62187e-06	-0.0761807	0.94149	0.434251	0.149971	Khdc1a	NM_183322	RefSeq	Mus musculus KH domain containing 1A (Khdc1a), mRNA.	FALSE	GO:0006915 // GO:0008150	apoptotic process // biological_process	GO:0005575 // GO:0005737	cellular_component // cytoplasm	GO:0003674 // GO:0003723	molecular_function // RNA binding	---	---
10345083	1.7952	6.09321e-06	-0.0538563	0.975936	0.416266	0.323164	Khdc1b	NM_001113187	RefSeq	Mus musculus KH domain containing 1B (Khdc1b), mRNA.	FALSE	GO:0006917 // GO:0006919	induction of apoptosis // activation of cysteine-type endopeptidase activity involved in apoptotic process	GO:0005737	cytoplasm	GO:0003674 // GO:0003723	molecular_function // RNA binding	---	---
10345087	0.533592	0.0451107	-0.762352	0.0203049	-0.631214	0.044964	Mir30a	NR_029533	RefSeq	Mus musculus microRNA 30a (Mir30a), microRNA.	FALSE	GO:0035195 // GO:0035622 // GO:0042552 // GO:0061009 // GO:0071230	gene silencing by miRNA // intrahepatic bile duct development // myelination // common bile duct development // cellular response to amino acid stimulus	---	---	---	---	---	---
10345089	2.24181	3.44181e-06	-0.255356	0.822015	0.256446	0.620658	Mir30c-2	NR_029717	RefSeq	Mus musculus microRNA 30c-2 (Mir30c-2), microRNA.	FALSE	GO:0010629 // GO:0045668 // GO:0071222 // GO:0071241	negative regulation of gene expression // negative regulation of osteoblast differentiation // cellular response to lipopolysaccharide // cellular response to inorganic substance	---	---	---	---	---	---
10345091	0.342778	0.15319	-0.0562428	0.960681	-0.146755	0.623012	B3gat2	NM_172124	RefSeq	Mus musculus beta-1,3-glucuronyltransferase 2 (glucuronosyltransferase S) (B3gat2), mRNA.	FALSE	GO:0008152 // GO:0016051	metabolic process // carbohydrate biosynthetic process	GO:0005575 // GO:0005794 // GO:0016020 // GO:0016021	cellular_component // Golgi apparatus // membrane // integral to membrane	GO:0015018 // GO:0015020 // GO:0016740 // GO:0046872	galactosylgalactosylxylosylprotein 3-beta-glucuronosyltransferase activity // glucuronosyltransferase activity // transferase activity // metal ion binding	---	---
10345099	1.05581	0.00245274	0.330871	0.604886	0.758575	0.0584912	1110058L19Rik	NM_026503	RefSeq	Mus musculus RIKEN cDNA 1110058L19 gene (1110058L19Rik), mRNA.	FALSE	GO:0008150	biological_process	GO:0005576 // GO:0005739	extracellular region // mitochondrion	GO:0003674	molecular_function	---	---
10345101	-0.980527	0.000384484	-0.650017	0.0466203	-0.364937	0.248454	Col9a1	NM_007740	RefSeq	Mus musculus collagen, type IX, alpha 1 (Col9a1), mRNA.	FALSE	GO:0001894 // GO:0003417 // GO:0003417 // GO:0051216	tissue homeostasis // growth plate cartilage development // growth plate cartilage development // cartilage development	GO:0005576 // GO:0005578 // GO:0005581 // GO:0005594	extracellular region // proteinaceous extracellular matrix // collagen // collagen type IX	GO:0046872	metal ion binding	---	---
10345141	-1.71159	0.000842398	-0.576939	0.48336	-0.477216	0.424045	Lmbrd1	NM_026719	RefSeq	Mus musculus LMBR1 domain containing 1 (Lmbrd1), mRNA.	FALSE	GO:0006810 // GO:0008150	transport // biological_process	GO:0005575 // GO:0005764 // GO:0016020 // GO:0016021	cellular_component // lysosome // membrane // integral to membrane	GO:0003674 // GO:0031419	molecular_function // cobalamin binding	---	---
10345172	0.482739	0.132933	0.17942	0.847882	0.154131	0.705417	---	ENSMUST00000064487	ENSEMBL	cdna:known chromosome:NCBIM37:1:25887502:25888723:1 gene:ENSMUSG00000052558 gene_biotype:protein_coding transcript_biotype:protein_coding	FALSE	---	---	---	---	---	---	---	---
10345174	-1.03287	0.0210035	-0.632122	0.350947	-0.881921	0.0990814	---	GENSCAN00000013446	ENSEMBL	cdna:genscan chromosome:NCBIM37:1:28046953:28048558:1 transcript_biotype:protein_coding	FALSE	---	---	---	---	---	---	---	---
10345181	1.13898	0.00780646	-0.0416152	0.986551	0.0833817	0.88327	---	ENSMUST00000081488	ENSEMBL	cdna:known chromosome:NCBIM37:1:28994880:28995185:1 gene:ENSMUSG00000058590 gene_biotype:pseudogene transcript_biotype:retrotransposed	FALSE	---	---	---	---	---	---	---	---
10345183	0.096572	0.816949	1.631	0.000544089	1.09761	0.0137643	Cdk10	NM_194446	RefSeq	Mus musculus cyclin-dependent kinase 10 (Cdk10), transcript variant 1, mRNA.	FALSE	GO:0006468 // GO:0016310	protein phosphorylation // phosphorylation	GO:0005622 // GO:0005634	intracellular // nucleus	GO:0000166 // GO:0004672 // GO:0004674 // GO:0004693 // GO:0005524 // GO:0016301 // GO:0016740 // GO:0016772	nucleotide binding // protein kinase activity // protein serine/threonine kinase activity // cyclin-dependent protein kinase activity // ATP binding // kinase activity // transferase activity // transferase activity, transferring phosphorus-containing groups	---	---
10345190	0.963291	0.00777697	0.0222705	0.990208	0.434443	0.315998	Lgsn	NM_153601	RefSeq	Mus musculus lengsin, lens protein with glutamine synthetase domain (Lgsn), mRNA.	FALSE	GO:0006542 // GO:0006807	glutamine biosynthetic process // nitrogen compound metabolic process	---	---	GO:0003824 // GO:0004356	catalytic activity // glutamate-ammonia ligase activity	---	---
10345197	1.89667	2.98917e-05	-0.00130717	0.999949	0.223366	0.664086	4930521A18Rik	NM_029062	RefSeq	Mus musculus RIKEN cDNA 4930521A18 gene (4930521A18Rik), mRNA.	FALSE	---	---	---	---	---	---	---	---
10345200	2.64078	1.10414e-07	-0.589946	0.318998	0.219437	0.660266	Gm6489	XM_003086145	RefSeq	PREDICTED: Mus musculus predicted gene 6489 (Gm6489), mRNA.	FALSE	---	---	---	---	---	---	---	---
10345203	-0.428865	0.176458	0.198335	0.814711	0.109622	0.790566	Paox	NM_153783	RefSeq	Mus musculus polyamine oxidase (exo-N4-amino) (Paox), mRNA.	FALSE	GO:0006598 // GO:0006598 // GO:0055114 // GO:0055114	polyamine catabolic process // polyamine catabolic process // oxidation-reduction process // oxidation-reduction process	GO:0005737 // GO:0005777	cytoplasm // peroxisome	GO:0005102 // GO:0016491 // GO:0046592 // GO:0046592 // GO:0052899 // GO:0052901 // GO:0052902 // GO:0052903 // GO:0052904	receptor binding // oxidoreductase activity // polyamine oxidase activity // polyamine oxidase activity // N(1),N(12)-diacetylspermine:oxygen oxidoreductase (3-acetamidopropanal-forming) activity // spermine:oxygen oxidoreductase (spermidine-forming) activity // spermidine:oxygen oxidoreductase (3-aminopropanal-forming) activity // N1-acetylspermine:oxygen oxidoreductase (3-acetamidopropanal-form…	---	---
10345206	0.744046	0.0156147	-0.0439352	0.978521	0.607105	0.0972813	---	ENSMUST00000117896	ENSEMBL	cdna:pseudogene chromosome:NCBIM37:1:31792901:31793737:1 gene:ENSMUSG00000082159 gene_biotype:pseudogene transcript_biotype:transcribed_processed_pseudogene	FALSE	---	---	---	---	---	---	---	---
10345212	1.3045	0.00408221	-0.134162	0.942603	0.328937	0.546305	Khdrbs2	NM_133235	RefSeq	Mus musculus KH domain containing, RNA binding, signal transduction associated 2 (Khdrbs2), mRNA.	FALSE	GO:0006351 // GO:0006355	transcription, DNA-dependent // regulation of transcription, DNA-dependent	GO:0005634	nucleus	GO:0003723 // GO:0005070 // GO:0008143 // GO:0008266 // GO:0017124 // GO:0042169 // GO:0046982	RNA binding // SH3/SH2 adaptor activity // poly(A) RNA binding // poly(U) RNA binding // SH3 domain binding // SH2 domain binding // protein heterodimerization activity	---	---
10345224	3.02576	1.18298e-05	-0.573112	0.630402	0.455965	0.5437	---	ENSMUST00000083289	ENSEMBL	ncrna:snRNA chromosome:NCBIM37:1:33350521:33350620:1 gene:ENSMUSG00000065223 gene_biotype:snRNA transcript_biotype:snRNA	FALSE	---	---	---	---	---	---	---	---
10345226	1.89339	9.16017e-08	-0.150512	0.859887	0.409616	0.232673	---	ENSMUST00000083326	ENSEMBL	ncrna:snRNA chromosome:NCBIM37:1:33479578:33479683:1 gene:ENSMUSG00000065260 gene_biotype:snRNA transcript_biotype:snRNA	FALSE	---	---	---	---	---	---	---	---
10345228	1.24179	0.00211851	0.403128	0.573489	0.564918	0.234914	1700001G17Rik	NR_033199	RefSeq	Mus musculus RIKEN cDNA 1700001G17 gene (1700001G17Rik), non-coding RNA.	FALSE	GO:0008150	biological_process	GO:0005575	cellular_component	GO:0003674	molecular_function	---	---
10345230	-1.19542	0.0656112	0.450069	0.780475	-0.42728	0.595581	Rab23	NM_008999	RefSeq	Mus musculus RAB23, member RAS oncogene family (Rab23), transcript variant 1, mRNA.	FALSE	GO:0007165 // GO:0007399 // GO:0008589 // GO:0021513 // GO:0021513 // GO:0042733 // GO:0045861	signal transduction // nervous system development // regulation of smoothened signaling pathway // spinal cord dorsal/ventral patterning // spinal cord dorsal/ventral patterning // embryonic digit morphogenesis // negative regulation of proteolysis	---	---	GO:0000166 // GO:0005525	nucleotide binding // GTP binding	---	---
10345241	-2.114	2.80119e-05	-1.31858	0.0184234	-0.274635	0.626995	Dst	ENSMUST00000097785	ENSEMBL	cdna:known chromosome:NCBIM37:1:34068670:34365495:1 gene:ENSMUSG00000026131 gene_biotype:protein_coding transcript_biotype:protein_coding	FALSE	GO:0000226 // GO:0007010 // GO:0007050 // GO:0007155 // GO:0007409 // GO:0008090 // GO:0009611 // GO:0030011 // GO:0031110 // GO:0031122 // GO:0031581 // GO:0046907 // GO:0048870	microtubule cytoskeleton organization // cytoskeleton organization // cell cycle arrest // cell adhesion // axonogenesis // retrograde axon cargo transport // response to wounding // maintenance of cell polarity // regulation of microtubule polymerization or depolymerization // cytoplasmic microtubule organization // hemidesmosome assembly // intracellular transport // cell motility	GO:0001725 // GO:0005634 // GO:0005634 // GO:0005635 // GO:0005737 // GO:0005737 // GO:0005783 // GO:0005789 // GO:0005856 // GO:0005874 // GO:0005882 // GO:0005886 // GO:0005925 // GO:0009898 // GO:0014704 // GO:0015629 // GO:0015629 // GO:0015630 // GO:0015630 // GO:0016020 // GO:0016021 // GO:0016023 // GO:0030018 // GO:0030018 // GO:0030054 // GO:0030056 // GO:0030056 // GO:0031252 // GO:0031…	stress fiber // nucleus // nucleus // nuclear envelope // cytoplasm // cytoplasm // endoplasmic reticulum // endoplasmic reticulum membrane // cytoskeleton // microtubule // intermediate filament // plasma membrane // focal adhesion // internal side of plasma membrane // intercalated disc // actin cytoskeleton // actin cytoskeleton // microtubule cytoskeleton // microtubule cytoskeleton // membra…	GO:0003779 // GO:0005178 // GO:0005509 // GO:0005515 // GO:0008017 // GO:0008022 // GO:0042803 // GO:0042803 // GO:0051010	actin binding // integrin binding // calcium ion binding // protein binding // microtubule binding // protein C-terminus binding // protein homodimerization activity // protein homodimerization activity // microtubule plus-end binding	---	---
10345352	1.00375	0.00338259	-0.0868407	0.954055	0.234653	0.568096	---	GENSCAN00000039704	ENSEMBL	cdna:genscan chromosome:NCBIM37:1:34359692:34425705:1 transcript_biotype:protein_coding	FALSE	---	---	---	---	---	---	---	---
10345357	-0.64062	0.107238	1.12769	0.0219455	0.360796	0.457857	Imp4	NM_178601	RefSeq	Mus musculus IMP4, U3 small nucleolar ribonucleoprotein, homolog (yeast) (Imp4), mRNA.	FALSE	GO:0006364 // GO:0042254	rRNA processing // ribosome biogenesis	GO:0005634 // GO:0005730 // GO:0030529	nucleus // nucleolus // ribonucleoprotein complex	GO:0003723 // GO:0030519	RNA binding // snoRNP binding	GenMAPP	mRNA_processing_binding_Reactome
10345368	0.477623	0.321241	0.695859	0.32756	0.0125368	0.986343	D1Ertd448e	AK149623	GenBank HTC	Mus musculus bone marrow macrophage cDNA, RIKEN full-length enriched library, clone:G530004B13 product:hypothetical protein, full insert sequence.	FALSE	---	---	---	---	---	---	---	---
10345370	0.615013	0.0318496	-0.157368	0.851681	0.0787827	0.836032	Ptpn18	NM_011206	RefSeq	Mus musculus protein tyrosine phosphatase, non-receptor type 18 (Ptpn18), mRNA.	FALSE	GO:0006470 // GO:0016311	protein dephosphorylation // dephosphorylation	GO:0005634 // GO:0005737	nucleus // cytoplasm	GO:0004721 // GO:0004725 // GO:0004726 // GO:0005515 // GO:0016787 // GO:0016791	phosphoprotein phosphatase activity // protein tyrosine phosphatase activity // non-membrane spanning protein tyrosine phosphatase activity // protein binding // hydrolase activity // phosphatase activity	---	---
10345387	0.952128	0.017312	-0.250004	0.813211	0.248263	0.614952	Prss39	NM_009355	RefSeq	Mus musculus protease, serine, 39 (Prss39), mRNA.	FALSE	GO:0006508	proteolysis	GO:0005576 // GO:0031410	extracellular region // cytoplasmic vesicle	GO:0003824 // GO:0004252	catalytic activity // serine-type endopeptidase activity	---	---
10345393	0.707312	0.0055559	-0.276316	0.526014	0.224156	0.462257	Cfc1	NM_007685	RefSeq	Mus musculus cripto, FRL-1, cryptic family 1 (Cfc1), mRNA.	FALSE	GO:0001889 // GO:0001947 // GO:0003007 // GO:0007275 // GO:0007368 // GO:0007369 // GO:0007492 // GO:0009791 // GO:0009952 // GO:0030509 // GO:0038092 // GO:0038092 // GO:0048536 // GO:0048546 // GO:0048856 // GO:0060070 // GO:0060413 // GO:0060460 // GO:0060541	liver development // heart looping // heart morphogenesis // multicellular organismal development // determination of left/right symmetry // gastrulation // endoderm development // post-embryonic development // anterior/posterior pattern specification // BMP signaling pathway // nodal signaling pathway // nodal signaling pathway // spleen development // digestive tract morphogenesis // anatomical…	GO:0005576 // GO:0005886 // GO:0016020 // GO:0031225	extracellular region // plasma membrane // membrane // anchored to membrane	GO:0038100 // GO:0070697	nodal binding // activin receptor binding	---	---
10345401	1.30307	8.09317e-05	0.0928783	0.941497	0.427332	0.246382	Fam123c	NM_213727	RefSeq	Mus musculus family with sequence similarity 123, member C (Fam123c), mRNA.	FALSE	GO:0008150 // GO:0016055	biological_process // Wnt receptor signaling pathway	GO:0005575 // GO:0005886 // GO:0016020	cellular_component // plasma membrane // membrane	GO:0003674 // GO:0008289	molecular_function // lipid binding	---	---
10345404	0.201526	0.49066	-0.0855642	0.942799	0.530119	0.121252	Arhgef4	ENSMUST00000159747	ENSEMBL	cdna:putative chromosome:NCBIM37:1:34778769:34869584:1 gene:ENSMUSG00000037509 gene_biotype:protein_coding transcript_biotype:protein_coding	FALSE	GO:0030032 // GO:0035023 // GO:0035556 // GO:0046847	lamellipodium assembly // regulation of Rho protein signal transduction // intracellular signal transduction // filopodium assembly	GO:0005622 // GO:0005737	intracellular // cytoplasm	GO:0005085 // GO:0005089 // GO:0005543 // GO:0019904 // GO:0030676	guanyl-nucleotide exchange factor activity // Rho guanyl-nucleotide exchange factor activity // phospholipid binding // protein domain specific binding // Rac guanyl-nucleotide exchange factor activity	---	---
10345406	0.7527	0.0107673	0.073022	0.956399	0.806928	0.0174382	Arhgef4	ENSMUST00000159747	ENSEMBL	cdna:putative chromosome:NCBIM37:1:34778769:34869584:1 gene:ENSMUSG00000037509 gene_biotype:protein_coding transcript_biotype:protein_coding	FALSE	GO:0030032 // GO:0035023 // GO:0035556 // GO:0046847	lamellipodium assembly // regulation of Rho protein signal transduction // intracellular signal transduction // filopodium assembly	GO:0005622 // GO:0005737	intracellular // cytoplasm	GO:0005085 // GO:0005089 // GO:0005543 // GO:0019904 // GO:0030676	guanyl-nucleotide exchange factor activity // Rho guanyl-nucleotide exchange factor activity // phospholipid binding // protein domain specific binding // Rac guanyl-nucleotide exchange factor activity	---	---
10345409	0.617328	0.02158	-0.129051	0.881218	0.149708	0.655021	Arhgef4	ENSMUST00000159747	ENSEMBL	cdna:putative chromosome:NCBIM37:1:34778769:34869584:1 gene:ENSMUSG00000037509 gene_biotype:protein_coding transcript_biotype:protein_coding	FALSE	GO:0030032 // GO:0035023 // GO:0035556 // GO:0046847	lamellipodium assembly // regulation of Rho protein signal transduction // intracellular signal transduction // filopodium assembly	GO:0005622 // GO:0005737	intracellular // cytoplasm	GO:0005085 // GO:0005089 // GO:0005543 // GO:0019904 // GO:0030676	guanyl-nucleotide exchange factor activity // Rho guanyl-nucleotide exchange factor activity // phospholipid binding // protein domain specific binding // Rac guanyl-nucleotide exchange factor activity	---	---
10345411	0.353516	0.0875555	0.117903	0.842955	0.494906	0.0430999	Arhgef4	NM_183019	RefSeq	Mus musculus Rho guanine nucleotide exchange factor (GEF) 4 (Arhgef4), mRNA.	FALSE	GO:0030032 // GO:0035023 // GO:0035556 // GO:0046847	lamellipodium assembly // regulation of Rho protein signal transduction // intracellular signal transduction // filopodium assembly	GO:0005622 // GO:0005737	intracellular // cytoplasm	GO:0005085 // GO:0005089 // GO:0005543 // GO:0019904 // GO:0030676	guanyl-nucleotide exchange factor activity // Rho guanyl-nucleotide exchange factor activity // phospholipid binding // protein domain specific binding // Rac guanyl-nucleotide exchange factor activity	---	---
10345423	0.154472	0.6139	0.065365	0.962791	-0.0853031	0.8247	Plekhb2	NM_145516	RefSeq	Mus musculus pleckstrin homology domain containing, family B (evectins) member 2 (Plekhb2), transcript variant 1, mRNA.	FALSE	GO:0008150	biological_process	GO:0005575 // GO:0016020	cellular_component // membrane	GO:0003674 // GO:0005543	molecular_function // phospholipid binding	---	---
10345436	1.2608	0.017312	0.738553	0.356945	1.4006	0.0222352	---	X16670	GenBank	Mouse RNA for type IIB intracisternal A-particle (IAP) element encoding integrase, clone 106.	FALSE	---	---	---	---	---	---	---	---
10345438	0.52766	0.106461	0.0988767	0.942799	-0.025223	0.955779	---	GENSCAN00000026807	ENSEMBL	cdna:genscan chromosome:NCBIM37:1:34936785:35019211:1 transcript_biotype:protein_coding	FALSE	---	---	---	---	---	---	---	---
10345440	2.1275	1.11341e-06	-0.195005	0.861463	0.582209	0.192529	---	ENSMUST00000082667	ENSEMBL	ncrna:snRNA chromosome:NCBIM37:1:35818447:35818551:1 gene:ENSMUSG00000064601 gene_biotype:snRNA transcript_biotype:snRNA	FALSE	---	---	---	---	---	---	---	---
10345442	-0.566484	0.0970265	0.538706	0.276273	-0.839609	0.0370653	Hs6st1	NM_015818	RefSeq	Mus musculus heparan sulfate 6-O-sulfotransferase 1 (Hs6st1), mRNA.	FALSE	GO:0001525 // GO:0008152 // GO:0015012 // GO:0048286 // GO:0060716	angiogenesis // metabolic process // heparan sulfate proteoglycan biosynthetic process // lung alveolus development // labyrinthine layer blood vessel development	GO:0016020 // GO:0016021	membrane // integral to membrane	GO:0008146 // GO:0016740	sulfotransferase activity // transferase activity	---	---
10345445	0.63329	0.00610357	-0.0627247	0.949664	0.37177	0.175522	Arid5a	NM_001172205	RefSeq	Mus musculus AT rich interactive domain 5A (MRF1-like) (Arid5a), transcript variant 1, mRNA.	FALSE	GO:0002062 // GO:0006351 // GO:0006355 // GO:0035066 // GO:0045944	chondrocyte differentiation // transcription, DNA-dependent // regulation of transcription, DNA-dependent // positive regulation of histone acetylation // positive regulation of transcription from RNA polymerase II promoter	GO:0005622 // GO:0005634 // GO:0005634 // GO:0005667 // GO:0005730	intracellular // nucleus // nucleus // transcription factor complex // nucleolus	GO:0003677 // GO:0003682 // GO:0008134	DNA binding // chromatin binding // transcription factor binding	---	---
10345457	1.51797	5.7064e-07	0.29703	0.483629	0.395489	0.196168	---	ENSMUST00000140452	ENSEMBL	cdna:known chromosome:NCBIM37:1:36473733:36478955:1 gene:ENSMUSG00000037432 gene_biotype:antisense transcript_biotype:antisense	FALSE	---	---	---	---	---	---	---	---
10345482	0.322832	0.543556	1.22854	0.057699	0.137219	0.840145	Cnnm4	NM_033570	RefSeq	Mus musculus cyclin M4 (Cnnm4), mRNA.	FALSE	GO:0006810 // GO:0006811 // GO:0007601 // GO:0008150 // GO:0031214 // GO:0050896	transport // ion transport // visual perception // biological_process // biomineral tissue development // response to stimulus	GO:0005575 // GO:0005886 // GO:0016020 // GO:0016021	cellular_component // plasma membrane // membrane // integral to membrane	GO:0003674	molecular_function	---	---
10345492	-0.108046	0.76245	0.541981	0.253424	0.235751	0.565409	Cnnm3	NM_001039551	RefSeq	Mus musculus cyclin M3 (Cnnm3), transcript variant 2, mRNA.	FALSE	GO:0006810 // GO:0006811 // GO:0008150	transport // ion transport // biological_process	GO:0005575 // GO:0005886 // GO:0016020 // GO:0016021	cellular_component // plasma membrane // membrane // integral to membrane	GO:0003674	molecular_function	---	---
10345504	-2.79869	1.22208e-08	-0.228435	0.821951	-0.263037	0.566779	Cox5b	NM_009942	RefSeq	Mus musculus cytochrome c oxidase, subunit Vb (Cox5b), nuclear gene encoding mitochondrial protein, mRNA.	FALSE	---	---	GO:0005739 // GO:0005739 // GO:0005743	mitochondrion // mitochondrion // mitochondrial inner membrane	---	---	---	---
10345509	0.581765	0.0131321	0.010691	0.994559	0.289266	0.305521	Zap70	NM_009539	RefSeq	Mus musculus zeta-chain (TCR) associated protein kinase (Zap70), mRNA.	FALSE	GO:0006468 // GO:0006468 // GO:0006468 // GO:0006955 // GO:0016310 // GO:0018108 // GO:0018108 // GO:0035556 // GO:0043366 // GO:0045059 // GO:0045059 // GO:0045060 // GO:0045061 // GO:0045582 // GO:0045582 // GO:0046638 // GO:0046638 // GO:0046641 // GO:0046777 // GO:0046777 // GO:0050850 // GO:0050852	protein phosphorylation // protein phosphorylation // protein phosphorylation // immune response // phosphorylation // peptidyl-tyrosine phosphorylation // peptidyl-tyrosine phosphorylation // intracellular signal transduction // beta selection // positive thymic T cell selection // positive thymic T cell selection // negative thymic T cell selection // thymic T cell selection // positive regulat…	GO:0001772 // GO:0005737 // GO:0005829 // GO:0005886 // GO:0016020 // GO:0042101	immunological synapse // cytoplasm // cytosol // plasma membrane // membrane // T cell receptor complex	GO:0000166 // GO:0001784 // GO:0004672 // GO:0004713 // GO:0004713 // GO:0004713 // GO:0004715 // GO:0005515 // GO:0005524 // GO:0016301 // GO:0016740 // GO:0016772	nucleotide binding // phosphotyrosine binding // protein kinase activity // protein tyrosine kinase activity // protein tyrosine kinase activity // protein tyrosine kinase activity // non-membrane spanning protein tyrosine kinase activity // protein binding // ATP binding // kinase activity // transferase activity // transferase activity, transferring phosphorus-containing groups	GenMAPP	Inflammatory_Response_Pathway
10345527	2.26536	1.00704e-05	-0.13992	0.940752	0.437554	0.427487	---	ENSMUST00000093691	ENSEMBL	ncrna:rRNA chromosome:NCBIM37:1:37062284:37062402:1 gene:ENSMUSG00000070201 gene_biotype:rRNA transcript_biotype:rRNA	FALSE	---	---	---	---	---	---	---	---
10345529	1.01023	4.32614e-05	-0.340054	0.302385	0.228838	0.401947	Vwa3b	BC147491	GenBank	Mus musculus RIKEN cDNA A230074B11 gene, mRNA (cDNA clone MGC:182824 IMAGE:9087438), complete cds.	FALSE	GO:0008150	biological_process	GO:0005575	cellular_component	GO:0003674	molecular_function	---	---
10345546	1.74598	4.2293e-05	-0.346002	0.656348	0.459228	0.327954	Vwa3b	XM_003086154	RefSeq	PREDICTED: Mus musculus von Willebrand factor A domain containing 3B (Vwa3b), mRNA.	FALSE	GO:0008150	biological_process	GO:0005575	cellular_component	GO:0003674	molecular_function	---	---
10345548	1.15521	0.000474536	-0.153788	0.877793	0.119188	0.768096	Vwa3b	XM_003086154	RefSeq	PREDICTED: Mus musculus von Willebrand factor A domain containing 3B (Vwa3b), mRNA.	FALSE	GO:0008150	biological_process	GO:0005575	cellular_component	GO:0003674	molecular_function	---	---
10345550	1.04206	0.00495216	-0.439607	0.463641	0.231176	0.607966	Vwa3b	XM_003086154	RefSeq	PREDICTED: Mus musculus von Willebrand factor A domain containing 3B (Vwa3b), mRNA.	FALSE	GO:0008150	biological_process	GO:0005575	cellular_component	GO:0003674	molecular_function	---	---
10345552	-1.33319	0.000169815	-0.358048	0.538566	0.478201	0.232875	Vwa3b	XM_003086154	RefSeq	PREDICTED: Mus musculus von Willebrand factor A domain containing 3B (Vwa3b), mRNA.	FALSE	GO:0008150	biological_process	GO:0005575	cellular_component	GO:0003674	molecular_function	---	---
10345554	1.37578	0.000189841	0.0303198	0.98724	0.205078	0.631381	Vwa3b	XM_003086154	RefSeq	PREDICTED: Mus musculus von Willebrand factor A domain containing 3B (Vwa3b), mRNA.	FALSE	GO:0008150	biological_process	GO:0005575	cellular_component	GO:0003674	molecular_function	---	---
10345556	0.846687	0.0062391	-0.00512417	0.997586	0.400866	0.278239	Vwa3b	XM_003086154	RefSeq	PREDICTED: Mus musculus von Willebrand factor A domain containing 3B (Vwa3b), mRNA.	FALSE	GO:0008150	biological_process	GO:0005575	cellular_component	GO:0003674	molecular_function	---	---
10345558	1.43844	2.1814e-05	-0.0642925	0.966126	0.571357	0.118822	Vwa3b	BC050813	GenBank	Mus musculus RIKEN cDNA 4921511C04 gene, mRNA (cDNA clone MGC:58830 IMAGE:6773785), complete cds.	FALSE	GO:0008150	biological_process	GO:0005575	cellular_component	GO:0003674	molecular_function	---	---
10345571	0.814921	0.0056178	-0.000643167	0.999949	0.348767	0.32032	Cnga3	NM_009918	RefSeq	Mus musculus cyclic nucleotide gated channel alpha 3 (Cnga3), mRNA.	FALSE	GO:0006810 // GO:0006811 // GO:0006812 // GO:0007601 // GO:0032026 // GO:0034220 // GO:0046549 // GO:0050896 // GO:0051591 // GO:0055085	transport // ion transport // cation transport // visual perception // response to magnesium ion // ion transmembrane transport // retinal cone cell development // response to stimulus // response to cAMP // transmembrane transport	GO:0001750 // GO:0001750 // GO:0005886 // GO:0016020 // GO:0016021	photoreceptor outer segment // photoreceptor outer segment // plasma membrane // membrane // integral to membrane	GO:0000166 // GO:0005216 // GO:0005221 // GO:0005221 // GO:0005515 // GO:0030553	nucleotide binding // ion channel activity // intracellular cyclic nucleotide activated cation channel activity // intracellular cyclic nucleotide activated cation channel activity // protein binding // cGMP binding	---	---
10345580	-0.0676607	0.843242	0.19618	0.815156	0.478798	0.208871	Inpp4a	NM_030266	RefSeq	Mus musculus inositol polyphosphate-4-phosphatase, type I (Inpp4a), transcript variant 1, mRNA.	FALSE	GO:0006798 // GO:0016311	polyphosphate catabolic process // dephosphorylation	---	---	GO:0016316 // GO:0016787 // GO:0034597	phosphatidylinositol-3,4-bisphosphate 4-phosphatase activity // hydrolase activity // phosphatidylinositol-4,5-bisphosphate 4-phosphatase activity	---	---
10345608	-2.56139	2.8609e-07	0.542595	0.397067	0.502546	0.310885	Unc50	NM_026123	RefSeq	Mus musculus unc-50 homolog (C. elegans) (Unc50), mRNA.	FALSE	GO:0006810 // GO:0007166 // GO:0015031	transport // cell surface receptor signaling pathway // protein transport	GO:0000139 // GO:0005634 // GO:0005637 // GO:0005794 // GO:0016020 // GO:0016021	Golgi membrane // nucleus // nuclear inner membrane // Golgi apparatus // membrane // integral to membrane	GO:0003723	RNA binding	---	---
10345616	-0.483184	0.270694	0.563706	0.416023	-0.274893	0.611246	Lipt1	ENSMUST00000041621	ENSEMBL	cdna:known chromosome:NCBIM37:1:37929051:37934232:1 gene:ENSMUSG00000037216 gene_biotype:protein_coding transcript_biotype:protein_coding	FALSE	GO:0006464 // GO:0008150 // GO:0009249	cellular protein modification process // biological_process // protein lipoylation	GO:0005739	mitochondrion	GO:0003674 // GO:0003824 // GO:0016740 // GO:0016746	molecular_function // catalytic activity // transferase activity // transferase activity, transferring acyl groups	---	---
10345620	-1.10375	0.0100911	0.320246	0.743577	0.60331	0.241046	Mrpl30	NM_027098	RefSeq	Mus musculus mitochondrial ribosomal protein L30 (Mrpl30), nuclear gene encoding mitochondrial protein, mRNA.	FALSE	GO:0008150	biological_process	GO:0005739 // GO:0005761 // GO:0005840 // GO:0030529	mitochondrion // mitochondrial ribosome // ribosome // ribonucleoprotein complex	GO:0003674	molecular_function	---	---
10345626	-3.29624	4.34195e-07	-1.99878	0.00238581	-2.35237	0.000121096	Eif5b	NM_198303	RefSeq	Mus musculus eukaryotic translation initiation factor 5B (Eif5b), mRNA.	FALSE	GO:0006412 // GO:0006413 // GO:0006446	translation // translational initiation // regulation of translational initiation	GO:0005575 // GO:0005737	cellular_component // cytoplasm	GO:0000166 // GO:0003743 // GO:0003924 // GO:0005525	nucleotide binding // translation initiation factor activity // GTPase activity // GTP binding	---	---
10345656	1.95977	1.41301e-05	0.230327	0.840264	0.432023	0.376547	Nms	NM_001011684	RefSeq	Mus musculus neuromedin S (Nms), mRNA.	FALSE	GO:0006940 // GO:0007218 // GO:0045475	regulation of smooth muscle contraction // neuropeptide signaling pathway // locomotor rhythm	GO:0005576	extracellular region	GO:0001664	G-protein coupled receptor binding	---	---
10345666	-2.33922	4.29392e-07	-0.3552	0.635021	-0.281482	0.548861	Pdcl3	NM_026850	RefSeq	Mus musculus phosducin-like 3 (Pdcl3), mRNA.	FALSE	GO:0006915 // GO:0008150	apoptotic process // biological_process	GO:0005737 // GO:0005737	cytoplasm // cytoplasm	GO:0003674	molecular_function	---	---
10345675	0.551471	0.111125	-0.670647	0.148001	0.0246329	0.959445	Npas2	NM_008719	RefSeq	Mus musculus neuronal PAS domain protein 2 (Npas2), mRNA.	FALSE	GO:0006351 // GO:0006355 // GO:0007165 // GO:0042745 // GO:0045475 // GO:0045944 // GO:0048511	transcription, DNA-dependent // regulation of transcription, DNA-dependent // signal transduction // circadian sleep/wake cycle // locomotor rhythm // positive regulation of transcription from RNA polymerase II promoter // rhythmic process	GO:0005634 // GO:0005667 // GO:0005737	nucleus // transcription factor complex // cytoplasm	GO:0003677 // GO:0003700 // GO:0004871 // GO:0051879	DNA binding // sequence-specific DNA binding transcription factor activity // signal transducer activity // Hsp90 protein binding	---	---
10345698	0.115168	0.449768	0.542525	0.00271426	0.592312	0.000422907	Rpl31	NM_001252218	RefSeq	Mus musculus ribosomal protein L31 (Rpl31), transcript variant 1, mRNA.	FALSE	---	---	GO:0022625	cytosolic large ribosomal subunit	GO:0003674	molecular_function	GenMAPP	Ribosomal_Proteins
10345704	-0.360625	0.412402	-0.501706	0.489971	0.793783	0.126178	---	ENSMUST00000083695	ENSEMBL	ncrna:snoRNA chromosome:NCBIM37:1:39576378:39576591:1 gene:ENSMUSG00000065629 gene_biotype:snoRNA transcript_biotype:snoRNA	FALSE	---	---	---	---	---	---	---	---
10345706	-0.863698	0.0354321	1.11777	0.0279948	-0.308343	0.540828	D1Bwg0212e	BC049091	GenBank	Mus musculus DNA segment, Chr 1, Brigham & Women's Genetics 0212 expressed, mRNA (cDNA clone MGC:61254 IMAGE:6401756), complete cds.	FALSE	GO:0008150	biological_process	GO:0005575	cellular_component	GO:0003674	molecular_function	---	---
10345715	-1.48753	0.00349267	0.37055	0.748705	0.488549	0.419447	Map4k4	NM_001252200	RefSeq	Mus musculus mitogen-activated protein kinase kinase kinase kinase 4 (Map4k4), transcript variant 1, mRNA.	FALSE	GO:0006468 // GO:0006468 // GO:0006468 // GO:0006950 // GO:0006950 // GO:0007243 // GO:0007243 // GO:0016310 // GO:0046328	protein phosphorylation // protein phosphorylation // protein phosphorylation // response to stress // response to stress // intracellular protein kinase cascade // intracellular protein kinase cascade // phosphorylation // regulation of JNK cascade	GO:0005737	cytoplasm	GO:0000166 // GO:0004672 // GO:0004674 // GO:0004674 // GO:0005083 // GO:0005524 // GO:0005524 // GO:0016301 // GO:0016740 // GO:0016772	nucleotide binding // protein kinase activity // protein serine/threonine kinase activity // protein serine/threonine kinase activity // small GTPase regulator activity // ATP binding // ATP binding // kinase activity // transferase activity // transferase activity, transferring phosphorus-containing groups	---	---
10345752	0.630215	0.0977204	-0.565689	0.318698	-0.718573	0.118469	Il1r2	NM_010555	RefSeq	Mus musculus interleukin 1 receptor, type II (Il1r2), mRNA.	FALSE	---	---	GO:0005576 // GO:0005886 // GO:0016020 // GO:0016021	extracellular region // plasma membrane // membrane // integral to membrane	GO:0004872 // GO:0004908 // GO:0004910	receptor activity // interleukin-1 receptor activity // interleukin-1, Type II, blocking receptor activity	---	---
10345762	-1.28357	0.00468995	-0.418228	0.627851	-1.24252	0.0160776	Il1r1	NM_008362	RefSeq	Mus musculus interleukin 1 receptor, type I (Il1r1), transcript variant 1, mRNA.	FALSE	GO:0007165 // GO:0019221 // GO:0045087 // GO:0070498 // GO:0070555	signal transduction // cytokine-mediated signaling pathway // innate immune response // interleukin-1-mediated signaling pathway // response to interleukin-1	GO:0005576 // GO:0005622 // GO:0005886 // GO:0009986 // GO:0014069 // GO:0016020 // GO:0016021 // GO:0031224 // GO:0043234	extracellular region // intracellular // plasma membrane // cell surface // postsynaptic density // membrane // integral to membrane // intrinsic to membrane // protein complex	GO:0002020 // GO:0004871 // GO:0004872 // GO:0004888 // GO:0004908 // GO:0004908 // GO:0004909 // GO:0005161 // GO:0005515 // GO:0035255	protease binding // signal transducer activity // receptor activity // transmembrane signaling receptor activity // interleukin-1 receptor activity // interleukin-1 receptor activity // interleukin-1, Type I, activating receptor activity // platelet-derived growth factor receptor binding // protein binding // ionotropic glutamate receptor binding	---	---
10345777	-0.554568	0.165613	-0.310336	0.731092	-0.802719	0.0938704	Il1rl2	NM_133193	RefSeq	Mus musculus interleukin 1 receptor-like 2 (Il1rl2), mRNA.	FALSE	GO:0007165 // GO:0019221 // GO:0045087	signal transduction // cytokine-mediated signaling pathway // innate immune response	GO:0005575 // GO:0005622 // GO:0016020 // GO:0016021 // GO:0031224	cellular_component // intracellular // membrane // integral to membrane // intrinsic to membrane	GO:0004872 // GO:0004888 // GO:0004896 // GO:0004908 // GO:0004909	receptor activity // transmembrane signaling receptor activity // cytokine receptor activity // interleukin-1 receptor activity // interleukin-1, Type I, activating receptor activity	---	---
10345791	0.512087	0.065766	-0.735073	0.0342069	-0.297095	0.38123	Il1rl1	ENSMUST00000097772	ENSEMBL	cdna:known chromosome:NCBIM37:1:40496472:40522260:1 gene:ENSMUSG00000026069 gene_biotype:protein_coding transcript_biotype:protein_coding	FALSE	GO:0002826 // GO:0007165 // GO:0008285 // GO:0019221 // GO:0032689 // GO:0032754 // GO:0043032 // GO:0043124 // GO:0045087 // GO:0050729 // GO:0090197	negative regulation of T-helper 1 type immune response // signal transduction // negative regulation of cell proliferation // cytokine-mediated signaling pathway // negative regulation of interferon-gamma production // positive regulation of interleukin-5 production // positive regulation of macrophage activation // negative regulation of I-kappaB kinase/NF-kappaB cascade // innate immune respons…	GO:0005576 // GO:0005615 // GO:0005622 // GO:0005886 // GO:0009897 // GO:0009986 // GO:0016020 // GO:0016021 // GO:0031224	extracellular region // extracellular space // intracellular // plasma membrane // external side of plasma membrane // cell surface // membrane // integral to membrane // intrinsic to membrane	GO:0002113 // GO:0002114 // GO:0004872 // GO:0004888 // GO:0004908	interleukin-33 binding // interleukin-33 receptor activity // receptor activity // transmembrane signaling receptor activity // interleukin-1 receptor activity	---	---
10345807	0.770515	0.00824036	-1.10105	0.00172014	-0.711044	0.0354035	Il18r1	NM_008365	RefSeq	Mus musculus interleukin 18 receptor 1 (Il18r1), transcript variant 1, mRNA.	FALSE	GO:0007165 // GO:0045087	signal transduction // innate immune response	GO:0005622 // GO:0016020 // GO:0016021 // GO:0031224	intracellular // membrane // integral to membrane // intrinsic to membrane	GO:0004872 // GO:0004888	receptor activity // transmembrane signaling receptor activity	---	---
10345824	0.90345	0.00615973	-0.458171	0.352448	0.175736	0.665571	Il18rap	NM_010553	RefSeq	Mus musculus interleukin 18 receptor accessory protein (Il18rap), mRNA.	FALSE	GO:0007165 // GO:0045087	signal transduction // innate immune response	GO:0005622 // GO:0016020 // GO:0016021 // GO:0031224	intracellular // membrane // integral to membrane // intrinsic to membrane	GO:0004872 // GO:0004888 // GO:0004908	receptor activity // transmembrane signaling receptor activity // interleukin-1 receptor activity	---	---
10345840	0.715611	0.0137753	-0.0759992	0.953089	0.181069	0.612584	Slc9a4	NM_177084	RefSeq	Mus musculus solute carrier family 9 (sodium/hydrogen exchanger), member 4 (Slc9a4), mRNA.	FALSE	GO:0006810 // GO:0006811 // GO:0006812 // GO:0006814 // GO:0006885 // GO:0055085	transport // ion transport // cation transport // sodium ion transport // regulation of pH // transmembrane transport	GO:0005886 // GO:0016020 // GO:0016021	plasma membrane // membrane // integral to membrane	GO:0015297 // GO:0015299 // GO:0015385	antiporter activity // solute:hydrogen antiporter activity // sodium:hydrogen antiporter activity	---	---
10345855	-0.352485	0.197217	-1.11379	0.000836943	-0.806497	0.010301	Slc9a2	NM_001033289	RefSeq	Mus musculus solute carrier family 9 (sodium/hydrogen exchanger), member 2 (Slc9a2), mRNA.	FALSE	GO:0006810 // GO:0006811 // GO:0006814 // GO:0006885 // GO:0008104 // GO:0015992 // GO:0055085 // GO:0071436 // GO:0071436	transport // ion transport // sodium ion transport // regulation of pH // protein localization // proton transport // transmembrane transport // sodium ion export // sodium ion export	GO:0005903 // GO:0016021	brush border // integral to membrane	GO:0015297 // GO:0015385 // GO:0015385	antiporter activity // sodium:hydrogen antiporter activity // sodium:hydrogen antiporter activity	---	---
10345869	-1.64965	2.98963e-06	-3.51601	6.90226e-13	-2.73731	4.29383e-11	Tmem182	NM_001081198	RefSeq	Mus musculus transmembrane protein 182 (Tmem182), mRNA.	FALSE	GO:0008150	biological_process	GO:0005575 // GO:0016020 // GO:0016021	cellular_component // membrane // integral to membrane	GO:0003674	molecular_function	---	---
10345877	0.890679	0.000630244	-0.277108	0.51767	0.213414	0.48043	---	ENSMUST00000066196	ENSEMBL	cdna:known chromosome:NCBIM37:1:42286571:42287953:1 gene:ENSMUSG00000053640 gene_biotype:protein_coding transcript_biotype:protein_coding	FALSE	---	---	---	---	---	---	---	---
10345879	1.10898	0.00862726	-0.0759608	0.972543	0.521674	0.302539	Pou3f3	NM_008900	RefSeq	Mus musculus POU domain, class 3, transcription factor 3 (Pou3f3), mRNA.	FALSE	GO:0000122 // GO:0001822 // GO:0006351 // GO:0006355 // GO:0007275 // GO:0007399 // GO:0008284 // GO:0010628 // GO:0021799 // GO:0021869 // GO:0043066 // GO:0045892 // GO:0045893 // GO:0045893 // GO:0045944 // GO:0045944 // GO:0072218 // GO:0072227 // GO:0072233 // GO:0072236 // GO:0072240	negative regulation of transcription from RNA polymerase II promoter // kidney development // transcription, DNA-dependent // regulation of transcription, DNA-dependent // multicellular organismal development // nervous system development // positive regulation of cell proliferation // positive regulation of gene expression // cerebral cortex radially oriented cell migration // forebrain ventricu…	GO:0005634 // GO:0005634	nucleus // nucleus	GO:0003677 // GO:0003700 // GO:0003705 // GO:0005515 // GO:0043565 // GO:0071837	DNA binding // sequence-specific DNA binding transcription factor activity // RNA polymerase II distal enhancer sequence-specific DNA binding transcription factor activity // protein binding // sequence-specific DNA binding // HMG box domain binding	---	---
10345882	-1.44652	0.00627413	0.431125	0.698244	-0.216905	0.744772	Mrps9	NM_023514	RefSeq	Mus musculus mitochondrial ribosomal protein S9 (Mrps9), nuclear gene encoding mitochondrial protein, mRNA.	FALSE	GO:0006412	translation	GO:0005622 // GO:0005739 // GO:0005840 // GO:0030529	intracellular // mitochondrion // ribosome // ribonucleoprotein complex	GO:0003735	structural constituent of ribosome	---	---
10345895	0.753776	0.00843412	-0.143619	0.871171	0.233646	0.498038	Gpr45	NM_053107	RefSeq	Mus musculus G protein-coupled receptor 45 (Gpr45), mRNA.	FALSE	GO:0007165 // GO:0007186	signal transduction // G-protein coupled receptor signaling pathway	GO:0005886 // GO:0016020 // GO:0016021	plasma membrane // membrane // integral to membrane	GO:0004871 // GO:0004872 // GO:0004930	signal transducer activity // receptor activity // G-protein coupled receptor activity	GenMAPP	GPCRDB_Class_A_Rhodopsin-like
10345902	1.27698	0.000283924	0.309874	0.629806	-0.129218	0.761022	---	ENSMUST00000039080	ENSEMBL	cdna:known chromosome:NCBIM37:1:43149433:43150680:1 gene:ENSMUSG00000041878 gene_biotype:protein_coding transcript_biotype:protein_coding	FALSE	---	---	---	---	---	---	---	---
10345904	-0.660688	0.0981314	0.498019	0.444745	0.251508	0.613042	AI597479	NM_133818	RefSeq	Mus musculus expressed sequence AI597479 (AI597479), mRNA.	FALSE	GO:0008150 // GO:0048598	biological_process // embryonic morphogenesis	GO:0072669	tRNA-splicing ligase complex	GO:0003674	molecular_function	---	---
10345909	-4.55618	3.89868e-12	0.763773	0.180717	0.514833	0.31169	Rpl29	L08651	GenBank	Mus musculus large ribosomal subunit protein mRNA, complete cds.	FALSE	GO:0006412 // GO:0008283 // GO:0031589 // GO:0035264	translation // cell proliferation // cell-substrate adhesion // multicellular organism growth	GO:0019898 // GO:0022625 // GO:0022626 // GO:0042788	extrinsic to membrane // cytosolic large ribosomal subunit // cytosolic ribosome // polysomal ribosome	GO:0008201	heparin binding	GenMAPP	Ribosomal_Proteins
10345911	1.46197	0.00466976	0.209733	0.908266	0.412822	0.505018	---	GENSCAN00000029074	ENSEMBL	cdna:genscan chromosome:NCBIM37:1:43327669:43363624:1 transcript_biotype:protein_coding	FALSE	---	---	---	---	---	---	---	---
10345913	0.805684	0.00843832	0.330054	0.532864	0.261422	0.477218	Nck2	NM_010879	RefSeq	Mus musculus non-catalytic region of tyrosine kinase adaptor protein 2 (Nck2), mRNA.	FALSE	GO:0006417 // GO:0007015 // GO:0016477 // GO:0030032 // GO:0030838 // GO:0042102 // GO:0045944	regulation of translation // actin filament organization // cell migration // lamellipodium assembly // positive regulation of actin filament polymerization // positive regulation of T cell proliferation // positive regulation of transcription from RNA polymerase II promoter	GO:0005737 // GO:0005783 // GO:0012506	cytoplasm // endoplasmic reticulum // vesicle membrane	---	---	---	---
10345921	-0.177446	0.661146	-0.798922	0.110472	-0.598192	0.198483	1500015O10Rik	NM_024283	RefSeq	Mus musculus RIKEN cDNA 1500015O10 gene (1500015O10Rik), mRNA.	FALSE	GO:0008054 // GO:0070314 // GO:0090398	cyclin catabolic process // G1 to G0 transition // cellular senescence	GO:0005576 // GO:0005615 // GO:0031410	extracellular region // extracellular space // cytoplasmic vesicle	GO:0003674	molecular_function	---	---
10345926	1.3046	0.0042926	0.640197	0.342967	0.0707815	0.906304	Gm19587	XR_141930	RefSeq	PREDICTED: Mus musculus predicted gene, 19587 (Gm19587), miscRNA.	FALSE	---	---	---	---	---	---	---	---
10345928	2.23153	3.34469e-07	-0.421603	0.485343	0.0616246	0.899091	---	GENSCAN00000032963	ENSEMBL	cdna:genscan chromosome:NCBIM37:1:43935933:44059038:1 transcript_biotype:protein_coding	FALSE	---	---	---	---	---	---	---	---
10345930	-2.15154	0.00195295	-1.14476	0.222635	-1.49879	0.0600987	Tpp2	NM_009418	RefSeq	Mus musculus tripeptidyl peptidase II (Tpp2), mRNA.	FALSE	GO:0006508	proteolysis	GO:0005625 // GO:0005634 // GO:0005737	soluble fraction // nucleus // cytoplasm	GO:0004177 // GO:0004252 // GO:0008233 // GO:0008236 // GO:0008240 // GO:0016787 // GO:0042277	aminopeptidase activity // serine-type endopeptidase activity // peptidase activity // serine-type peptidase activity // tripeptidyl-peptidase activity // hydrolase activity // peptide binding	---	---
10345967	-0.230936	0.553852	0.382301	0.580812	-0.165576	0.730123	Bivm	NM_144558	RefSeq	Mus musculus basic, immunoglobulin-like variable motif containing (Bivm), mRNA.	FALSE	GO:0008150	biological_process	GO:0005575 // GO:0005634 // GO:0005737	cellular_component // nucleus // cytoplasm	GO:0003674	molecular_function	---	---
10345981	-0.675139	0.100451	-0.13846	0.932385	0.297835	0.556874	Ercc5	NM_011729	RefSeq	Mus musculus excision repair cross-complementing rodent repair deficiency, complementation group 5 (Ercc5), mRNA.	FALSE	GO:0006281 // GO:0006283 // GO:0006289 // GO:0006295 // GO:0008340 // GO:0009411 // GO:0009411 // GO:0009650 // GO:0009650 // GO:0009650 // GO:0010225 // GO:0035264 // GO:0043066	DNA repair // transcription-coupled nucleotide-excision repair // nucleotide-excision repair // nucleotide-excision repair, DNA incision, 3'-to lesion // determination of adult lifespan // response to UV // response to UV // UV protection // UV protection // UV protection // response to UV-C // multicellular organism growth // negative regulation of apoptotic process	GO:0005634	nucleus	GO:0000405 // GO:0003690 // GO:0003697 // GO:0004520 // GO:0042803 // GO:0047485	bubble DNA binding // double-stranded DNA binding // single-stranded DNA binding // endodeoxyribonuclease activity // protein homodimerization activity // protein N-terminus binding	---	---
10346000	-0.33407	0.450939	-0.42309	0.603196	-0.461841	0.378789	Gulp1	ENSMUST00000074525	ENSEMBL	cdna:known chromosome:NCBIM37:1:44608356:44853678:1 gene:ENSMUSG00000056870 gene_biotype:protein_coding transcript_biotype:protein_coding	FALSE	GO:0006810 // GO:0006869 // GO:0006909 // GO:0006911 // GO:0006915	transport // lipid transport // phagocytosis // phagocytosis, engulfment // apoptotic process	GO:0005737	cytoplasm	GO:0003674	molecular_function	---	---
10346015	-2.56239	6.37918e-07	-0.582385	0.380863	-0.409761	0.432574	Col3a1	NM_009930	RefSeq	Mus musculus collagen, type III, alpha 1 (Col3a1), mRNA.	FALSE	GO:0001568 // GO:0007160 // GO:0007179 // GO:0007229 // GO:0007507 // GO:0009314 // GO:0018149 // GO:0030199 // GO:0030199 // GO:0032964 // GO:0034097 // GO:0042060 // GO:0043206 // GO:0043588 // GO:0048565 // GO:0050777 // GO:0071230	blood vessel development // cell-matrix adhesion // transforming growth factor beta receptor signaling pathway // integrin-mediated signaling pathway // heart development // response to radiation // peptide cross-linking // collagen fibril organization // collagen fibril organization // collagen biosynthetic process // response to cytokine stimulus // wound healing // fibril organization // skin …	GO:0005576 // GO:0005578 // GO:0005581 // GO:0005586 // GO:0005586 // GO:0005615 // GO:0031012 // GO:0031012	extracellular region // proteinaceous extracellular matrix // collagen // collagen type III // collagen type III // extracellular space // extracellular matrix // extracellular matrix	GO:0005178 // GO:0005201 // GO:0046332 // GO:0048407	integrin binding // extracellular matrix structural constituent // SMAD binding // platelet-derived growth factor binding	GenMAPP	Inflammatory_Response_Pathway
10346072	-0.124834	0.719258	-0.594061	0.180546	0.0831909	0.848258	---	ENSMUST00000083321	ENSEMBL	ncrna:snoRNA chromosome:NCBIM37:1:45803740:45803870:1 gene:ENSMUSG00000065255 gene_biotype:snoRNA transcript_biotype:snoRNA	FALSE	---	---	---	---	---	---	---	---
10346074	-1.79469	0.00183086	0.336519	0.826499	-0.355086	0.607108	Wdr75	NM_028599	RefSeq	Mus musculus WD repeat domain 75 (Wdr75), mRNA.	FALSE	GO:0008150	biological_process	GO:0005634	nucleus	GO:0003674	molecular_function	---	---
10346098	1.05373	0.000592135	-0.635243	0.0911751	0.127321	0.732716	---	GENSCAN00000004445	ENSEMBL	cdna:genscan chromosome:NCBIM37:1:45962474:45963163:1 transcript_biotype:protein_coding	FALSE	---	---	---	---	---	---	---	---
10346105	-1.45975	1.48545e-10	0.104832	0.79392	0.245496	0.197463	Rpl23a	NM_207523	RefSeq	Mus musculus ribosomal protein L23A (Rpl23a), mRNA.	FALSE	---	---	---	---	GO:0003674	molecular_function	---	---
10346107	2.04106	1.7795e-05	0.36125	0.684326	0.457027	0.376795	Dnahc7b	AK143375	GenBank HTC	Mus musculus 2 days pregnant adult female ovary cDNA, RIKEN full-length enriched library, clone:E330019N07 product:hypothetical protein, full insert sequence.	FALSE	GO:0008150	biological_process	GO:0005575	cellular_component	GO:0000166 // GO:0003674 // GO:0005524	nucleotide binding // molecular_function // ATP binding	---	---
10346109	0.519859	0.243039	-0.117703	0.952429	0.404762	0.453684	Dnahc7b	NM_001160386	RefSeq	Mus musculus dynein, axonemal, heavy chain 7B (Dnahc7b), mRNA.	FALSE	GO:0008150	biological_process	GO:0005575	cellular_component	GO:0000166 // GO:0003674 // GO:0005524	nucleotide binding // molecular_function // ATP binding	---	---
10346114	-0.0543867	0.935043	-0.222853	0.923683	0.615701	0.400377	---	ENSMUST00000093689	ENSEMBL	ncrna:rRNA chromosome:NCBIM37:1:46431042:46431160:1 gene:ENSMUSG00000070199 gene_biotype:rRNA transcript_biotype:rRNA	FALSE	---	---	---	---	---	---	---	---
10346116	0.732403	0.017312	-0.200791	0.799117	0.00401925	0.992932	---	GENSCAN00000004444	ENSEMBL	cdna:genscan chromosome:NCBIM37:1:46489282:46807146:1 transcript_biotype:protein_coding	FALSE	---	---	---	---	---	---	---	---
10346137	0.616419	0.0601615	-0.141271	0.902297	0.21262	0.601351	---	GENSCAN00000034726	ENSEMBL	cdna:genscan chromosome:NCBIM37:1:48938557:48939473:1 transcript_biotype:protein_coding	FALSE	---	---	---	---	---	---	---	---
10346139	2.26776	2.30262e-07	0.000716833	0.999949	0.351612	0.418809	---	GENSCAN00000034730	ENSEMBL	cdna:genscan chromosome:NCBIM37:1:49179153:49301060:1 transcript_biotype:protein_coding	FALSE	---	---	---	---	---	---	---	---
10346141	1.632	0.00027107	-0.0257822	0.990266	0.0939965	0.867376	---	ENSMUST00000056879	ENSEMBL	cdna:known chromosome:NCBIM37:1:49301460:49395090:1 gene:ENSMUSG00000051616 gene_biotype:protein_coding transcript_biotype:protein_coding	FALSE	---	---	---	---	---	---	---	---
10346146	0.600456	0.0545762	-0.160068	0.870159	0.366427	0.33441	---	GENSCAN00000007499	ENSEMBL	cdna:genscan chromosome:NCBIM37:1:49967713:50115334:1 transcript_biotype:protein_coding	FALSE	---	---	---	---	---	---	---	---
10346150	-0.407103	0.592781	0.663448	0.646866	1.57916	0.0684435	Tmeff2	NM_019790	RefSeq	Mus musculus transmembrane protein with EGF-like and two follistatin-like domains 2 (Tmeff2), mRNA.	FALSE	---	---	GO:0016020 // GO:0016021	membrane // integral to membrane	---	---	---	---
10346164	-1.88768	2.39624e-05	-2.69071	3.04513e-07	-1.77561	9.96657e-05	Sdpr	NM_138741	RefSeq	Mus musculus serum deprivation response (Sdpr), mRNA.	FALSE	GO:0045944	positive regulation of transcription from RNA polymerase II promoter	GO:0005737 // GO:0005794 // GO:0005829 // GO:0005886 // GO:0016020	cytoplasm // Golgi apparatus // cytosol // plasma membrane // membrane	GO:0001786 // GO:0008289	phosphatidylserine binding // lipid binding	---	---
10346168	2.11526	1.52042e-06	0.207233	0.848933	0.411785	0.363762	Stat4	NM_011487	RefSeq	Mus musculus signal transducer and activator of transcription 4 (Stat4), mRNA.	FALSE	GO:0006351 // GO:0006355 // GO:0006468 // GO:0007165 // GO:0008283 // GO:0019221 // GO:0045944 // GO:0071310	transcription, DNA-dependent // regulation of transcription, DNA-dependent // protein phosphorylation // signal transduction // cell proliferation // cytokine-mediated signaling pathway // positive regulation of transcription from RNA polymerase II promoter // cellular response to organic substance	GO:0005634 // GO:0005634 // GO:0005737	nucleus // nucleus // cytoplasm	GO:0003677 // GO:0003700 // GO:0004871 // GO:0005509 // GO:0005515 // GO:0043565 // GO:0043565	DNA binding // sequence-specific DNA binding transcription factor activity // signal transducer activity // calcium ion binding // protein binding // sequence-specific DNA binding // sequence-specific DNA binding	---	---
10346191	-0.962245	0.00842733	-0.992623	0.0260187	-0.818426	0.0547215	Stat1	NM_001205313	RefSeq	Mus musculus signal transducer and activator of transcription 1 (Stat1), transcript variant 1, mRNA.	FALSE	GO:0001937 // GO:0006351 // GO:0006355 // GO:0006917 // GO:0007259 // GO:0007584 // GO:0008015 // GO:0008284 // GO:0009612 // GO:0009617 // GO:0016525 // GO:0019221 // GO:0031663 // GO:0032496 // GO:0032869 // GO:0033209 // GO:0034097 // GO:0042493 // GO:0043124 // GO:0043330 // GO:0043434 // GO:0045893 // GO:0045944 // GO:0048661 // GO:0051591 // GO:0060333 // GO:0061326	negative regulation of endothelial cell proliferation // transcription, DNA-dependent // regulation of transcription, DNA-dependent // induction of apoptosis // JAK-STAT cascade // response to nutrient // blood circulation // positive regulation of cell proliferation // response to mechanical stimulus // response to bacterium // negative regulation of angiogenesis // cytokine-mediated signaling p…	GO:0005634 // GO:0005634 // GO:0005730 // GO:0005737 // GO:0005737 // GO:0030424 // GO:0030425	nucleus // nucleus // nucleolus // cytoplasm // cytoplasm // axon // dendrite	GO:0000979 // GO:0000983 // GO:0003677 // GO:0003690 // GO:0003700 // GO:0003700 // GO:0005164 // GO:0019899 // GO:0031730 // GO:0042803 // GO:0043565	RNA polymerase II core promoter sequence-specific DNA binding // RNA polymerase II core promoter sequence-specific DNA binding transcription factor activity // DNA binding // double-stranded DNA binding // sequence-specific DNA binding transcription factor activity // sequence-specific DNA binding transcription factor activity // tumor necrosis factor receptor binding // enzyme binding // CCR5 ch…	---	---
10346222	1.2608	0.017312	0.738553	0.356945	1.4006	0.0222352	---	X16670	GenBank	Mouse RNA for type IIB intracisternal A-particle (IAP) element encoding integrase, clone 106.	FALSE	---	---	---	---	---	---	---	---
10346224	-0.409384	0.104043	0.25913	0.575478	0.302165	0.324331	Tmem194b	NM_001142647	RefSeq	Mus musculus transmembrane protein 194B (Tmem194b), transcript variant 1, mRNA.	FALSE	GO:0008150	biological_process	GO:0005575 // GO:0016020 // GO:0016021	cellular_component // membrane // integral to membrane	GO:0003674	molecular_function	---	---
10346235	-1.59459	0.00465391	-1.43728	0.0365017	-1.77647	0.00487044	Hibch	ENSMUST00000044478	ENSEMBL	cdna:known chromosome:NCBIM37:1:52901890:52977830:1 gene:ENSMUSG00000041426 gene_biotype:protein_coding transcript_biotype:protein_coding	FALSE	GO:0009083	branched chain family amino acid catabolic process	GO:0005739	mitochondrion	GO:0003860 // GO:0016787	3-hydroxyisobutyryl-CoA hydrolase activity // hydrolase activity	---	---
10346250	-1.33863	0.000404516	-2.6644	3.32305e-08	-2.20668	2.67215e-07	Mstn	NM_010834	RefSeq	Mus musculus myostatin (Mstn), mRNA.	FALSE	GO:0007179 // GO:0014741 // GO:0040007 // GO:0045893 // GO:0048632	transforming growth factor beta receptor signaling pathway // negative regulation of muscle hypertrophy // growth // positive regulation of transcription, DNA-dependent // negative regulation of skeletal muscle tissue growth	GO:0005576 // GO:0005615 // GO:0005737	extracellular region // extracellular space // cytoplasm	GO:0005102 // GO:0005102 // GO:0005125 // GO:0005515 // GO:0008083 // GO:0008201	receptor binding // receptor binding // cytokine activity // protein binding // growth factor activity // heparin binding	---	---
10346255	0.2365	0.684916	0.198054	0.927395	-0.0681509	0.928041	Ormdl1	ENSMUST00000027266	ENSEMBL	cdna:known chromosome:NCBIM37:1:53353939:53367153:1 gene:ENSMUSG00000026097 gene_biotype:protein_coding transcript_biotype:protein_coding	FALSE	GO:0006672	ceramide metabolic process	GO:0005783 // GO:0005789 // GO:0016020 // GO:0016021	endoplasmic reticulum // endoplasmic reticulum membrane // membrane // integral to membrane	GO:0003674	molecular_function	---	---
10346260	0.368789	0.453159	0.150589	0.939321	-0.387991	0.507743	Osgepl1	NM_028091	RefSeq	Mus musculus O-sialoglycoprotein endopeptidase-like 1 (Osgepl1), mRNA.	FALSE	GO:0006508 // GO:0008033	proteolysis // tRNA processing	GO:0005739	mitochondrion	GO:0004222	metalloendopeptidase activity	---	---
10346269	1.28491	0.000303103	-0.0956765	0.94708	0.265642	0.516576	Ccdc150	NM_030025	RefSeq	Mus musculus coiled-coil domain containing 150 (Ccdc150), mRNA.	FALSE	GO:0008150	biological_process	GO:0005575	cellular_component	GO:0003674	molecular_function	---	---
10346298	0.066719	0.875397	-0.511845	0.400947	-0.243794	0.612087	Coq10b	NM_001039710	RefSeq	Mus musculus coenzyme Q10 homolog B (S. cerevisiae) (Coq10b), nuclear gene encoding mitochondrial protein, transcript variant 1, mRNA.	FALSE	GO:0008150	biological_process	GO:0005739 // GO:0005743 // GO:0016020	mitochondrion // mitochondrial inner membrane // membrane	GO:0003674	molecular_function	---	---
10346303	-0.270278	0.202497	-0.0277317	0.979812	0.0200467	0.945338	Hspe1	NM_008303	RefSeq	Mus musculus heat shock protein 1 (chaperonin 10) (Hspe1), nuclear gene encoding mitochondrial protein, mRNA.	FALSE	GO:0006457 // GO:0006950	protein folding // response to stress	GO:0005737 // GO:0005739 // GO:0005739 // GO:0005759	cytoplasm // mitochondrion // mitochondrion // mitochondrial matrix	GO:0005524 // GO:0051087	ATP binding // chaperone binding	---	---
10346310	-2.24547	0.000253302	-0.875362	0.299594	-0.985206	0.157641	Mob4	NM_025283	RefSeq	Mus musculus MOB family member 4, phocein (Mob4), mRNA.	FALSE	GO:0006810	transport	GO:0005624 // GO:0005737 // GO:0005794 // GO:0016020	membrane fraction // cytoplasm // Golgi apparatus // membrane	GO:0019900 // GO:0046872	kinase binding // metal ion binding	---	---
10346321	1.20202	0.0876495	0.702614	0.594388	0.0558589	0.954631	Gm10561	AK135004	GenBank HTC	Mus musculus adult male olfactory brain cDNA, RIKEN full-length enriched library, clone:6430540D06 product:hypothetical protein, full insert sequence.	FALSE	---	---	---	---	---	---	---	---
10346323	0.014018	0.961252	-0.0424877	0.974831	0.33741	0.278212	Mars2	NM_175439	RefSeq	Mus musculus methionine-tRNA synthetase 2 (mitochondrial) (Mars2), nuclear gene encoding mitochondrial protein, mRNA.	FALSE	GO:0006412 // GO:0006418 // GO:0006431	translation // tRNA aminoacylation for protein translation // methionyl-tRNA aminoacylation	GO:0005737 // GO:0005739 // GO:0005759	cytoplasm // mitochondrion // mitochondrial matrix	GO:0000166 // GO:0004812 // GO:0004825 // GO:0005524 // GO:0016874	nucleotide binding // aminoacyl-tRNA ligase activity // methionine-tRNA ligase activity // ATP binding // ligase activity	---	---
10346328	-0.976733	0.0169611	0.421556	0.569004	0.058033	0.915656	---	ENSMUST00000162574	ENSEMBL	cdna:pseudogene chromosome:NCBIM37:1:55392245:55392640:1 gene:ENSMUSG00000089944 gene_biotype:pseudogene transcript_biotype:transcribed_processed_pseudogene	FALSE	---	---	---	---	---	---	---	---
10346330	0.693886	0.0670429	-0.309286	0.707464	-0.269794	0.564046	Plcl1	NM_001114663	RefSeq	Mus musculus phospholipase C-like 1 (Plcl1), mRNA.	FALSE	GO:0006629 // GO:0007165 // GO:0007610 // GO:0035556	lipid metabolic process // signal transduction // behavior // intracellular signal transduction	GO:0005737	cytoplasm	GO:0004435 // GO:0004629 // GO:0004871 // GO:0005509 // GO:0005543 // GO:0008081 // GO:0050811	phosphatidylinositol phospholipase C activity // phospholipase C activity // signal transducer activity // calcium ion binding // phospholipid binding // phosphoric diester hydrolase activity // GABA receptor binding	---	---
10346337	0.845762	0.0167172	-0.216041	0.820184	0.598471	0.159371	1700066M21Rik	NM_028546	RefSeq	Mus musculus RIKEN cDNA 1700066M21 gene (1700066M21Rik), mRNA.	FALSE	GO:0008150	biological_process	GO:0005575 // GO:0005576	cellular_component // extracellular region	GO:0003674	molecular_function	---	---
10346340	0.157307	0.750925	0.597069	0.416592	0.183571	0.757335	1110034B05Rik	ENSMUST00000162686	ENSEMBL	cdna:known chromosome:NCBIM37:1:57445081:57463945:-1 gene:ENSMUSG00000048495 gene_biotype:protein_coding transcript_biotype:protein_coding	FALSE	GO:0008033 // GO:0031591 // GO:0055114	tRNA processing // wybutosine biosynthetic process // oxidation-reduction process	GO:0005575	cellular_component	GO:0000049 // GO:0005506 // GO:0016491 // GO:0016702 // GO:0016706 // GO:0042803 // GO:0046872	tRNA binding // iron ion binding // oxidoreductase activity // oxidoreductase activity, acting on single donors with incorporation of molecular oxygen, incorporation of two atoms of oxygen // oxidoreductase activity, acting on paired donors, with incorporation or reduction of molecular oxygen, 2-oxoglutarate as one donor, and incorporation of one atom each of oxygen into both donors // protein ho…	---	---
10346348	-1.24059	0.00796451	-0.0101987	0.996907	0.204266	0.728362	Spats2l	NM_144882	RefSeq	Mus musculus spermatogenesis associated, serine-rich 2-like (Spats2l), transcript variant 1, mRNA.	FALSE	GO:0008150	biological_process	GO:0005634 // GO:0005737 // GO:0043234	nucleus // cytoplasm // protein complex	GO:0003674	molecular_function	---	---
10346365	-1.30172	0.0352273	-0.689891	0.518939	-0.434929	0.567714	Sgol2	NM_199007	RefSeq	Mus musculus shugoshin-like 2 (S. pombe) (Sgol2), transcript variant 1, mRNA.	FALSE	GO:0007049 // GO:0007059 // GO:0007126 // GO:0008104 // GO:0051301 // GO:0051754	cell cycle // chromosome segregation // meiosis // protein localization // cell division // meiotic sister chromatid cohesion, centromeric	GO:0000775 // GO:0000775 // GO:0000776 // GO:0000780 // GO:0005634 // GO:0005694 // GO:0030892	chromosome, centromeric region // chromosome, centromeric region // kinetochore // condensed nuclear chromosome, centromeric region // nucleus // chromosome // mitotic cohesin complex	GO:0003674	molecular_function	---	---
10346374	0.907198	0.00166087	-0.101103	0.926788	0.167214	0.629091	Aox1	NM_009676	RefSeq	Mus musculus aldehyde oxidase 1 (Aox1), mRNA.	FALSE	GO:0055114 // GO:0055114	oxidation-reduction process // oxidation-reduction process	GO:0005737	cytoplasm	GO:0003824 // GO:0004031 // GO:0004031 // GO:0005506 // GO:0008762 // GO:0009055 // GO:0016491 // GO:0016614 // GO:0043546 // GO:0046872 // GO:0050660 // GO:0051287 // GO:0051536 // GO:0051537	catalytic activity // aldehyde oxidase activity // aldehyde oxidase activity // iron ion binding // UDP-N-acetylmuramate dehydrogenase activity // electron carrier activity // oxidoreductase activity // oxidoreductase activity, acting on CH-OH group of donors // molybdopterin cofactor binding // metal ion binding // flavin adenine dinucleotide binding // NAD binding // iron-sulfur cluster binding…	---	---
10346410	-0.214041	0.300208	-0.981861	0.000103179	-0.641815	0.00624473	Aox3	ENSMUST00000040999	ENSEMBL	cdna:known chromosome:NCBIM37:1:58169980:58257542:1 gene:ENSMUSG00000064294 gene_biotype:protein_coding transcript_biotype:protein_coding	FALSE	GO:0055114	oxidation-reduction process	GO:0005575	cellular_component	GO:0004031 // GO:0009055 // GO:0009055 // GO:0030151 // GO:0046872 // GO:0051536 // GO:0051537	aldehyde oxidase activity // electron carrier activity // electron carrier activity // molybdenum ion binding // metal ion binding // iron-sulfur cluster binding // 2 iron, 2 sulfur cluster binding	---	---
10346448	0.608415	0.0243629	-1.49254	1.1073e-05	-1.27117	3.6586e-05	Aox4	NM_023631	RefSeq	Mus musculus aldehyde oxidase 4 (Aox4), mRNA.	FALSE	GO:0055114	oxidation-reduction process	---	---	GO:0004031 // GO:0009055 // GO:0030151 // GO:0046872 // GO:0051536 // GO:0051537	aldehyde oxidase activity // electron carrier activity // molybdenum ion binding // metal ion binding // iron-sulfur cluster binding // 2 iron, 2 sulfur cluster binding	---	---
10346485	1.4164	2.23819e-06	-0.372405	0.332667	0.177145	0.574938	Aox3l1	NM_001008419	RefSeq	Mus musculus aldehyde oxidase 3-like 1 (Aox3l1), mRNA.	FALSE	GO:0008150	biological_process	GO:0005575	cellular_component	GO:0003674 // GO:0046872 // GO:0051536 // GO:0051537	molecular_function // metal ion binding // iron-sulfur cluster binding // 2 iron, 2 sulfur cluster binding	---	---
10346523	-4.52228	1.98748e-09	-0.855626	0.28318	-0.892173	0.179976	Bzw1	NM_025824	RefSeq	Mus musculus basic leucine zipper and W2 domains 1 (Bzw1), mRNA.	FALSE	GO:0006351 // GO:0006355 // GO:0008150 // GO:0016070	transcription, DNA-dependent // regulation of transcription, DNA-dependent // biological_process // RNA metabolic process	GO:0005737	cytoplasm	GO:0003674	molecular_function	---	---
10346533	-0.302692	0.32657	1.22721	0.000976846	0.773176	0.0301592	Nif3l1	ENSMUST00000087521	ENSEMBL	cdna:known chromosome:NCBIM37:1:58501995:58519120:1 gene:ENSMUSG00000026036 gene_biotype:protein_coding transcript_biotype:protein_coding	FALSE	GO:0045893	positive regulation of transcription, DNA-dependent	GO:0005737 // GO:0005737 // GO:0005739	cytoplasm // cytoplasm // mitochondrion	GO:0008134	transcription factor binding	---	---
10346544	-1.77019	7.44541e-05	0.481491	0.484772	-0.0276506	0.961477	Ndufb3	ENSMUST00000027193	ENSEMBL	cdna:known chromosome:NCBIM37:1:58643228:58652808:1 gene:ENSMUSG00000026032 gene_biotype:protein_coding transcript_biotype:protein_coding	FALSE	GO:0006810 // GO:0008150 // GO:0022900	transport // biological_process // electron transport chain	GO:0005739 // GO:0005743 // GO:0005747 // GO:0016020 // GO:0016021 // GO:0070469	mitochondrion // mitochondrial inner membrane // mitochondrial respiratory chain complex I // membrane // integral to membrane // respiratory chain	GO:0003674 // GO:0008137	molecular_function // NADH dehydrogenase (ubiquinone) activity	---	---
10346549	-1.59453	0.0013314	-0.726039	0.30113	-1.07007	0.0590137	Cbx3	NM_007624	RefSeq	Mus musculus chromobox 3 (Cbx3), mRNA.	FALSE	GO:0045892 // GO:0045892	negative regulation of transcription, DNA-dependent // negative regulation of transcription, DNA-dependent	GO:0000785 // GO:0000785 // GO:0005634 // GO:0005634 // GO:0005719 // GO:0005720 // GO:0005720 // GO:0005819 // GO:0010369	chromatin // chromatin // nucleus // nucleus // nuclear euchromatin // nuclear heterochromatin // nuclear heterochromatin // spindle // chromocenter	GO:0019899 // GO:0019904 // GO:0042802	enzyme binding // protein domain specific binding // identical protein binding	GenMAPP	Circadian_Exercise
10346551	-0.563421	0.114549	-0.560162	0.280244	-0.23	0.603856	Cflar	NM_207653	RefSeq	Mus musculus CASP8 and FADD-like apoptosis regulator (Cflar), transcript variant 1, mRNA.	FALSE	GO:0006508 // GO:0006915 // GO:0006916 // GO:0042981 // GO:0043066 // GO:0043154 // GO:2001237	proteolysis // apoptotic process // anti-apoptosis // regulation of apoptotic process // negative regulation of apoptotic process // negative regulation of cysteine-type endopeptidase activity involved in apoptotic process // negative regulation of extrinsic apoptotic signaling pathway	GO:0005737 // GO:0005737 // GO:0031264 // GO:0031265	cytoplasm // cytoplasm // death-inducing signaling complex // CD95 death-inducing signaling complex	GO:0004197 // GO:0008234	cysteine-type endopeptidase activity // cysteine-type peptidase activity	---	---
10346562	-2.67282	0.000303459	-0.631573	0.647778	-0.835532	0.322562	Cflar	NM_207653	RefSeq	Mus musculus CASP8 and FADD-like apoptosis regulator (Cflar), transcript variant 1, mRNA.	FALSE	GO:0006508 // GO:0006915 // GO:0006916 // GO:0042981 // GO:0043066 // GO:0043154 // GO:2001237	proteolysis // apoptotic process // anti-apoptosis // regulation of apoptotic process // negative regulation of apoptotic process // negative regulation of cysteine-type endopeptidase activity involved in apoptotic process // negative regulation of extrinsic apoptotic signaling pathway	GO:0005737 // GO:0005737 // GO:0031264 // GO:0031265	cytoplasm // cytoplasm // death-inducing signaling complex // CD95 death-inducing signaling complex	GO:0004197 // GO:0008234	cysteine-type endopeptidase activity // cysteine-type peptidase activity	---	---
10346564	-1.48273	0.0271819	-1.73289	0.0382595	-0.772478	0.342019	Casp8	NM_009812	RefSeq	Mus musculus caspase 8 (Casp8), transcript variant 1, mRNA.	FALSE	GO:0001525 // GO:0001841 // GO:0006508 // GO:0006915 // GO:0006915 // GO:0006915 // GO:0007507 // GO:0008152 // GO:0008152 // GO:0008624 // GO:0030225 // GO:0034612 // GO:0042981 // GO:0045471 // GO:0051291 // GO:0051603 // GO:0097191	angiogenesis // neural tube formation // proteolysis // apoptotic process // apoptotic process // apoptotic process // heart development // metabolic process // metabolic process // induction of apoptosis by extracellular signals // macrophage differentiation // response to tumor necrosis factor // regulation of apoptotic process // response to ethanol // protein heterooligomerization // proteoly…	GO:0005634 // GO:0005634 // GO:0005737 // GO:0005737 // GO:0005739 // GO:0005739 // GO:0005813 // GO:0005829 // GO:0030690 // GO:0031264 // GO:0031265 // GO:0043005 // GO:0043234 // GO:0044297 // GO:0045121	nucleus // nucleus // cytoplasm // cytoplasm // mitochondrion // mitochondrion // centrosome // cytosol // Noc1p-Noc2p complex // death-inducing signaling complex // CD95 death-inducing signaling complex // neuron projection // protein complex // cell body // membrane raft	GO:0004197 // GO:0005164 // GO:0005515 // GO:0008233 // GO:0008233 // GO:0008234 // GO:0016787 // GO:0042802	cysteine-type endopeptidase activity // tumor necrosis factor receptor binding // protein binding // peptidase activity // peptidase activity // cysteine-type peptidase activity // hydrolase activity // identical protein binding	GenMAPP // GenMAPP // GenMAPP	Apoptosis // Apoptosis_GenMAPP // Apoptosis_KEGG
10346576	0.393286	0.195556	0.138329	0.892435	-0.448545	0.22307	Stradb	ENSMUST00000027185	ENSEMBL	cdna:known chromosome:NCBIM37:1:59030366:59052559:1 gene:ENSMUSG00000026027 gene_biotype:protein_coding transcript_biotype:protein_coding	FALSE	GO:0000902 // GO:0006468 // GO:0006611 // GO:0006916 // GO:0007010 // GO:0007049 // GO:0007254 // GO:0032147	cell morphogenesis // protein phosphorylation // protein export from nucleus // anti-apoptosis // cytoskeleton organization // cell cycle // JNK cascade // activation of protein kinase activity	GO:0005634 // GO:0005737	nucleus // cytoplasm	GO:0000166 // GO:0004672 // GO:0005524 // GO:0016772	nucleotide binding // protein kinase activity // ATP binding // transferase activity, transferring phosphorus-containing groups	---	---
10346592	-0.137876	0.616943	-0.0901213	0.931625	0.27837	0.383496	Tmem237	NM_001033449	RefSeq	Mus musculus transmembrane protein 237 (Tmem237), transcript variant 1, mRNA.	FALSE	GO:0030030 // GO:0030111 // GO:0030111 // GO:0042384 // GO:0042384	cell projection organization // regulation of Wnt receptor signaling pathway // regulation of Wnt receptor signaling pathway // cilium assembly // cilium assembly	GO:0005929 // GO:0016020 // GO:0016021 // GO:0035869 // GO:0035869 // GO:0042995	cilium // membrane // integral to membrane // ciliary transition zone // ciliary transition zone // cell projection	GO:0003674	molecular_function	---	---
10346594	1.75267	1.38327e-05	-0.0120397	0.995696	0.530397	0.222834	Cdk15	NM_001033373	RefSeq	Mus musculus cyclin-dependent kinase 15 (Cdk15), mRNA.	FALSE	GO:0006468 // GO:0016310	protein phosphorylation // phosphorylation	GO:0005575	cellular_component	GO:0000166 // GO:0004672 // GO:0004674 // GO:0004693 // GO:0005524 // GO:0016301 // GO:0016740 // GO:0016772 // GO:0046872	nucleotide binding // protein kinase activity // protein serine/threonine kinase activity // cyclin-dependent protein kinase activity // ATP binding // kinase activity // transferase activity // transferase activity, transferring phosphorus-containing groups // metal ion binding	---	---
10346607	-0.585167	0.0477684	0.469594	0.270813	-0.257023	0.476602	Fzd7	NM_008057	RefSeq	Mus musculus frizzled homolog 7 (Drosophila) (Fzd7), mRNA.	FALSE	GO:0001944 // GO:0006355 // GO:0006357 // GO:0007165 // GO:0007186 // GO:0007199 // GO:0007223 // GO:0007275 // GO:0007409 // GO:0007420 // GO:0008406 // GO:0009790 // GO:0010812 // GO:0014834 // GO:0016055 // GO:0019827 // GO:0030855 // GO:0033077 // GO:0034446 // GO:0035412 // GO:0035567 // GO:0038031 // GO:0042327 // GO:0042666 // GO:0045893 // GO:0048103 // GO:0060054 // GO:0060070 // GO:0060…	vasculature development // regulation of transcription, DNA-dependent // regulation of transcription from RNA polymerase II promoter // signal transduction // G-protein coupled receptor signaling pathway // G-protein coupled receptor signaling pathway coupled to cGMP nucleotide second messenger // Wnt receptor signaling pathway, calcium modulating pathway // multicellular organismal development /…	GO:0005737 // GO:0005886 // GO:0005886 // GO:0016020 // GO:0016021 // GO:0032589 // GO:0045177	cytoplasm // plasma membrane // plasma membrane // membrane // integral to membrane // neuron projection membrane // apical part of cell	GO:0004871 // GO:0004872 // GO:0004930 // GO:0005515 // GO:0017147 // GO:0017147 // GO:0030165 // GO:0042813	signal transducer activity // receptor activity // G-protein coupled receptor activity // protein binding // Wnt-protein binding // Wnt-protein binding // PDZ domain binding // Wnt-activated receptor activity	GenMAPP // GenMAPP	Wnt_Signaling // GPCRDB_Other
10346611	0.683836	0.0095689	-0.024361	0.987084	0.184271	0.565748	Gm973	ENSMUST00000114243	ENSEMBL	cdna:known chromosome:NCBIM37:1:59573108:59691352:1 gene:ENSMUSG00000047361 gene_biotype:protein_coding transcript_biotype:protein_coding	FALSE	GO:0008150	biological_process	GO:0005575	cellular_component	GO:0003674	molecular_function	---	---
10346634	-3.07804	0.00134554	-1.49785	0.25609	-2.51687	0.0194013	Nop58	ENSMUST00000027174	ENSEMBL	cdna:known chromosome:NCBIM37:1:59741853:59768968:1 gene:ENSMUSG00000026020 gene_biotype:protein_coding transcript_biotype:protein_coding	FALSE	GO:0006608 // GO:0042254	snRNP protein import into nucleus // ribosome biogenesis	GO:0005634 // GO:0005730 // GO:0005730 // GO:0005732 // GO:0005737 // GO:0015030 // GO:0070761	nucleus // nucleolus // nucleolus // small nucleolar ribonucleoprotein complex // cytoplasm // Cajal body // pre-snoRNP complex	GO:0030515 // GO:0030519	snoRNA binding // snoRNP binding	---	---
10346651	-4.12237	2.01264e-09	-0.35793	0.767123	0.160731	0.806529	Bmpr2	NM_007561	RefSeq	Mus musculus bone morphogenic protein receptor, type II (serine/threonine kinase) (Bmpr2), mRNA.	FALSE	GO:0001707 // GO:0001934 // GO:0001938 // GO:0001946 // GO:0001974 // GO:0003085 // GO:0006366 // GO:0006468 // GO:0006468 // GO:0007178 // GO:0007178 // GO:0009952 // GO:0009952 // GO:0010595 // GO:0010634 // GO:0010862 // GO:0014916 // GO:0014916 // GO:0016310 // GO:0030308 // GO:0030501 // GO:0030509 // GO:0030509 // GO:0030513 // GO:0042127 // GO:0045669 // GO:0045906 // GO:0048010 // GO:0048…	mesoderm formation // positive regulation of protein phosphorylation // positive regulation of endothelial cell proliferation // lymphangiogenesis // blood vessel remodeling // negative regulation of systemic arterial blood pressure // transcription from RNA polymerase II promoter // protein phosphorylation // protein phosphorylation // transmembrane receptor protein serine/threonine kinase signa…	GO:0005737 // GO:0005886 // GO:0005887 // GO:0005901 // GO:0009925 // GO:0009986 // GO:0016020 // GO:0016021 // GO:0016324 // GO:0030425 // GO:0043025	cytoplasm // plasma membrane // integral to plasma membrane // caveola // basal plasma membrane // cell surface // membrane // integral to membrane // apical plasma membrane // dendrite // neuronal cell body	GO:0000166 // GO:0004672 // GO:0004674 // GO:0004675 // GO:0004872 // GO:0005024 // GO:0005524 // GO:0016301 // GO:0016740 // GO:0016772 // GO:0019838 // GO:0046872	nucleotide binding // protein kinase activity // protein serine/threonine kinase activity // transmembrane receptor protein serine/threonine kinase activity // receptor activity // transforming growth factor beta-activated receptor activity // ATP binding // kinase activity // transferase activity // transferase activity, transferring phosphorus-containing groups // growth factor binding // metal…	---	---
10346668	-0.9729	0.00966423	0.114314	0.941062	0.0326167	0.949383	Fam117b	NM_001037725	RefSeq	Mus musculus family with sequence similarity 117, member B (Fam117b), transcript variant 1, mRNA.	FALSE	GO:0008150	biological_process	GO:0005575	cellular_component	GO:0003674	molecular_function	---	---
10346678	-0.312229	0.374797	-0.523424	0.302742	-0.347812	0.408492	Carf	NM_139150	RefSeq	Mus musculus calcium response factor (Carf), mRNA.	FALSE	GO:0006355	regulation of transcription, DNA-dependent	GO:0005634 // GO:0005654 // GO:0005730	nucleus // nucleoplasm // nucleolus	GO:0003700 // GO:0005515	sequence-specific DNA binding transcription factor activity // protein binding	---	---
10346695	-1.94635	0.00229887	-0.750006	0.463016	-0.803851	0.285313	Nbeal1	ENSMUST00000035569	ENSEMBL	cdna:known chromosome:NCBIM37:1:60237443:60391549:1 gene:ENSMUSG00000073664 gene_biotype:protein_coding transcript_biotype:protein_coding	FALSE	GO:0008150	biological_process	GO:0005575	cellular_component	GO:0003674	molecular_function	---	---
10346722	-1.64032	0.00860014	-1.0923	0.197911	-1.21307	0.100721	Nbeal1	NM_173444	RefSeq	Mus musculus neurobeachin like 1 (Nbeal1), mRNA.	FALSE	GO:0008150	biological_process	GO:0005575	cellular_component	GO:0003674	molecular_function	---	---
10346747	-1.02438	0.0122458	-0.190982	0.885187	0.322621	0.515231	Cyp20a1	ENSMUST00000060608	ENSEMBL	cdna:known chromosome:NCBIM37:1:60400167:60444904:1 gene:ENSMUSG00000049439 gene_biotype:protein_coding transcript_biotype:protein_coding	FALSE	GO:0055114	oxidation-reduction process	GO:0005575 // GO:0016020 // GO:0016021	cellular_component // membrane // integral to membrane	GO:0004497 // GO:0005506 // GO:0009055 // GO:0016491 // GO:0016705 // GO:0020037 // GO:0046872	monooxygenase activity // iron ion binding // electron carrier activity // oxidoreductase activity // oxidoreductase activity, acting on paired donors, with incorporation or reduction of molecular oxygen // heme binding // metal ion binding	---	---
10346764	-1.45247	0.00359056	-0.0677605	0.979199	0.126631	0.844825	Abi2	NM_001198571	RefSeq	Mus musculus abl-interactor 2 (Abi2), transcript variant 2, mRNA.	FALSE	GO:0006928 // GO:0007611 // GO:0016358 // GO:0016477 // GO:0018108 // GO:0043010	cellular component movement // learning or memory // dendrite development // cell migration // peptidyl-tyrosine phosphorylation // camera-type eye development	GO:0005737 // GO:0005829 // GO:0005856 // GO:0005913 // GO:0030027 // GO:0030175 // GO:0030425 // GO:0042995	cytoplasm // cytosol // cytoskeleton // cell-cell adherens junction // lamellipodium // filopodium // dendrite // cell projection	GO:0017124 // GO:0031625 // GO:0070064	SH3 domain binding // ubiquitin protein ligase binding // proline-rich region binding	---	---
10346780	-3.89994	1.69275e-12	0.648748	0.165134	0.337503	0.423946	Eif4a1	NM_144958	RefSeq	Mus musculus eukaryotic translation initiation factor 4A1 (Eif4a1), transcript variant 1, mRNA.	FALSE	GO:0006412 // GO:0006413	translation // translational initiation	---	---	GO:0000166 // GO:0003676 // GO:0003723 // GO:0003743 // GO:0004386 // GO:0005524 // GO:0008026 // GO:0016787	nucleotide binding // nucleic acid binding // RNA binding // translation initiation factor activity // helicase activity // ATP binding // ATP-dependent helicase activity // hydrolase activity	GenMAPP	Translation_Factors
10346783	0.627325	0.0378557	-0.540879	0.192448	-0.259196	0.482238	Cd28	NM_007642	RefSeq	Mus musculus CD28 antigen (Cd28), mRNA.	FALSE	GO:0002863 // GO:0008624 // GO:0031295 // GO:0031295 // GO:0031295 // GO:0042102 // GO:0042102 // GO:0042102 // GO:0042110 // GO:0045060 // GO:0045066 // GO:0045086 // GO:0045086 // GO:0045840 // GO:0045944 // GO:0046641 // GO:0046641 // GO:0048304	positive regulation of inflammatory response to antigenic stimulus // induction of apoptosis by extracellular signals // T cell costimulation // T cell costimulation // T cell costimulation // positive regulation of T cell proliferation // positive regulation of T cell proliferation // positive regulation of T cell proliferation // T cell activation // negative thymic T cell selection // regulato…	GO:0005886 // GO:0009897 // GO:0009897 // GO:0009897 // GO:0045121	plasma membrane // external side of plasma membrane // external side of plasma membrane // external side of plasma membrane // membrane raft	GO:0002020 // GO:0005070 // GO:0042803	protease binding // SH3/SH2 adaptor activity // protein homodimerization activity	GenMAPP	Inflammatory_Response_Pathway
10346790	1.26638	0.000103435	0.0187567	0.990208	0.455005	0.213302	Ctla4	NM_009843	RefSeq	Mus musculus cytotoxic T-lymphocyte-associated protein 4 (Ctla4), mRNA.	FALSE	GO:0006955 // GO:0006974 // GO:0030889 // GO:0042130 // GO:0043065 // GO:0045590 // GO:0050777 // GO:0050853	immune response // response to DNA damage stimulus // negative regulation of B cell proliferation // negative regulation of T cell proliferation // positive regulation of apoptotic process // negative regulation of regulatory T cell differentiation // negative regulation of immune response // B cell receptor signaling pathway	GO:0005794 // GO:0005886 // GO:0009897 // GO:0009897 // GO:0016020 // GO:0016021 // GO:0045334 // GO:0048471	Golgi apparatus // plasma membrane // external side of plasma membrane // external side of plasma membrane // membrane // integral to membrane // clathrin-coated endocytic vesicle // perinuclear region of cytoplasm	---	---	---	---
10346799	0.677966	0.0102015	-0.149659	0.840269	0.376275	0.234988	Icos	NM_017480	RefSeq	Mus musculus inducible T cell co-stimulator (Icos), mRNA.	FALSE	---	---	GO:0005887 // GO:0009897 // GO:0016020 // GO:0016021	integral to plasma membrane // external side of plasma membrane // membrane // integral to membrane	GO:0005515	protein binding	---	---
10346808	-1.29141	7.86681e-06	0.437757	0.215026	0.132738	0.678383	Rpl17	NM_001002239	RefSeq	Mus musculus ribosomal protein L17 (Rpl17), mRNA.	FALSE	---	---	GO:0005840 // GO:0022625 // GO:0030529	ribosome // cytosolic large ribosomal subunit // ribonucleoprotein complex	GO:0003674	molecular_function	GenMAPP	Ribosomal_Proteins
10346810	-1.6293	1.31725e-05	0.155029	0.887543	-0.0252806	0.956246	Pard3b	NM_001081050	RefSeq	Mus musculus par-3 partitioning defective 3 homolog B (C. elegans) (Pard3b), mRNA.	FALSE	GO:0007049 // GO:0008150 // GO:0051301	cell cycle // biological_process // cell division	GO:0005575 // GO:0005923 // GO:0016020 // GO:0030054	cellular_component // tight junction // membrane // cell junction	GO:0003674	molecular_function	---	---
10346838	-0.746734	0.023856	-0.213666	0.803203	-0.367642	0.357884	Pard3b	NM_001081050	RefSeq	Mus musculus par-3 partitioning defective 3 homolog B (C. elegans) (Pard3b), mRNA.	FALSE	GO:0007049 // GO:0008150 // GO:0051301	cell cycle // biological_process // cell division	GO:0005575 // GO:0005923 // GO:0016020 // GO:0030054	cellular_component // tight junction // membrane // cell junction	GO:0003674	molecular_function	---	---
10346840	-1.47147	0.00698241	0.582186	0.538536	0.0134034	0.9871	---	ENSMUST00000118720	ENSEMBL	cdna:pseudogene chromosome:NCBIM37:1:62707413:62708290:1 gene:ENSMUSG00000084333 gene_biotype:pseudogene transcript_biotype:transcribed_processed_pseudogene	FALSE	---	---	---	---	---	---	---	---
10346843	-1.27934	0.00213954	1.04804	0.0373941	1.28266	0.00557627	Nrp2	NM_001077404	RefSeq	Mus musculus neuropilin 2 (Nrp2), transcript variant 2, mRNA.	FALSE	GO:0001755 // GO:0007155 // GO:0007275 // GO:0007399 // GO:0007411 // GO:0007507 // GO:0030154 // GO:0050919 // GO:0050919	neural crest cell migration // cell adhesion // multicellular organismal development // nervous system development // axon guidance // heart development // cell differentiation // negative chemotaxis // negative chemotaxis	GO:0005886 // GO:0016020 // GO:0016021 // GO:0030424	plasma membrane // membrane // integral to membrane // axon	GO:0004872 // GO:0005515 // GO:0008201 // GO:0017154 // GO:0046872	receptor activity // protein binding // heparin binding // semaphorin receptor activity // metal ion binding	---	---
10346867	-3.72541	1.15871e-12	0.309145	0.623513	-0.076905	0.860043	Eef1b2	NM_018796	RefSeq	Mus musculus eukaryotic translation elongation factor 1 beta 2 (Eef1b2), mRNA.	FALSE	GO:0006412 // GO:0006414	translation // translational elongation	GO:0005853	eukaryotic translation elongation factor 1 complex	GO:0003746	translation elongation factor activity	GenMAPP	Translation_Factors
10346874	0.89993	0.0997905	1.08063	0.137338	0.903821	0.17327	---	ENSMUST00000082678	ENSEMBL	ncrna:snoRNA chromosome:NCBIM37:1:63225254:63225326:1 gene:ENSMUSG00000064612 gene_biotype:snoRNA transcript_biotype:snoRNA	FALSE	---	---	---	---	---	---	---	---
10346876	1.14295	0.167054	1.30866	0.272279	1.08295	0.281598	Snora41	NR_028558	RefSeq	Mus musculus small nucleolar RNA, H/ACA box 41 (Snora41), small nucleolar RNA.	FALSE	GO:0008150	biological_process	GO:0005575	cellular_component	GO:0003674	molecular_function	---	---
10346878	-1.20469	0.0300906	-1.35505	0.0521286	-1.36703	0.0361659	Zdbf2	NM_028673	RefSeq	Mus musculus zinc finger, DBF-type containing 2 (Zdbf2), transcript variant 1, mRNA.	FALSE	GO:0008150	biological_process	GO:0005575	cellular_component	GO:0003674	molecular_function	---	---
10346882	-1.27721	0.0157132	-0.115953	0.963653	-0.445357	0.486951	Adam23	NM_011780	RefSeq	Mus musculus a disintegrin and metallopeptidase domain 23 (Adam23), transcript variant 2, mRNA.	FALSE	GO:0006508 // GO:0007155 // GO:0007229	proteolysis // cell adhesion // integrin-mediated signaling pathway	GO:0005576 // GO:0005886 // GO:0016020 // GO:0016021	extracellular region // plasma membrane // membrane // integral to membrane	GO:0004222 // GO:0008233 // GO:0008237 // GO:0008270	metalloendopeptidase activity // peptidase activity // metallopeptidase activity // zinc ion binding	---	---
10346914	-0.590754	0.276179	-0.0703693	0.979845	-0.361284	0.586708	Fastkd2	NM_172422	RefSeq	Mus musculus FAST kinase domains 2 (Fastkd2), mRNA.	FALSE	GO:0006468 // GO:0045333	protein phosphorylation // cellular respiration	GO:0005739 // GO:0005739	mitochondrion // mitochondrion	GO:0003674 // GO:0004672	molecular_function // protein kinase activity	---	---
10346928	1.53605	2.01002e-05	-0.0961893	0.944239	0.414857	0.289708	---	ENSMUST00000120486	ENSEMBL	cdna:pseudogene chromosome:NCBIM37:1:63964422:63982506:1 gene:ENSMUSG00000082373 gene_biotype:pseudogene transcript_biotype:transcribed_unprocessed_pseudogene	FALSE	---	---	---	---	---	---	---	---
10346938	1.47367	0.000112053	-0.171456	0.880254	0.481262	0.260423	Gm13749	NR_027824	RefSeq	Mus musculus predicted gene 13749 (Gm13749), non-coding RNA.	FALSE	---	---	---	---	---	---	---	---
10346941	1.90343	9.00197e-06	-0.0492015	0.979954	0.297224	0.520526	---	ENSMUST00000117621	ENSEMBL	cdna:pseudogene chromosome:NCBIM37:1:64196775:64197239:1 gene:ENSMUSG00000086721 gene_biotype:pseudogene transcript_biotype:transcribed_processed_pseudogene	FALSE	---	---	---	---	---	---	---	---
10346943	-1.79219	0.000630723	0.0801113	0.97498	0.0372886	0.95707	Creb1	NM_133828	RefSeq	Mus musculus cAMP responsive element binding protein 1 (Creb1), transcript variant A, mRNA.	FALSE	GO:0006351 // GO:0006355 // GO:0006366 // GO:0006468 // GO:0007179 // GO:0007409 // GO:0007595 // GO:0008361 // GO:0010033 // GO:0010944 // GO:0021983 // GO:0030154 // GO:0030879 // GO:0032916 // GO:0040018 // GO:0042493 // GO:0042752 // GO:0042981 // GO:0045600 // GO:0045893 // GO:0045899 // GO:0045944 // GO:0045944 // GO:0046887 // GO:0046889 // GO:0050821 // GO:0071363	transcription, DNA-dependent // regulation of transcription, DNA-dependent // transcription from RNA polymerase II promoter // protein phosphorylation // transforming growth factor beta receptor signaling pathway // axonogenesis // lactation // regulation of cell size // response to organic substance // negative regulation of transcription by competitive promoter binding // pituitary gland develo…	GO:0000785 // GO:0000790 // GO:0000790 // GO:0005634 // GO:0005634 // GO:0005667 // GO:0005667 // GO:0005719 // GO:0005739	chromatin // nuclear chromatin // nuclear chromatin // nucleus // nucleus // transcription factor complex // transcription factor complex // nuclear euchromatin // mitochondrion	GO:0000980 // GO:0001102 // GO:0001190 // GO:0003677 // GO:0003690 // GO:0003700 // GO:0003700 // GO:0003705 // GO:0005515 // GO:0008134 // GO:0035497 // GO:0043565 // GO:0043565 // GO:0046983	RNA polymerase II distal enhancer sequence-specific DNA binding // RNA polymerase II activating transcription factor binding // RNA polymerase II transcription factor binding transcription factor activity involved in positive regulation of transcription // DNA binding // double-stranded DNA binding // sequence-specific DNA binding transcription factor activity // sequence-specific DNA binding tra…	GenMAPP // GenMAPP	G1_to_S_cell_cycle_Reactome // Smooth_muscle_contraction
10346960	-0.415654	0.528693	-0.265233	0.907638	0.190112	0.821044	Ccnyl1	NM_001097644	RefSeq	Mus musculus cyclin Y-like 1 (Ccnyl1), mRNA.	FALSE	GO:0008150	biological_process	GO:0005575	cellular_component	GO:0003674	molecular_function	---	---
10346970	-1.11507	0.00133028	-0.484658	0.3344	-0.287525	0.480993	Pikfyve	ENSMUST00000081154	ENSEMBL	cdna:known chromosome:NCBIM37:1:65233324:65320586:1 gene:ENSMUSG00000025949 gene_biotype:protein_coding transcript_biotype:protein_coding	FALSE	GO:0016310 // GO:0034504 // GO:0035556 // GO:0042147 // GO:0044267 // GO:0046488 // GO:0046854	phosphorylation // protein localization to nucleus // intracellular signal transduction // retrograde transport, endosome to Golgi // cellular protein metabolic process // phosphatidylinositol metabolic process // phosphatidylinositol phosphorylation	GO:0005768 // GO:0005829 // GO:0010008 // GO:0012506 // GO:0016020 // GO:0031410 // GO:0031901 // GO:0032593 // GO:0045121 // GO:0048471	endosome // cytosol // endosome membrane // vesicle membrane // membrane // cytoplasmic vesicle // early endosome membrane // insulin-responsive compartment // membrane raft // perinuclear region of cytoplasm	GO:0000166 // GO:0000285 // GO:0005515 // GO:0005524 // GO:0008270 // GO:0016301 // GO:0016307 // GO:0016308 // GO:0016740 // GO:0046872	nucleotide binding // 1-phosphatidylinositol-3-phosphate 5-kinase activity // protein binding // ATP binding // zinc ion binding // kinase activity // phosphatidylinositol phosphate kinase activity // 1-phosphatidylinositol-4-phosphate 5-kinase activity // transferase activity // metal ion binding	---	---
10347018	1.03435	0.000264701	-0.0732497	0.949844	0.184131	0.574571	Pth2r	NM_139270	RefSeq	Mus musculus parathyroid hormone 2 receptor (Pth2r), mRNA.	FALSE	GO:0007165 // GO:0007166 // GO:0007186	signal transduction // cell surface receptor signaling pathway // G-protein coupled receptor signaling pathway	GO:0005886 // GO:0016020 // GO:0016021	plasma membrane // membrane // integral to membrane	GO:0004871 // GO:0004872 // GO:0004888 // GO:0004930 // GO:0004991	signal transducer activity // receptor activity // transmembrane signaling receptor activity // G-protein coupled receptor activity // parathyroid hormone receptor activity	GenMAPP // GenMAPP	GPCRDB_Class_B_Secretin-like // GPCRDB_Other
10347033	-0.224712	0.605739	-0.997947	0.0576116	-0.511689	0.311251	Crygf	NM_027010	RefSeq	Mus musculus crystallin, gamma F (Crygf), mRNA.	FALSE	GO:0001654	eye development	---	---	GO:0005212	structural constituent of eye lens	---	---
10347036	-1.65177	0.0056269	-1.43836	0.0503605	-0.94803	0.181451	Mtap2	NM_001039934	RefSeq	Mus musculus microtubule-associated protein 2 (Mtap2), transcript variant 1, mRNA.	FALSE	GO:0001578 // GO:0007409 // GO:0007409 // GO:0016358 // GO:0018107 // GO:0071310	microtubule bundle formation // axonogenesis // axonogenesis // dendrite development // peptidyl-threonine phosphorylation // cellular response to organic substance	GO:0005622 // GO:0005737 // GO:0005856 // GO:0005874 // GO:0005875 // GO:0019718 // GO:0019719 // GO:0030425 // GO:0030425 // GO:0034399 // GO:0043005 // GO:0043025 // GO:0043025 // GO:0043198 // GO:0043234 // GO:0044297	intracellular // cytoplasm // cytoskeleton // microtubule // microtubule associated complex // rough microsome // smooth microsome // dendrite // dendrite // nuclear periphery // neuron projection // neuronal cell body // neuronal cell body // dendritic shaft // protein complex // cell body	GO:0002162 // GO:0005515 // GO:0005516 // GO:0005519 // GO:0015631	dystroglycan binding // protein binding // calmodulin binding // cytoskeletal regulatory protein binding // tubulin binding	---	---
10347058	1.9318	5.22986e-07	-0.233069	0.758365	0.207262	0.600227	---	ENSMUST00000083760	ENSEMBL	ncrna:snRNA chromosome:NCBIM37:1:66482656:66482806:1 gene:ENSMUSG00000065694 gene_biotype:snRNA transcript_biotype:snRNA	FALSE	---	---	---	---	---	---	---	---
10347060	0.867375	0.00682208	0.490117	0.284772	1.23958	0.000520259	Unc80	ENSMUST00000061620	ENSEMBL	cdna:known chromosome:NCBIM37:1:66514941:66746440:1 gene:ENSMUSG00000055567 gene_biotype:protein_coding transcript_biotype:protein_coding	FALSE	GO:0008150	biological_process	GO:0005575 // GO:0016020 // GO:0016021	cellular_component // membrane // integral to membrane	GO:0003674	molecular_function	---	---
10347073	0.931416	0.00378747	0.0841258	0.951377	0.594003	0.116515	Unc80	NM_175510	RefSeq	Mus musculus unc-80 homolog (C. elegans) (Unc80), mRNA.	FALSE	GO:0008150	biological_process	GO:0005575 // GO:0016020 // GO:0016021	cellular_component // membrane // integral to membrane	GO:0003674	molecular_function	---	---
10347106	-1.15988	5.02776e-05	-0.443747	0.222466	-0.479025	0.127572	Rpe	NM_025683	RefSeq	Mus musculus ribulose-5-phosphate-3-epimerase (Rpe), mRNA.	FALSE	GO:0005975 // GO:0006098 // GO:0008152 // GO:0009052	carbohydrate metabolic process // pentose-phosphate shunt // metabolic process // pentose-phosphate shunt, non-oxidative branch	GO:0005625 // GO:0005792	soluble fraction // microsome	GO:0003824 // GO:0004750 // GO:0016853 // GO:0016857 // GO:0030246 // GO:0042802 // GO:0042803 // GO:0046872 // GO:0048029	catalytic activity // ribulose-phosphate 3-epimerase activity // isomerase activity // racemase and epimerase activity, acting on carbohydrates and derivatives // carbohydrate binding // identical protein binding // protein homodimerization activity // metal ion binding // monosaccharide binding	GenMAPP	Pentose_Phosphate_Pathway
10347117	-5.27046	8.13349e-17	-5.72946	3.78547e-18	-5.50278	6.6393e-19	Cps1	ENSMUST00000027144	ENSEMBL	cdna:known chromosome:NCBIM37:1:67169600:67277833:1 gene:ENSMUSG00000025991 gene_biotype:protein_coding transcript_biotype:protein_coding	FALSE	GO:0000050 // GO:0000050 // GO:0005980 // GO:0006543 // GO:0006807 // GO:0008152 // GO:0019433 // GO:0032496 // GO:0045909 // GO:0046209 // GO:0050667 // GO:0055081 // GO:0070409	urea cycle // urea cycle // glycogen catabolic process // glutamine catabolic process // nitrogen compound metabolic process // metabolic process // triglyceride catabolic process // response to lipopolysaccharide // positive regulation of vasodilation // nitric oxide metabolic process // homocysteine metabolic process // anion homeostasis // carbamoyl phosphate biosynthetic process	GO:0005737 // GO:0005739 // GO:0005739 // GO:0005743 // GO:0042645 // GO:0043234	cytoplasm // mitochondrion // mitochondrion // mitochondrial inner membrane // mitochondrial nucleoid // protein complex	GO:0000166 // GO:0003824 // GO:0004087 // GO:0004087 // GO:0004175 // GO:0005509 // GO:0005515 // GO:0005524 // GO:0005543 // GO:0016595 // GO:0016874 // GO:0032403 // GO:0046872 // GO:0072341	nucleotide binding // catalytic activity // carbamoyl-phosphate synthase (ammonia) activity // carbamoyl-phosphate synthase (ammonia) activity // endopeptidase activity // calcium ion binding // protein binding // ATP binding // phospholipid binding // glutamate binding // ligase activity // protein complex binding // metal ion binding // modified amino acid binding	---	---
10347158	1.32277	0.000995329	0.0570752	0.9776	0.14679	0.767825	---	ENSMUST00000119302	ENSEMBL	cdna:pseudogene chromosome:NCBIM37:1:67631627:67633610:1 gene:ENSMUSG00000082473 gene_biotype:pseudogene transcript_biotype:transcribed_processed_pseudogene	FALSE	---	---	---	---	---	---	---	---
10347163	1.66771	1.04217e-07	-0.167304	0.793863	0.424695	0.161785	Spag16	NM_029160	RefSeq	Mus musculus sperm associated antigen 16 (Spag16), transcript variant 1, mRNA.	FALSE	GO:0007283 // GO:0030030 // GO:0042384	spermatogenesis // cell projection organization // cilium assembly	GO:0005634 // GO:0005737 // GO:0005856 // GO:0005874 // GO:0005929 // GO:0005930 // GO:0019861 // GO:0035085 // GO:0035086 // GO:0042995	nucleus // cytoplasm // cytoskeleton // microtubule // cilium // axoneme // flagellum // cilium axoneme // flagellar axoneme // cell projection	GO:0005515 // GO:0019901	protein binding // protein kinase binding	---	---
10347186	2.00399	0.000112033	-0.776147	0.256684	0.379916	0.517441	---	ENSMUST00000102000	ENSEMBL	ncrna:snRNA chromosome:NCBIM37:1:70643389:70643495:1 gene:ENSMUSG00000075952 gene_biotype:snRNA transcript_biotype:snRNA	FALSE	---	---	---	---	---	---	---	---
10347188	0.199774	0.571095	-0.120387	0.928841	0.210698	0.616907	Vwc2l	NM_177164	RefSeq	Mus musculus von Willebrand factor C domain-containing protein 2-like (Vwc2l), mRNA.	FALSE	GO:0030514 // GO:0045666	negative regulation of BMP signaling pathway // positive regulation of neuron differentiation	GO:0005576 // GO:0005615	extracellular region // extracellular space	GO:0003674	molecular_function	---	---
10347193	-1.65308	0.0014599	1.27669	0.0414158	0.363554	0.554628	Atic	NM_026195	RefSeq	Mus musculus 5-aminoimidazole-4-carboxamide ribonucleotide formyltransferase/IMP cyclohydrolase (Atic), mRNA.	FALSE	GO:0006164 // GO:0006189 // GO:0008152 // GO:0009116 // GO:0009259 // GO:0046452 // GO:0046654	purine nucleotide biosynthetic process // 'de novo' IMP biosynthetic process // metabolic process // nucleoside metabolic process // ribonucleotide metabolic process // dihydrofolate metabolic process // tetrahydrofolate biosynthetic process	GO:0005625 // GO:0005739	soluble fraction // mitochondrion	GO:0003824 // GO:0003937 // GO:0004643 // GO:0016740 // GO:0016787 // GO:0042803	catalytic activity // IMP cyclohydrolase activity // phosphoribosylaminoimidazolecarboxamide formyltransferase activity // transferase activity // hydrolase activity // protein homodimerization activity	---	---
10347210	1.92071	1.36218e-05	0.203215	0.867024	0.548002	0.249635	Apol7d	NR_040308	RefSeq	Mus musculus apolipoprotein L 7d (Apol7d), non-coding RNA.	FALSE	GO:0008150	biological_process	GO:0005575	cellular_component	GO:0003674	molecular_function	---	---
10347214	1.25444	0.00364745	0.184532	0.900193	0.274902	0.597517	---	GENSCAN00000023370	ENSEMBL	cdna:genscan chromosome:NCBIM37:1:71898862:71901882:1 transcript_biotype:protein_coding	FALSE	---	---	---	---	---	---	---	---
10347216	0.012125	0.944595	0.477525	0.012748	1.08596	2.19023e-08	Rpl21	NM_019647	RefSeq	Mus musculus ribosomal protein L21 (Rpl21), mRNA.	FALSE	---	---	GO:0022625	cytosolic large ribosomal subunit	GO:0003674	molecular_function	GenMAPP // GenMAPP // GenMAPP	GPCRDB_Class_A_Rhodopsin-like // Ribosomal_Proteins // RNA_transcription_Reactome
10347218	-0.155947	0.870861	0.695378	0.719644	0.514554	0.636841	---	ENSMUST00000101806	ENSEMBL	ncrna:snRNA chromosome:NCBIM37:1:72272814:72273004:1 gene:ENSMUSG00000075752 gene_biotype:snRNA transcript_biotype:snRNA	FALSE	---	---	---	---	---	---	---	---
10347220	-1.79435	0.0896902	1.1656	0.529537	1.19655	0.352236	---	ENSMUST00000082922	ENSEMBL	ncrna:snRNA chromosome:NCBIM37:11:83085000:83085190:1 gene:ENSMUSG00000064856 gene_biotype:snRNA transcript_biotype:snRNA	FALSE	---	---	---	---	---	---	---	---
10347222	-1.70964	0.124975	1.18127	0.55729	1.15512	0.395415	---	ENSMUST00000082922	ENSEMBL	ncrna:snRNA chromosome:NCBIM37:11:83085000:83085190:1 gene:ENSMUSG00000064856 gene_biotype:snRNA transcript_biotype:snRNA	FALSE	---	---	---	---	---	---	---	---
10347224	-1.79435	0.0896902	1.1656	0.529537	1.19655	0.352236	---	ENSMUST00000082922	ENSEMBL	ncrna:snRNA chromosome:NCBIM37:11:83085000:83085190:1 gene:ENSMUSG00000064856 gene_biotype:snRNA transcript_biotype:snRNA	FALSE	---	---	---	---	---	---	---	---
10347226	1.12624	0.00180649	0.156823	0.895238	0.234946	0.585529	Tmem169	ENSMUST00000027380	ENSEMBL	cdna:known chromosome:NCBIM37:1:72330943:72349678:1 gene:ENSMUSG00000026188 gene_biotype:protein_coding transcript_biotype:protein_coding	FALSE	GO:0008150	biological_process	GO:0005575 // GO:0016020 // GO:0016021	cellular_component // membrane // integral to membrane	GO:0003674	molecular_function	---	---
10347232	-0.760202	0.202387	0.197412	0.933855	-0.340234	0.646803	Xrcc5	NM_009533	RefSeq	Mus musculus X-ray repair complementing defective repair in Chinese hamster cells 5 (Xrcc5), mRNA.	FALSE	GO:0006281 // GO:0006302 // GO:0006302 // GO:0006303 // GO:0006310 // GO:0006351 // GO:0006355 // GO:0006974 // GO:0008283 // GO:0043066 // GO:0045892 // GO:0050769 // GO:0060218 // GO:0071475 // GO:0071481	DNA repair // double-strand break repair // double-strand break repair // double-strand break repair via nonhomologous end joining // DNA recombination // transcription, DNA-dependent // regulation of transcription, DNA-dependent // response to DNA damage stimulus // cell proliferation // negative regulation of apoptotic process // negative regulation of transcription, DNA-dependent // positive r…	GO:0000784 // GO:0005634 // GO:0005634 // GO:0005694 // GO:0005737 // GO:0005737 // GO:0005958 // GO:0043234 // GO:0043564 // GO:0070419	nuclear chromosome, telomeric region // nucleus // nucleus // chromosome // cytoplasm // cytoplasm // DNA-dependent protein kinase-DNA ligase 4 complex // protein complex // Ku70:Ku80 complex // nonhomologous end joining complex	GO:0000166 // GO:0003677 // GO:0003690 // GO:0004003 // GO:0004386 // GO:0005524 // GO:0008022 // GO:0016787 // GO:0016817 // GO:0042162 // GO:0044212	nucleotide binding // DNA binding // double-stranded DNA binding // ATP-dependent DNA helicase activity // helicase activity // ATP binding // protein C-terminus binding // hydrolase activity // hydrolase activity, acting on acid anhydrides // telomeric DNA binding // transcription regulatory region DNA binding	---	---
10347254	-0.484902	0.180818	1.43841	0.00114264	0.507328	0.248037	Smarcal1	NM_018817	RefSeq	Mus musculus SWI/SNF related matrix associated, actin dependent regulator of chromatin, subfamily a-like 1 (Smarcal1), mRNA.	FALSE	GO:0006200 // GO:0006259 // GO:0006357 // GO:0016568 // GO:0032508	ATP catabolic process // DNA metabolic process // regulation of transcription from RNA polymerase II promoter // chromatin modification // DNA duplex unwinding	GO:0005634	nucleus	GO:0000166 // GO:0003676 // GO:0003677 // GO:0003678 // GO:0004386 // GO:0005524 // GO:0008094 // GO:0008094 // GO:0016787 // GO:0016818	nucleotide binding // nucleic acid binding // DNA binding // DNA helicase activity // helicase activity // ATP binding // DNA-dependent ATPase activity // DNA-dependent ATPase activity // hydrolase activity // hydrolase activity, acting on acid anhydrides, in phosphorus-containing anhydrides	---	---
10347273	-1.20985	0.000679054	0.685833	0.124026	0.294919	0.475885	Rpl37a	NM_009084	RefSeq	Mus musculus ribosomal protein L37a (Rpl37a), mRNA.	FALSE	GO:0006412	translation	GO:0005622 // GO:0005840 // GO:0022625 // GO:0030529	intracellular // ribosome // cytosolic large ribosomal subunit // ribonucleoprotein complex	GO:0003674 // GO:0003735 // GO:0046872	molecular_function // structural constituent of ribosome // metal ion binding	GenMAPP	Ribosomal_Proteins
10347277	-1.50639	0.0355264	1.8235	0.0418818	-0.644115	0.460723	Igfbp2	NM_008342	RefSeq	Mus musculus insulin-like growth factor binding protein 2 (Igfbp2), mRNA.	FALSE	GO:0001558 // GO:0040008 // GO:0042104	regulation of cell growth // regulation of growth // positive regulation of activated T cell proliferation	GO:0005576 // GO:0005615 // GO:0005615 // GO:0016324 // GO:0031410	extracellular region // extracellular space // extracellular space // apical plasma membrane // cytoplasmic vesicle	GO:0005520 // GO:0019838 // GO:0031994 // GO:0031995	insulin-like growth factor binding // growth factor binding // insulin-like growth factor I binding // insulin-like growth factor II binding	GenMAPP	Smooth_muscle_contraction
10347282	0.300845	0.346161	0.210722	0.792697	0.45323	0.235551	Rufy4	NM_001170641	RefSeq	Mus musculus RUN and FYVE domain containing 4 (Rufy4), transcript variant 1, mRNA.	FALSE	GO:0008150	biological_process	GO:0005575	cellular_component	GO:0003674 // GO:0046872	molecular_function // metal ion binding	---	---
10347291	0.515726	0.157707	-1.46138	0.00105417	-1.01603	0.0166594	Cxcr2	NM_009909	RefSeq	Mus musculus chemokine (C-X-C motif) receptor 2 (Cxcr2), mRNA.	FALSE	GO:0006915 // GO:0006935 // GO:0006935 // GO:0006968 // GO:0007165 // GO:0007166 // GO:0007186 // GO:0007186 // GO:0007200 // GO:0007204 // GO:0008284 // GO:0030593 // GO:0031623 // GO:0038112 // GO:0038112 // GO:0042119 // GO:0070098 // GO:0070098 // GO:0070098	apoptotic process // chemotaxis // chemotaxis // cellular defense response // signal transduction // cell surface receptor signaling pathway // G-protein coupled receptor signaling pathway // G-protein coupled receptor signaling pathway // phospholipase C-activating G-protein coupled receptor signaling pathway // elevation of cytosolic calcium ion concentration // positive regulation of cell prol…	GO:0005622 // GO:0005886 // GO:0009986 // GO:0016020 // GO:0016021 // GO:0042629	intracellular // plasma membrane // cell surface // membrane // integral to membrane // mast cell granule	GO:0004871 // GO:0004872 // GO:0004918 // GO:0004918 // GO:0004930 // GO:0004950 // GO:0004950 // GO:0005515 // GO:0016494 // GO:0019959	signal transducer activity // receptor activity // interleukin-8 receptor activity // interleukin-8 receptor activity // G-protein coupled receptor activity // chemokine receptor activity // chemokine receptor activity // protein binding // C-X-C chemokine receptor activity // interleukin-8 binding	GenMAPP // GenMAPP	GPCRDB_Class_A_Rhodopsin-like // Peptide_GPCRs
10347295	2.62732	2.78099e-07	0.0610575	0.978347	0.430972	0.397165	---	ENSMUST00000101821	ENSEMBL	ncrna:snRNA chromosome:NCBIM37:1:74259387:74259493:1 gene:ENSMUSG00000075767 gene_biotype:snRNA transcript_biotype:snRNA	FALSE	---	---	---	---	---	---	---	---
10347297	-3.64677	2.13052e-09	0.000488333	0.999949	-0.552218	0.306171	Arpc2	NM_029711	RefSeq	Mus musculus actin related protein 2/3 complex, subunit 2 (Arpc2), mRNA.	FALSE	GO:0030833 // GO:0030838	regulation of actin filament polymerization // positive regulation of actin filament polymerization	GO:0005737 // GO:0005794 // GO:0005856 // GO:0005885 // GO:0005925 // GO:0031252 // GO:0042995	cytoplasm // Golgi apparatus // cytoskeleton // Arp2/3 protein complex // focal adhesion // cell leading edge // cell projection	GO:0003779 // GO:0005515	actin binding // protein binding	---	---
10347307	0.855397	0.00323331	0.00269917	0.998851	0.462787	0.176787	Gpbar1	ENSMUST00000077985	ENSEMBL	cdna:known chromosome:NCBIM37:1:74325124:74326198:1 gene:ENSMUSG00000064272 gene_biotype:protein_coding transcript_biotype:protein_coding	FALSE	GO:0007165 // GO:0007186	signal transduction // G-protein coupled receptor signaling pathway	GO:0005886 // GO:0016020 // GO:0016021	plasma membrane // membrane // integral to membrane	GO:0004871 // GO:0004872 // GO:0004930	signal transducer activity // receptor activity // G-protein coupled receptor activity	---	---
10347310	0.443931	0.0555315	0.691703	0.0153623	0.371758	0.187127	Pnkd	NM_001039509	RefSeq	Mus musculus paroxysmal nonkinesiogenic dyskinesia (Pnkd), nuclear gene encoding mitochondrial protein, transcript variant 3, mRNA.	FALSE	GO:0008150	biological_process	GO:0005634 // GO:0005737 // GO:0005739 // GO:0005739 // GO:0016020	nucleus // cytoplasm // mitochondrion // mitochondrion // membrane	GO:0003674 // GO:0004416 // GO:0008270 // GO:0016787 // GO:0046872	molecular_function // hydroxyacylglutathione hydrolase activity // zinc ion binding // hydrolase activity // metal ion binding	---	---
10347324	1.10892	0.000555856	-0.0688797	0.962366	0.354962	0.336911	Gm216	BC150857	GenBank	Mus musculus gene model 216, (NCBI), mRNA (cDNA clone MGC:183768 IMAGE:9087768), complete cds.	FALSE	GO:0008150	biological_process	GO:0005575	cellular_component	GO:0003674	molecular_function	---	---
10347335	0.506652	0.0834475	-0.297727	0.582579	0.29005	0.416917	Slc11a1	NM_013612	RefSeq	Mus musculus solute carrier family 11 (proton-coupled divalent metal ion transporters), member 1 (Slc11a1), mRNA.	FALSE	GO:0000060 // GO:0000165 // GO:0001818 // GO:0001819 // GO:0002309 // GO:0002369 // GO:0002606 // GO:0002827 // GO:0006810 // GO:0006811 // GO:0006826 // GO:0006826 // GO:0006828 // GO:0006876 // GO:0006879 // GO:0006879 // GO:0006909 // GO:0006954 // GO:0007035 // GO:0009617 // GO:0009617 // GO:0010628 // GO:0015707 // GO:0032147 // GO:0032496 // GO:0032496 // GO:0032496 // GO:0032623 // GO:0032…	protein import into nucleus, translocation // MAPK cascade // negative regulation of cytokine production // positive regulation of cytokine production // T cell proliferation involved in immune response // T cell cytokine production // positive regulation of dendritic cell antigen processing and presentation // positive regulation of T-helper 1 type immune response // transport // ion transport /…	GO:0005764 // GO:0005770 // GO:0005770 // GO:0005886 // GO:0009279 // GO:0009986 // GO:0010008 // GO:0016020 // GO:0016021 // GO:0030670 // GO:0030670 // GO:0030670 // GO:0070821	lysosome // late endosome // late endosome // plasma membrane // cell outer membrane // cell surface // endosome membrane // membrane // integral to membrane // phagocytic vesicle membrane // phagocytic vesicle membrane // phagocytic vesicle membrane // tertiary granule membrane	GO:0005215 // GO:0005384 // GO:0042803 // GO:0046915 // GO:0051139	transporter activity // manganese ion transmembrane transporter activity // protein homodimerization activity // transition metal ion transmembrane transporter activity // metal ion:hydrogen antiporter activity	---	---
10347351	-0.201969	0.576905	0.853238	0.0507011	-0.170749	0.698222	Ctdsp1	NM_153088	RefSeq	Mus musculus CTD (carboxy-terminal domain, RNA polymerase II, polypeptide A) small phosphatase 1 (Ctdsp1), mRNA.	FALSE	GO:0006357 // GO:0006470 // GO:0045665 // GO:0050768 // GO:0050768 // GO:0050768	regulation of transcription from RNA polymerase II promoter // protein dephosphorylation // negative regulation of neuron differentiation // negative regulation of neurogenesis // negative regulation of neurogenesis // negative regulation of neurogenesis	GO:0005634	nucleus	GO:0004721 // GO:0008420 // GO:0016787 // GO:0016791 // GO:0046872	phosphoprotein phosphatase activity // CTD phosphatase activity // hydrolase activity // phosphatase activity // metal ion binding	---	---
10347362	0.526368	0.0276313	-0.0643872	0.950859	0.162151	0.581695	Mir26b	NR_029743	RefSeq	Mus musculus microRNA 26b (Mir26b), microRNA.	FALSE	GO:0070482 // GO:0071222 // GO:0071363	response to oxygen levels // cellular response to lipopolysaccharide // cellular response to growth factor stimulus	---	---	---	---	---	---
10347364	-2.25236	3.40761e-08	-2.31083	5.62746e-08	-2.35239	4.92992e-09	Vil1	NM_009509	RefSeq	Mus musculus villin 1 (Vil1), mRNA.	FALSE	GO:0006915 // GO:0007010 // GO:0007173 // GO:0008360 // GO:0009617 // GO:0010634 // GO:0030041 // GO:0030042 // GO:0030335 // GO:0032233 // GO:0035729 // GO:0043154 // GO:0051014 // GO:0051125 // GO:0051693 // GO:0060327 // GO:0061041 // GO:0071364 // GO:2000392	apoptotic process // cytoskeleton organization // epidermal growth factor receptor signaling pathway // regulation of cell shape // response to bacterium // positive regulation of epithelial cell migration // actin filament polymerization // actin filament depolymerization // positive regulation of cell migration // positive regulation of actin filament bundle assembly // cellular response to hep…	GO:0001726 // GO:0005737 // GO:0005856 // GO:0005902 // GO:0005903 // GO:0030027 // GO:0030027 // GO:0030175 // GO:0030175 // GO:0032432 // GO:0032433 // GO:0042995 // GO:0043231	ruffle // cytoplasm // cytoskeleton // microvillus // brush border // lamellipodium // lamellipodium // filopodium // filopodium // actin filament bundle // filopodium tip // cell projection // intracellular membrane-bounded organelle	GO:0003779 // GO:0005509 // GO:0005515 // GO:0005546 // GO:0035727 // GO:0042802 // GO:0042803 // GO:0043027 // GO:0051015	actin binding // calcium ion binding // protein binding // phosphatidylinositol-4,5-bisphosphate binding // lysophosphatidic acid binding // identical protein binding // protein homodimerization activity // cysteine-type endopeptidase inhibitor activity involved in apoptotic process // actin filament binding	---	---
10347386	-1.24307	0.0434701	1.37398	0.0819654	-0.189994	0.814501	Rqcd1	NM_021383	RefSeq	Mus musculus rcd1 (required for cell differentiation) homolog 1 (S. pombe) (Rqcd1), mRNA.	FALSE	GO:0006351 // GO:0006355 // GO:0019221	transcription, DNA-dependent // regulation of transcription, DNA-dependent // cytokine-mediated signaling pathway	GO:0000932 // GO:0005634 // GO:0005737	cytoplasmic mRNA processing body // nucleus // cytoplasm	GO:0005515	protein binding	---	---
10347398	0.0390858	0.894282	-0.0138125	0.992869	0.317398	0.327886	Plcd4	ENSMUST00000113749	ENSEMBL	cdna:known chromosome:NCBIM37:1:74589462:74614368:1 gene:ENSMUSG00000026173 gene_biotype:protein_coding transcript_biotype:protein_coding	FALSE	GO:0006629 // GO:0007165 // GO:0007340 // GO:0016042 // GO:0035556 // GO:0046488	lipid metabolic process // signal transduction // acrosome reaction // lipid catabolic process // intracellular signal transduction // phosphatidylinositol metabolic process	GO:0005622 // GO:0005634 // GO:0005737 // GO:0005783 // GO:0016020	intracellular // nucleus // cytoplasm // endoplasmic reticulum // membrane	GO:0004435 // GO:0004629 // GO:0004871 // GO:0005509 // GO:0005543 // GO:0008081 // GO:0016787 // GO:0046872	phosphatidylinositol phospholipase C activity // phospholipase C activity // signal transducer activity // calcium ion binding // phospholipid binding // phosphoric diester hydrolase activity // hydrolase activity // metal ion binding	---	---
10347417	-0.206682	0.656685	1.18019	0.0310981	0.308927	0.569545	Bcs1l	NM_025784	RefSeq	Mus musculus BCS1-like (yeast) (Bcs1l), nuclear gene encoding mitochondrial protein, mRNA.	FALSE	GO:0007005 // GO:0032981 // GO:0033617 // GO:0034551	mitochondrion organization // mitochondrial respiratory chain complex I assembly // mitochondrial respiratory chain complex IV assembly // mitochondrial respiratory chain complex III assembly	GO:0005739 // GO:0005739 // GO:0005743 // GO:0016020 // GO:0016021	mitochondrion // mitochondrion // mitochondrial inner membrane // membrane // integral to membrane	GO:0000166 // GO:0005524 // GO:0017111	nucleotide binding // ATP binding // nucleoside-triphosphatase activity	---	---
10347427	0.358819	0.110737	0.86585	0.00167984	0.324565	0.236172	Stk36	NM_175031	RefSeq	Mus musculus serine/threonine kinase 36 (fused homolog, Drosophila) (Stk36), mRNA.	FALSE	GO:0006468 // GO:0007228 // GO:0007275 // GO:0009791 // GO:0016310 // GO:0030030 // GO:0042384 // GO:0045880 // GO:0051090	protein phosphorylation // positive regulation of hh target transcription factor activity // multicellular organismal development // post-embryonic development // phosphorylation // cell projection organization // cilium assembly // positive regulation of smoothened signaling pathway // regulation of sequence-specific DNA binding transcription factor activity	GO:0005634 // GO:0005737 // GO:0005737	nucleus // cytoplasm // cytoplasm	GO:0000166 // GO:0004672 // GO:0004674 // GO:0005515 // GO:0005524 // GO:0008134 // GO:0016301 // GO:0016740 // GO:0016772 // GO:0046872	nucleotide binding // protein kinase activity // protein serine/threonine kinase activity // protein binding // ATP binding // transcription factor binding // kinase activity // transferase activity // transferase activity, transferring phosphorus-containing groups // metal ion binding	---	---
10347460	0.467431	0.225766	1.07447	0.0238225	1.16615	0.00827857	Ttll4	NM_001014974	RefSeq	Mus musculus tubulin tyrosine ligase-like family, member 4 (Ttll4), mRNA.	FALSE	GO:0006464 // GO:0018095	cellular protein modification process // protein polyglutamylation	GO:0005575 // GO:0005737 // GO:0005856 // GO:0005929 // GO:0042995	cellular_component // cytoplasm // cytoskeleton // cilium // cell projection	GO:0004835 // GO:0005524 // GO:0015631 // GO:0016874	tubulin-tyrosine ligase activity // ATP binding // tubulin binding // ligase activity	---	---
10347481	0.263192	0.3363	-0.044082	0.974943	0.0959582	0.784994	Cyp27a1	NM_024264	RefSeq	Mus musculus cytochrome P450, family 27, subfamily a, polypeptide 1 (Cyp27a1), nuclear gene encoding mitochondrial protein, mRNA.	FALSE	GO:0008203 // GO:0055114	cholesterol metabolic process // oxidation-reduction process	GO:0005739 // GO:0005739 // GO:0005740 // GO:0005743 // GO:0016020	mitochondrion // mitochondrion // mitochondrial envelope // mitochondrial inner membrane // membrane	GO:0004497 // GO:0005506 // GO:0009055 // GO:0016491 // GO:0016705 // GO:0020037 // GO:0030343 // GO:0031073 // GO:0046872 // GO:0047749	monooxygenase activity // iron ion binding // electron carrier activity // oxidoreductase activity // oxidoreductase activity, acting on paired donors, with incorporation or reduction of molecular oxygen // heme binding // vitamin D3 25-hydroxylase activity // cholesterol 26-hydroxylase activity // metal ion binding // cholestanetriol 26-monooxygenase activity	---	---
10347491	1.54461	4.18489e-07	0.266468	0.557364	0.300349	0.326013	Wnt6	NM_009526	RefSeq	Mus musculus wingless-related MMTV integration site 6 (Wnt6), mRNA.	FALSE	GO:0000122 // GO:0001658 // GO:0007165 // GO:0007267 // GO:0007275 // GO:0009798 // GO:0009887 // GO:0009952 // GO:0010628 // GO:0010628 // GO:0016055 // GO:0042475 // GO:0045893 // GO:0060070 // GO:0060684 // GO:0070172 // GO:0072079 // GO:0072080	negative regulation of transcription from RNA polymerase II promoter // branching involved in ureteric bud morphogenesis // signal transduction // cell-cell signaling // multicellular organismal development // axis specification // organ morphogenesis // anterior/posterior pattern specification // positive regulation of gene expression // positive regulation of gene expression // Wnt receptor sig…	GO:0005576 // GO:0005578 // GO:0005615 // GO:0005886 // GO:0009986 // GO:0031012	extracellular region // proteinaceous extracellular matrix // extracellular space // plasma membrane // cell surface // extracellular matrix	GO:0001664 // GO:0005102 // GO:0005515	G-protein coupled receptor binding // receptor binding // protein binding	GenMAPP	Wnt_Signaling
10347497	0.404005	0.163522	0.0232212	0.988493	0.378706	0.282557	Wnt10a	ENSMUST00000006718	ENSEMBL	cdna:known chromosome:NCBIM37:1:74838090:74850753:1 gene:ENSMUSG00000026167 gene_biotype:protein_coding transcript_biotype:protein_coding	FALSE	GO:0000122 // GO:0001942 // GO:0007165 // GO:0007267 // GO:0007275 // GO:0008585 // GO:0009798 // GO:0009887 // GO:0009952 // GO:0010628 // GO:0014033 // GO:0016055 // GO:0031069 // GO:0042476 // GO:0042487 // GO:0043586 // GO:0043588 // GO:0045944 // GO:0048730 // GO:0048733 // GO:0060070	negative regulation of transcription from RNA polymerase II promoter // hair follicle development // signal transduction // cell-cell signaling // multicellular organismal development // female gonad development // axis specification // organ morphogenesis // anterior/posterior pattern specification // positive regulation of gene expression // neural crest cell differentiation // Wnt receptor sig…	GO:0005576 // GO:0005578 // GO:0005615 // GO:0005886	extracellular region // proteinaceous extracellular matrix // extracellular space // plasma membrane	GO:0001664 // GO:0005102	G-protein coupled receptor binding // receptor binding	---	---
10347503	0.473318	0.166008	0.0945818	0.949605	0.257333	0.539396	Cdk5r2	NM_009872	RefSeq	Mus musculus cyclin-dependent kinase 5, regulatory subunit 2 (p39) (Cdk5r2), mRNA.	FALSE	GO:0001764 // GO:0021549 // GO:0021722 // GO:0021766 // GO:0021819 // GO:0045860 // GO:0045956 // GO:0071902	neuron migration // cerebellum development // superior olivary nucleus maturation // hippocampus development // layer formation in cerebral cortex // positive regulation of protein kinase activity // positive regulation of calcium ion-dependent exocytosis // positive regulation of protein serine/threonine kinase activity	GO:0005737 // GO:0005886 // GO:0016020 // GO:0016533	cytoplasm // plasma membrane // membrane // cyclin-dependent protein kinase 5 holoenzyme complex	GO:0008092 // GO:0008289 // GO:0016534 // GO:0016534	cytoskeletal protein binding // lipid binding // cyclin-dependent protein kinase 5 activator activity // cyclin-dependent protein kinase 5 activator activity	---	---
10347508	0.370097	0.218155	0.539285	0.189055	0.189543	0.610551	Fam134a	NM_170755	RefSeq	Mus musculus family with sequence similarity 134, member A (Fam134a), mRNA.	FALSE	GO:0008150	biological_process	GO:0005575 // GO:0005783 // GO:0016020 // GO:0016021	cellular_component // endoplasmic reticulum // membrane // integral to membrane	GO:0003674	molecular_function	---	---
10347521	-0.173037	0.566121	0.92381	0.00922111	0.850564	0.0110961	Zfand2b	NM_026846	RefSeq	Mus musculus zinc finger, AN1 type domain 2B (Zfand2b), transcript variant 1, mRNA.	FALSE	GO:0008150	biological_process	GO:0005575 // GO:0005783	cellular_component // endoplasmic reticulum	GO:0003674 // GO:0008270 // GO:0046872	molecular_function // zinc ion binding // metal ion binding	---	---
10347531	-0.0207232	0.944562	0.342123	0.423191	0.413872	0.201728	Ankzf1	NR_051998	RefSeq	Mus musculus ankyrin repeat and zinc finger domain containing 1 (Ankzf1), transcript variant 3, non-coding RNA.	FALSE	GO:0008150	biological_process	GO:0005575	cellular_component	GO:0003674	molecular_function	---	---
10347552	-1.90132	0.000182428	1.58178	0.00619118	0.158434	0.797372	Stk16	NM_011494	RefSeq	Mus musculus serine/threonine kinase 16 (Stk16), mRNA.	FALSE	GO:0006468 // GO:0006468 // GO:0016310 // GO:0045944 // GO:0046777 // GO:0046777 // GO:0071560	protein phosphorylation // protein phosphorylation // phosphorylation // positive regulation of transcription from RNA polymerase II promoter // protein autophosphorylation // protein autophosphorylation // cellular response to transforming growth factor beta stimulus	GO:0005737 // GO:0005798 // GO:0016020	cytoplasm // Golgi-associated vesicle // membrane	GO:0000166 // GO:0001077 // GO:0004672 // GO:0004674 // GO:0004715 // GO:0005524 // GO:0016301 // GO:0016740 // GO:0016772	nucleotide binding // RNA polymerase II core promoter proximal region sequence-specific DNA binding transcription factor activity involved in positive regulation of transcription // protein kinase activity // protein serine/threonine kinase activity // non-membrane spanning protein tyrosine kinase activity // ATP binding // kinase activity // transferase activity // transferase activity, transfer…	---	---
10347564	0.816223	0.00425667	0.451292	0.257951	0.500524	0.137634	Dnajb2	NM_001159883	RefSeq	Mus musculus DnaJ (Hsp40) homolog, subfamily B, member 2 (Dnajb2), transcript variant 3, mRNA.	FALSE	GO:0006457 // GO:0008285 // GO:0030308 // GO:0030433 // GO:0031398 // GO:0032436 // GO:0090084 // GO:0090086	protein folding // negative regulation of cell proliferation // negative regulation of cell growth // ER-associated protein catabolic process // positive regulation of protein ubiquitination // positive regulation of proteasomal ubiquitin-dependent protein catabolic process // negative regulation of inclusion body assembly // negative regulation of protein deubiquitination	GO:0016234	inclusion body	GO:0030544 // GO:0031072 // GO:0031593 // GO:0051082 // GO:0070628	Hsp70 protein binding // heat shock protein binding // polyubiquitin binding // unfolded protein binding // proteasome binding	---	---
10347583	-2.9326	2.56789e-08	-2.36135	4.89276e-06	-2.76484	3.53939e-08	Des	NM_010043	RefSeq	Mus musculus desmin (Des), mRNA.	FALSE	GO:0007517	muscle organ development	GO:0005622 // GO:0005737 // GO:0005856 // GO:0005882 // GO:0005916 // GO:0030018 // GO:0030018 // GO:0031594 // GO:0042383 // GO:0043292 // GO:0045098	intracellular // cytoplasm // cytoskeleton // intermediate filament // fascia adherens // Z disc // Z disc // neuromuscular junction // sarcolemma // contractile fiber // type III intermediate filament	GO:0005198 // GO:0005200 // GO:0005515 // GO:0008092	structural molecule activity // structural constituent of cytoskeleton // protein binding // cytoskeletal protein binding	GenMAPP	Striated_muscle_contraction
10347593	-0.414108	0.0284968	0.0330082	0.974001	0.173307	0.451273	Speg	NM_007463	RefSeq	Mus musculus SPEG complex locus (Speg), transcript variant 1, mRNA.	FALSE	GO:0006468 // GO:0016310 // GO:0030154	protein phosphorylation // phosphorylation // cell differentiation	GO:0005634	nucleus	GO:0000166 // GO:0004672 // GO:0004674 // GO:0005524 // GO:0016301 // GO:0016740 // GO:0016772	nucleotide binding // protein kinase activity // protein serine/threonine kinase activity // ATP binding // kinase activity // transferase activity // transferase activity, transferring phosphorus-containing groups	---	---
10347639	-1.4325	0.00688248	1.59651	0.0124199	-0.0336146	0.963675	Gmppa	NM_133708	RefSeq	Mus musculus GDP-mannose pyrophosphorylase A (Gmppa), mRNA.	FALSE	GO:0009058	biosynthetic process	GO:0005575	cellular_component	GO:0000166 // GO:0003674 // GO:0004475 // GO:0005525 // GO:0016740 // GO:0016779	nucleotide binding // molecular_function // mannose-1-phosphate guanylyltransferase activity // GTP binding // transferase activity // nucleotidyltransferase activity	---	---
10347650	0.698518	0.0113718	0.163669	0.829313	0.343814	0.30002	Accn4	NM_183022	RefSeq	Mus musculus amiloride-sensitive cation channel 4, pituitary (Accn4), mRNA.	FALSE	GO:0006810 // GO:0006811 // GO:0006814 // GO:0071436	transport // ion transport // sodium ion transport // sodium ion export	GO:0016020 // GO:0016021	membrane // integral to membrane	GO:0005216 // GO:0005272	ion channel activity // sodium channel activity	---	---
10347662	1.28877	0.000108486	0.115461	0.921553	0.591409	0.109819	Tmem198	ENSMUST00000050899	ENSEMBL	cdna:novel chromosome:NCBIM37:1:75476155:75482280:1 gene:ENSMUSG00000051703 gene_biotype:protein_coding transcript_biotype:protein_coding	FALSE	GO:0008150	biological_process	GO:0005575 // GO:0016020 // GO:0016021	cellular_component // membrane // integral to membrane	GO:0003674	molecular_function	---	---
10347669	-0.870049	0.0109411	0.858836	0.0423931	0.137815	0.751123	Inha	NM_010564	RefSeq	Mus musculus inhibin alpha (Inha), mRNA.	FALSE	GO:0001541 // GO:0006917 // GO:0008584 // GO:0042127 // GO:0042541 // GO:0046882 // GO:0051726	ovarian follicle development // induction of apoptosis // male gonad development // regulation of cell proliferation // hemoglobin biosynthetic process // negative regulation of follicle-stimulating hormone secretion // regulation of cell cycle	GO:0001750 // GO:0001917 // GO:0005576 // GO:0005615 // GO:0034673 // GO:0043025 // GO:0043512	photoreceptor outer segment // photoreceptor inner segment // extracellular region // extracellular space // inhibin-betaglycan-ActRII complex // neuronal cell body // inhibin A complex	GO:0005102 // GO:0005179 // GO:0008083 // GO:0034711 // GO:0046982	receptor binding // hormone activity // growth factor activity // inhibin binding // protein heterodimerization activity	GenMAPP	Ovarian_Infertility_Genes
10347672	0.0881453	0.803893	0.234945	0.766614	0.270966	0.499275	Stk11ip	NM_027886	RefSeq	Mus musculus serine/threonine kinase 11 interacting protein (Stk11ip), mRNA.	FALSE	GO:0008104	protein localization	GO:0005737	cytoplasm	GO:0019901	protein kinase binding	---	---
10347697	0.478109	0.0317352	0.671065	0.0138564	0.572312	0.0276384	Slc4a3	NM_009208	RefSeq	Mus musculus solute carrier family 4 (anion exchanger), member 3 (Slc4a3), mRNA.	FALSE	GO:0006810 // GO:0006811 // GO:0006820 // GO:0034220 // GO:0051453	transport // ion transport // anion transport // ion transmembrane transport // regulation of intracellular pH	GO:0005886 // GO:0016020 // GO:0016021	plasma membrane // membrane // integral to membrane	GO:0005215 // GO:0005452 // GO:0008509 // GO:0015297 // GO:0015301	transporter activity // inorganic anion exchanger activity // anion transmembrane transporter activity // antiporter activity // anion:anion antiporter activity	---	---
10347724	0.302014	0.695052	0.646252	0.657686	0.814557	0.354493	Slc4a3	ENSMUST00000124341	ENSEMBL	cdna:known chromosome:NCBIM37:1:75542841:75558747:1 gene:ENSMUSG00000006576 gene_biotype:protein_coding transcript_biotype:protein_coding	FALSE	GO:0006810 // GO:0006811 // GO:0006820 // GO:0034220 // GO:0051453	transport // ion transport // anion transport // ion transmembrane transport // regulation of intracellular pH	GO:0005886 // GO:0016020 // GO:0016021	plasma membrane // membrane // integral to membrane	GO:0005215 // GO:0005452 // GO:0008509 // GO:0015297 // GO:0015301	transporter activity // inorganic anion exchanger activity // anion transmembrane transporter activity // antiporter activity // anion:anion antiporter activity	---	---
10347726	1.70394	7.21567e-06	-0.285926	0.679311	0.0605375	0.892885	---	ENSMUST00000121823	ENSEMBL	cdna:pseudogene chromosome:NCBIM37:1:75632965:75633754:1 gene:ENSMUSG00000082012 gene_biotype:pseudogene transcript_biotype:transcribed_processed_pseudogene	FALSE	---	---	---	---	---	---	---	---
10347730	1.20845	0.000532376	-0.043181	0.979892	0.620706	0.119834	---	GENSCAN00000045665	ENSEMBL	cdna:genscan chromosome:NCBIM37:1:77046905:77104823:1 transcript_biotype:protein_coding	FALSE	---	---	---	---	---	---	---	---
10347734	-0.622239	0.0226033	1.16615	0.000472982	0.612288	0.057404	Sgpp2	NM_001004173	RefSeq	Mus musculus sphingosine-1-phosphate phosphotase 2 (Sgpp2), mRNA.	FALSE	GO:0006670	sphingosine metabolic process	GO:0005783 // GO:0016020 // GO:0016021	endoplasmic reticulum // membrane // integral to membrane	GO:0003824 // GO:0016787 // GO:0042392	catalytic activity // hydrolase activity // sphingosine-1-phosphate phosphatase activity	---	---
10347741	0.602635	0.107979	-0.767332	0.119904	-0.439923	0.33451	Mogat1	NM_026713	RefSeq	Mus musculus monoacylglycerol O-acyltransferase 1 (Mogat1), mRNA.	FALSE	GO:0006071 // GO:0006629 // GO:0006651 // GO:0008610	glycerol metabolic process // lipid metabolic process // diacylglycerol biosynthetic process // lipid biosynthetic process	GO:0005783 // GO:0016020 // GO:0016021	endoplasmic reticulum // membrane // integral to membrane	GO:0003846 // GO:0004144 // GO:0016740 // GO:0016746 // GO:0016747	2-acylglycerol O-acyltransferase activity // diacylglycerol O-acyltransferase activity // transferase activity // transferase activity, transferring acyl groups // transferase activity, transferring acyl groups other than amino-acyl groups	---	---
10347748	-1.53508	0.00469908	-0.668657	0.436706	-0.826289	0.200205	Acsl3	NM_028817	RefSeq	Mus musculus acyl-CoA synthetase long-chain family member 3 (Acsl3), transcript variant 1, mRNA.	FALSE	GO:0006629 // GO:0006631 // GO:0006633 // GO:0008152	lipid metabolic process // fatty acid metabolic process // fatty acid biosynthetic process // metabolic process	GO:0005739 // GO:0005741 // GO:0005777 // GO:0005783 // GO:0005811 // GO:0016020 // GO:0016021 // GO:0048471	mitochondrion // mitochondrial outer membrane // peroxisome // endoplasmic reticulum // lipid particle // membrane // integral to membrane // perinuclear region of cytoplasm	GO:0000166 // GO:0003824 // GO:0004467 // GO:0005524 // GO:0016874	nucleotide binding // catalytic activity // long-chain fatty acid-CoA ligase activity // ATP binding // ligase activity	GenMAPP // GenMAPP	Fatty_Acid_Degradation // Mitochondrial_fatty_acid_betaoxidation
10347767	-0.350298	0.206609	0.205603	0.750304	0.246396	0.465036	Kcne4	NM_021342	RefSeq	Mus musculus potassium voltage-gated channel, Isk-related subfamily, gene 4 (Kcne4), mRNA.	FALSE	GO:0006810 // GO:0006811 // GO:0006813 // GO:0034765 // GO:0071805	transport // ion transport // potassium ion transport // regulation of ion transmembrane transport // potassium ion transmembrane transport	GO:0008076 // GO:0016020 // GO:0016021 // GO:0016324	voltage-gated potassium channel complex // membrane // integral to membrane // apical plasma membrane	GO:0005216 // GO:0005244 // GO:0005249 // GO:0005267	ion channel activity // voltage-gated ion channel activity // voltage-gated potassium channel activity // potassium channel activity	---	---
10347772	1.88267	3.66845e-06	-0.210577	0.829367	0.530666	0.214327	Gm10555	AK158220	GenBank HTC	Mus musculus adult inner ear cDNA, RIKEN full-length enriched library, clone:F930043J12 product:hypothetical protein, full insert sequence.	FALSE	---	---	---	---	---	---	---	---
10347774	-0.381524	0.374242	0.686711	0.252939	-0.0149607	0.980824	Mrpl44	NM_001081210	RefSeq	Mus musculus mitochondrial ribosomal protein L44 (Mrpl44), nuclear gene encoding mitochondrial protein, mRNA.	FALSE	GO:0006396 // GO:0008150	RNA processing // biological_process	GO:0005622 // GO:0005739 // GO:0005840 // GO:0030529	intracellular // mitochondrion // ribosome // ribonucleoprotein complex	GO:0003723 // GO:0003725 // GO:0004518 // GO:0004519 // GO:0004525 // GO:0016787	RNA binding // double-stranded RNA binding // nuclease activity // endonuclease activity // ribonuclease III activity // hydrolase activity	---	---
10347779	2.79638	2.76061e-08	-0.051008	0.979845	0.245313	0.612228	9830004L10Rik	AK137457	GenBank HTC	Mus musculus adult male bone cDNA, RIKEN full-length enriched library, clone:9830004L10 product:hypothetical protein, full insert sequence.	FALSE	---	---	---	---	---	---	---	---
10347781	0.412011	0.315828	0.314813	0.731175	0.654888	0.183	9430031J16Rik	NM_172849	RefSeq	Mus musculus RIKEN cDNA 9430031J16 gene (9430031J16Rik), mRNA.	FALSE	GO:0014065 // GO:0048812	phosphatidylinositol 3-kinase cascade // neuron projection morphogenesis	GO:0005622	intracellular	GO:0005515	protein binding	---	---
10347790	1.81379	1.82159e-06	-0.0850408	0.953528	0.545806	0.16384	---	AK089594	GenBank HTC	Mus musculus activated spleen cDNA, RIKEN full-length enriched library, clone:F830003P06 product:hypothetical protein, full insert sequence.	FALSE	---	---	---	---	---	---	---	---
10347792	-3.42115	4.40907e-07	-1.04306	0.168026	-2.12176	0.000834748	---	ENSMUST00000023262	ENSEMBL	cdna:known chromosome:NCBIM37:1:82229687:82232508:1 gene:ENSMUSG00000022591 gene_biotype:protein_coding transcript_biotype:protein_coding	FALSE	---	---	---	---	---	---	---	---
10347796	-0.41607	0.117555	-0.391712	0.324472	-0.155107	0.640676	Rhbdd1	NM_029777	RefSeq	Mus musculus rhomboid domain containing 1 (Rhbdd1), transcript variant 1, mRNA.	FALSE	GO:0006508 // GO:0008150	proteolysis // biological_process	GO:0005575 // GO:0016020 // GO:0016021	cellular_component // membrane // integral to membrane	GO:0003674 // GO:0004252 // GO:0008233 // GO:0008236 // GO:0016787	molecular_function // serine-type endopeptidase activity // peptidase activity // serine-type peptidase activity // hydrolase activity	---	---
10347807	0.683889	0.00375029	-0.0516815	0.962572	0.464056	0.0926773	Col4a3	NM_007734	RefSeq	Mus musculus collagen, type IV, alpha 3 (Col4a3), mRNA.	FALSE	GO:0006917 // GO:0006919 // GO:0007155 // GO:0007166 // GO:0008283 // GO:0016525 // GO:0016525 // GO:0032836	induction of apoptosis // activation of cysteine-type endopeptidase activity involved in apoptotic process // cell adhesion // cell surface receptor signaling pathway // cell proliferation // negative regulation of angiogenesis // negative regulation of angiogenesis // glomerular basement membrane development	GO:0005576 // GO:0005578 // GO:0005581 // GO:0005587 // GO:0005587 // GO:0005604 // GO:0005604	extracellular region // proteinaceous extracellular matrix // collagen // collagen type IV // collagen type IV // basement membrane // basement membrane	GO:0005178 // GO:0005201	integrin binding // extracellular matrix structural constituent	GenMAPP	mRNA_processing_binding_Reactome
10347860	1.40764	0.000129158	-0.174129	0.870159	0.624204	0.128729	---	ENSMUST00000083121	ENSEMBL	ncrna:rRNA chromosome:NCBIM37:1:82631588:82631685:1 gene:ENSMUSG00000065055 gene_biotype:rRNA transcript_biotype:rRNA	FALSE	---	---	---	---	---	---	---	---
10347862	-1.3442	0.016422	0.108655	0.969465	0.0869745	0.907109	Mff	NM_029409	RefSeq	Mus musculus mitochondrial fission factor (Mff), nuclear gene encoding mitochondrial protein, mRNA.	FALSE	GO:0000266 // GO:0001836 // GO:0006626 // GO:0010821 // GO:0016559 // GO:0043653 // GO:0051260 // GO:0070584 // GO:0090200 // GO:1900063	mitochondrial fission // release of cytochrome c from mitochondria // protein targeting to mitochondrion // regulation of mitochondrion organization // peroxisome fission // mitochondrial fragmentation involved in apoptotic process // protein homooligomerization // mitochondrion morphogenesis // positive regulation of release of cytochrome c from mitochondria // regulation of peroxisome organizat…	GO:0005737 // GO:0005739 // GO:0005741 // GO:0005741 // GO:0005777 // GO:0005777 // GO:0016020 // GO:0016021 // GO:0032592	cytoplasm // mitochondrion // mitochondrial outer membrane // mitochondrial outer membrane // peroxisome // peroxisome // membrane // integral to membrane // integral to mitochondrial membrane	GO:0005515	protein binding	---	---
10347873	-2.2852	0.00335711	0.0451493	0.990834	-0.639355	0.49078	Agfg1	NM_010472	RefSeq	Mus musculus ArfGAP with FG repeats 1 (Agfg1), mRNA.	FALSE	GO:0001675 // GO:0006810 // GO:0007275 // GO:0007283 // GO:0007289 // GO:0030154 // GO:0032312 // GO:0045109	acrosome assembly // transport // multicellular organismal development // spermatogenesis // spermatid nucleus differentiation // cell differentiation // regulation of ARF GTPase activity // intermediate filament organization	GO:0005634 // GO:0005794 // GO:0016023 // GO:0031410 // GO:0042995 // GO:0043025 // GO:0043231	nucleus // Golgi apparatus // cytoplasmic membrane-bounded vesicle // cytoplasmic vesicle // cell projection // neuronal cell body // intracellular membrane-bounded organelle	GO:0003677 // GO:0008060 // GO:0008270 // GO:0046872	DNA binding // ARF GTPase activator activity // zinc ion binding // metal ion binding	---	---
10347888	0.571654	0.0400091	0.124875	0.895485	0.399035	0.238243	Ccl20	NM_016960	RefSeq	Mus musculus chemokine (C-C motif) ligand 20 (Ccl20), transcript variant 1, mRNA.	FALSE	GO:0006935 // GO:0006954 // GO:0006955 // GO:0042466	chemotaxis // inflammatory response // immune response // chemokinesis	GO:0005576 // GO:0005615	extracellular region // extracellular space	GO:0005125 // GO:0005515 // GO:0008009	cytokine activity // protein binding // chemokine activity	---	---
10347895	1.56782	4.06688e-05	-0.201374	0.837176	0.236409	0.580147	Wdr69	NR_027636	RefSeq	Mus musculus WD repeat domain 69 (Wdr69), transcript variant 2, non-coding RNA.	FALSE	GO:0008150	biological_process	GO:0005575	cellular_component	GO:0003674	molecular_function	---	---
10347910	0.164492	0.720295	-0.073764	0.974459	-0.750732	0.150269	Fbxo36	NM_025386	RefSeq	Mus musculus F-box protein 36 (Fbxo36), mRNA.	FALSE	GO:0008150	biological_process	GO:0005575	cellular_component	GO:0003674	molecular_function	---	---
10347915	2.36083	1.68772e-10	-0.113131	0.898327	0.408386	0.187656	Gm7609	NM_001081746	RefSeq	Mus musculus predicted pseudogene 7609 (Gm7609), mRNA.	FALSE	---	---	---	---	---	---	---	---
10347917	-2.20981	1.55341e-06	0.78989	0.123961	0.339242	0.476269	Rpl19	NM_009078	RefSeq	Mus musculus ribosomal protein L19 (Rpl19), transcript variant 1, mRNA.	FALSE	GO:0006412	translation	GO:0005622 // GO:0005840 // GO:0022625 // GO:0022625 // GO:0030529	intracellular // ribosome // cytosolic large ribosomal subunit // cytosolic large ribosomal subunit // ribonucleoprotein complex	GO:0003735	structural constituent of ribosome	---	---
10347919	1.36886	5.19485e-05	-0.276595	0.654416	0.376763	0.314277	A530040E14Rik	BC100303	GenBank	Mus musculus RIKEN cDNA A530040E14 gene, mRNA (cDNA clone IMAGE:30931600).	FALSE	---	---	---	---	---	---	---	---
10347921	0.807514	0.0890585	-0.191635	0.912579	0.19247	0.753241	A530040E14Rik	BC100303	GenBank	Mus musculus RIKEN cDNA A530040E14 gene, mRNA (cDNA clone IMAGE:30931600).	FALSE	---	---	---	---	---	---	---	---
10347925	2.11699	7.34074e-10	-0.121072	0.87731	0.42379	0.153281	Gm7609	NM_001081746	RefSeq	Mus musculus predicted pseudogene 7609 (Gm7609), mRNA.	FALSE	---	---	---	---	---	---	---	---
10347928	1.62044	4.36864e-06	-0.604671	0.136366	-0.185074	0.626923	Sp110	NM_175397	RefSeq	Mus musculus Sp110 nuclear body protein (Sp110), transcript variant 1, mRNA.	FALSE	GO:0006351 // GO:0006355 // GO:0006915 // GO:0006917 // GO:0009617 // GO:0045087	transcription, DNA-dependent // regulation of transcription, DNA-dependent // apoptotic process // induction of apoptosis // response to bacterium // innate immune response	GO:0005634	nucleus	GO:0003677	DNA binding	---	---
10347931	-3.53026	3.25272e-10	-4.67086	3.42535e-13	-4.0804	1.03316e-12	---	ENSMUST00000115924	ENSEMBL	cdna:known supercontig:NCBIM37:NT_166282:128555:150452:-1 gene:ENSMUSG00000079808 gene_biotype:protein_coding transcript_biotype:protein_coding	FALSE	---	---	---	---	---	---	---	---
10347933	-1.71678	0.000283678	-1.28162	0.0190612	-1.43685	0.00467447	Sp140	NM_001013817	RefSeq	Mus musculus Sp140 nuclear body protein (Sp140), mRNA.	FALSE	GO:0008150	biological_process	GO:0005730 // GO:0005737	nucleolus // cytoplasm	GO:0003674 // GO:0046872	molecular_function // metal ion binding	---	---
10347948	0.865678	0.00120448	-1.13141	0.00034013	-0.798838	0.00679524	Sp100	NM_013673	RefSeq	Mus musculus nuclear antigen Sp100 (Sp100), mRNA.	FALSE	GO:0000122 // GO:0006978 // GO:0032526 // GO:0032897 // GO:0034097 // GO:0034340 // GO:0034341 // GO:0043392 // GO:0043433 // GO:0045892 // GO:0045893 // GO:0051091 // GO:0051271	negative regulation of transcription from RNA polymerase II promoter // DNA damage response, signal transduction by p53 class mediator resulting in transcription of p21 class mediator // response to retinoic acid // negative regulation of viral transcription // response to cytokine stimulus // response to type I interferon // response to interferon-gamma // negative regulation of DNA binding // n…	GO:0005634 // GO:0005730 // GO:0005737 // GO:0016605 // GO:0034399	nucleus // nucleolus // cytoplasm // PML body // nuclear periphery	GO:0003677 // GO:0003713 // GO:0003714 // GO:0005515 // GO:0008134 // GO:0019900 // GO:0019904 // GO:0042802 // GO:0042803 // GO:0046872 // GO:0070087	DNA binding // transcription coactivator activity // transcription corepressor activity // protein binding // transcription factor binding // kinase binding // protein domain specific binding // identical protein binding // protein homodimerization activity // metal ion binding // chromo shadow domain binding	---	---
10347968	1.37892	7.57595e-06	-0.447314	0.242441	0.0681713	0.85026	Sp100	ENSMUST00000145440	ENSEMBL	cdna:known chromosome:NCBIM37:1:87546583:87592943:1 gene:ENSMUSG00000026222 gene_biotype:protein_coding transcript_biotype:nonsense_mediated_decay	FALSE	GO:0000122 // GO:0006978 // GO:0032526 // GO:0032897 // GO:0034097 // GO:0034340 // GO:0034341 // GO:0043392 // GO:0043433 // GO:0045892 // GO:0045893 // GO:0051091 // GO:0051271	negative regulation of transcription from RNA polymerase II promoter // DNA damage response, signal transduction by p53 class mediator resulting in transcription of p21 class mediator // response to retinoic acid // negative regulation of viral transcription // response to cytokine stimulus // response to type I interferon // response to interferon-gamma // negative regulation of DNA binding // n…	GO:0005634 // GO:0005730 // GO:0005737 // GO:0016605 // GO:0034399	nucleus // nucleolus // cytoplasm // PML body // nuclear periphery	GO:0003677 // GO:0003713 // GO:0003714 // GO:0005515 // GO:0008134 // GO:0019900 // GO:0019904 // GO:0042802 // GO:0042803 // GO:0046872 // GO:0070087	DNA binding // transcription coactivator activity // transcription corepressor activity // protein binding // transcription factor binding // kinase binding // protein domain specific binding // identical protein binding // protein homodimerization activity // metal ion binding // chromo shadow domain binding	---	---
10347970	-2.17655	0.000399039	-1.09949	0.158587	-1.80878	0.00666611	Cab39	ENSMUST00000097666	ENSEMBL	cdna:known chromosome:NCBIM37:1:87691086:87746940:1 gene:ENSMUSG00000036707 gene_biotype:protein_coding transcript_biotype:protein_coding	FALSE	GO:0001934	positive regulation of protein phosphorylation	GO:0005737	cytoplasm	GO:0005509 // GO:0019900 // GO:0030295	calcium ion binding // kinase binding // protein kinase activator activity	---	---
10347980	-0.837659	0.0714477	1.53499	0.00693516	0.129774	0.834102	Itm2c	NM_022417	RefSeq	Mus musculus integral membrane protein 2C (Itm2c), mRNA.	FALSE	GO:0010977 // GO:0012502 // GO:0030182	negative regulation of neuron projection development // induction of programmed cell death // neuron differentiation	GO:0005764 // GO:0005764 // GO:0005794 // GO:0005886 // GO:0016020 // GO:0016021 // GO:0048471	lysosome // lysosome // Golgi apparatus // plasma membrane // membrane // integral to membrane // perinuclear region of cytoplasm	GO:0001540 // GO:0005524	beta-amyloid binding // ATP binding	---	---
10347988	-0.205284	0.524206	-0.534257	0.218625	-0.0575095	0.891498	4933407L21Rik	NR_037692	RefSeq	Mus musculus RIKEN cDNA 4933407L21 gene (4933407L21Rik), non-coding RNA.	FALSE	GO:0008150	biological_process	GO:0005575	cellular_component	GO:0003674	molecular_function	---	---
10347992	1.33778	5.65871e-05	-0.0805758	0.952313	0.230537	0.535138	Spata3	NM_027300	RefSeq	Mus musculus spermatogenesis associated 3 (Spata3), transcript variant 2, mRNA.	FALSE	GO:0008150	biological_process	GO:0005575	cellular_component	GO:0003674	molecular_function	---	---
10348000	0.0452027	0.867202	-0.275936	0.517268	-0.183562	0.544564	2810459M11Rik	NM_001144992	RefSeq	Mus musculus RIKEN cDNA 2810459M11 gene (2810459M11Rik), transcript variant 1, mRNA.	FALSE	GO:0008150	biological_process	GO:0005575	cellular_component	GO:0005515	protein binding	---	---
10348004	-3.45232	1.54679e-06	-0.560061	0.641546	-1.1173	0.128912	Psmd1	NM_027357	RefSeq	Mus musculus proteasome (prosome, macropain) 26S subunit, non-ATPase, 1 (Psmd1), mRNA.	FALSE	GO:0042176	regulation of protein catabolic process	GO:0000502 // GO:0005575	proteasome complex // cellular_component	GO:0030234	enzyme regulator activity	GenMAPP	Proteasome_Degradation
10348032	0.0653248	0.804968	0.431937	0.200832	0.544371	0.0605834	Armc9	NM_030184	RefSeq	Mus musculus armadillo repeat containing 9 (Armc9), transcript variant 1, mRNA.	FALSE	GO:0008150	biological_process	GO:0005575	cellular_component	GO:0003674	molecular_function	GenMAPP	Proteasome_Degradation
10348062	0.385638	0.0730922	-0.0127452	0.99087	0.389038	0.135024	B3gnt7	NM_145222	RefSeq	Mus musculus UDP-GlcNAc:betaGal beta-1,3-N-acetylglucosaminyltransferase 7 (B3gnt7), mRNA.	FALSE	GO:0006486	protein glycosylation	GO:0005575 // GO:0005794 // GO:0016020 // GO:0016021	cellular_component // Golgi apparatus // membrane // integral to membrane	GO:0008375 // GO:0008378 // GO:0016740 // GO:0016757	acetylglucosaminyltransferase activity // galactosyltransferase activity // transferase activity // transferase activity, transferring glycosyl groups	---	---
10348070	-0.591623	0.153325	0.789148	0.156137	0.240685	0.641379	Ncl	NM_010880	RefSeq	Mus musculus nucleolin (Ncl), mRNA.	FALSE	GO:0001525	angiogenesis	GO:0005634 // GO:0005634 // GO:0005654 // GO:0005730 // GO:0005730 // GO:0005737 // GO:0005938 // GO:0030529	nucleus // nucleus // nucleoplasm // nucleolus // nucleolus // cytoplasm // cell cortex // ribonucleoprotein complex	GO:0000166 // GO:0003676 // GO:0003677 // GO:0003723 // GO:0003723 // GO:0005515 // GO:0008022 // GO:0042162	nucleotide binding // nucleic acid binding // DNA binding // RNA binding // RNA binding // protein binding // protein C-terminus binding // telomeric DNA binding	GenMAPP	mRNA_processing_binding_Reactome
10348072	0.0964698	0.715287	-0.155369	0.81456	0.418979	0.163225	C130036L24Rik	AK030799	GenBank HTC	Mus musculus adult male thymus cDNA, RIKEN full-length enriched library, clone:5830405E04 product:hypothetical protein, full insert sequence.	FALSE	GO:0008150	biological_process	GO:0005575	cellular_component	GO:0003674	molecular_function	---	---
10348074	0.387683	0.0753408	-0.0232322	0.984631	0.681201	0.00666611	1700019O17Rik	NM_027966	RefSeq	Mus musculus RIKEN cDNA 1700019O17 gene (1700019O17Rik), mRNA.	FALSE	GO:0008150	biological_process	GO:0005575	cellular_component	GO:0003674	molecular_function	---	---
10348076	0.840674	0.0191208	0.100532	0.948513	0.632586	0.142841	---	ENSMUST00000086964	ENSEMBL	cdna:known chromosome:NCBIM37:1:88370234:88370581:1 gene:ENSMUSG00000067125 gene_biotype:protein_coding transcript_biotype:protein_coding	FALSE	---	---	---	---	---	---	---	---
10348078	-1.85992	1.44145e-08	-0.138163	0.850137	-0.159633	0.606818	Ptma	NM_008972	RefSeq	Mus musculus prothymosin alpha (Ptma), mRNA.	FALSE	GO:0006916 // GO:0043154	anti-apoptosis // negative regulation of cysteine-type endopeptidase activity involved in apoptotic process	GO:0005634	nucleus	---	---	---	---
10348087	0.825408	0.203259	1.77714	0.0265471	1.17888	0.131429	Cops7b	NM_172974	RefSeq	Mus musculus COP9 (constitutive photomorphogenic) homolog, subunit 7b (Arabidopsis thaliana) (Cops7b), mRNA.	FALSE	GO:0010388	cullin deneddylation	GO:0005634 // GO:0005737 // GO:0008180	nucleus // cytoplasm // signalosome	GO:0003674	molecular_function	---	---
10348096	-0.297788	0.523167	0.896586	0.133202	0.366636	0.507156	Dis3l2	NM_001172157	RefSeq	Mus musculus DIS3 mitotic control homolog (S. cerevisiae)-like 2 (Dis3l2), transcript variant 1, mRNA.	FALSE	GO:0007049 // GO:0007067 // GO:0008285 // GO:0051301 // GO:0051306	cell cycle // mitosis // negative regulation of cell proliferation // cell division // mitotic sister chromatid separation	GO:0005737	cytoplasm	GO:0003723 // GO:0004518 // GO:0004527 // GO:0004540 // GO:0016787	RNA binding // nuclease activity // exonuclease activity // ribonuclease activity // hydrolase activity	GenMAPP	mRNA_processing_binding_Reactome
10348119	1.37531	9.76227e-05	-0.0328987	0.986093	0.403492	0.30705	---	GENSCAN00000018107	ENSEMBL	cdna:genscan chromosome:NCBIM37:1:88964605:88969866:1 transcript_biotype:protein_coding	FALSE	---	---	---	---	---	---	---	---
10348131	1.39026	2.84584e-05	0.0994122	0.933765	0.455006	0.210592	Akp3	NM_007432	RefSeq	Mus musculus alkaline phosphatase 3, intestine, not Mn requiring (Akp3), mRNA.	FALSE	GO:0006793 // GO:0021915 // GO:0022008 // GO:0035121 // GO:0035264	phosphorus metabolic process // neural tube development // neurogenesis // tail morphogenesis // multicellular organism growth	GO:0009897	external side of plasma membrane	GO:0000287 // GO:0004035 // GO:0008270 // GO:0016787	magnesium ion binding // alkaline phosphatase activity // zinc ion binding // hydrolase activity	---	---
10348144	0.629331	0.0862273	-0.125221	0.931932	0.350493	0.433799	Prss56	NM_027084	RefSeq	Mus musculus protease, serine 56 (Prss56), mRNA.	FALSE	GO:0006508	proteolysis	GO:0005575	cellular_component	GO:0008233 // GO:0008236 // GO:0016787	peptidase activity // serine-type peptidase activity // hydrolase activity	---	---
10348150	0.462699	0.109621	-0.251443	0.673479	0.100116	0.791003	Chrnd	NM_021600	RefSeq	Mus musculus cholinergic receptor, nicotinic, delta polypeptide (Chrnd), mRNA.	FALSE	GO:0006810 // GO:0006811 // GO:0006812 // GO:0034220 // GO:0042391 // GO:0048630 // GO:0050881	transport // ion transport // cation transport // ion transmembrane transport // regulation of membrane potential // skeletal muscle tissue growth // musculoskeletal movement	GO:0005886 // GO:0005892 // GO:0005892 // GO:0016020 // GO:0016021 // GO:0030054 // GO:0045202 // GO:0045211	plasma membrane // acetylcholine-gated channel complex // acetylcholine-gated channel complex // membrane // integral to membrane // cell junction // synapse // postsynaptic membrane	GO:0004872 // GO:0004889 // GO:0004889 // GO:0005216 // GO:0005230 // GO:0005515 // GO:0015276 // GO:0042166	receptor activity // acetylcholine-activated cation-selective channel activity // acetylcholine-activated cation-selective channel activity // ion channel activity // extracellular ligand-gated ion channel activity // protein binding // ligand-gated ion channel activity // acetylcholine binding	---	---
10348166	0.72172	0.00235411	-0.224021	0.607673	-0.077822	0.795366	Chrng	NM_009604	RefSeq	Mus musculus cholinergic receptor, nicotinic, gamma polypeptide (Chrng), mRNA.	FALSE	GO:0006810 // GO:0006811 // GO:0006812 // GO:0034220 // GO:0042391	transport // ion transport // cation transport // ion transmembrane transport // regulation of membrane potential	GO:0005886 // GO:0005892 // GO:0016020 // GO:0016021 // GO:0030054 // GO:0045202 // GO:0045211	plasma membrane // acetylcholine-gated channel complex // membrane // integral to membrane // cell junction // synapse // postsynaptic membrane	GO:0004872 // GO:0004889 // GO:0004889 // GO:0005216 // GO:0005515 // GO:0015276	receptor activity // acetylcholine-activated cation-selective channel activity // acetylcholine-activated cation-selective channel activity // ion channel activity // protein binding // ligand-gated ion channel activity	---	---
10348180	-1.95304	8.35116e-05	0.752292	0.24498	-0.324469	0.563737	Eif4e2	NM_001039169	RefSeq	Mus musculus eukaryotic translation initiation factor 4E member 2 (Eif4e2), transcript variant 2, mRNA.	FALSE	GO:0006412 // GO:0006413 // GO:0006417	translation // translational initiation // regulation of translation	GO:0005737 // GO:0005845	cytoplasm // mRNA cap binding complex	GO:0003723 // GO:0003743 // GO:0005515 // GO:0031625	RNA binding // translation initiation factor activity // protein binding // ubiquitin protein ligase binding	GenMAPP	mRNA_processing_binding_Reactome
10348194	0.259883	0.549051	-0.604471	0.335998	-0.250107	0.630162	Efhd1	NM_028889	RefSeq	Mus musculus EF hand domain containing 1 (Efhd1), mRNA.	FALSE	GO:0031175	neuron projection development	GO:0005739 // GO:0005743	mitochondrion // mitochondrial inner membrane	GO:0005509	calcium ion binding	---	---
10348201	-2.27711	3.73559e-07	-0.617929	0.233737	-0.481047	0.283428	Gigyf2	NM_146112	RefSeq	Mus musculus GRB10 interacting GYF protein 2 (Gigyf2), transcript variant 1, mRNA.	FALSE	GO:0000084 // GO:0007631 // GO:0008344 // GO:0009791 // GO:0021522 // GO:0035264 // GO:0044267 // GO:0048009 // GO:0048873 // GO:0050881 // GO:0050885	S phase of mitotic cell cycle // feeding behavior // adult locomotory behavior // post-embryonic development // spinal cord motor neuron differentiation // multicellular organism growth // cellular protein metabolic process // insulin-like growth factor receptor signaling pathway // homeostasis of number of cells within a tissue // musculoskeletal movement // neuromuscular process controlling bal…	GO:0005575	cellular_component	GO:0003674	molecular_function	---	---
10348234	0.0238565	0.91895	-0.218648	0.571015	0.265486	0.301458	Neu2	ENSMUST00000165109	ENSEMBL	cdna:known chromosome:NCBIM37:1:89491125:89494396:1 gene:ENSMUSG00000079434 gene_biotype:protein_coding transcript_biotype:protein_coding	FALSE	GO:0008152 // GO:0010831 // GO:0045663	metabolic process // positive regulation of myotube differentiation // positive regulation of myoblast differentiation	GO:0005737 // GO:0005829	cytoplasm // cytosol	GO:0004308 // GO:0016787 // GO:0016798 // GO:0052794 // GO:0052795 // GO:0052796	exo-alpha-sialidase activity // hydrolase activity // hydrolase activity, acting on glycosyl bonds // exo-alpha-(2->3)-sialidase activity // exo-alpha-(2->6)-sialidase activity // exo-alpha-(2->8)-sialidase activity	---	---
10348240	-0.358394	0.339791	-1.43728	0.00148021	-1.46308	0.000486903	3110079O15Rik	BC115669	GenBank	Mus musculus RIKEN cDNA 3110079O15 gene, mRNA (cDNA clone MGC:144598 IMAGE:40104070), complete cds.	FALSE	GO:0008150	biological_process	GO:0005575 // GO:0016020 // GO:0016021	cellular_component // membrane // integral to membrane	GO:0003674	molecular_function	---	---
10348244	-0.689207	0.00619	-0.266689	0.543227	-0.280685	0.349707	Inpp5d	NM_010566	RefSeq	Mus musculus inositol polyphosphate-5-phosphatase D (Inpp5d), transcript variant 1, mRNA.	FALSE	GO:0006915 // GO:0008285 // GO:0008340 // GO:0009968 // GO:0016064 // GO:0016311 // GO:0030853 // GO:0030889 // GO:0035556 // GO:0043065 // GO:0045409 // GO:0045579 // GO:0045621 // GO:0045648 // GO:0045656 // GO:0045659 // GO:0045671 // GO:0045779 // GO:0046854 // GO:0050777 // GO:0050869	apoptotic process // negative regulation of cell proliferation // determination of adult lifespan // negative regulation of signal transduction // immunoglobulin mediated immune response // dephosphorylation // negative regulation of granulocyte differentiation // negative regulation of B cell proliferation // intracellular signal transduction // positive regulation of apoptotic process // negati…	GO:0005625 // GO:0005737 // GO:0005829 // GO:0005884 // GO:0005886 // GO:0016020 // GO:0030863	soluble fraction // cytoplasm // cytosol // actin filament // plasma membrane // membrane // cortical cytoskeleton	GO:0004445 // GO:0005515 // GO:0016787 // GO:0017124 // GO:0030487 // GO:0034594 // GO:0051425	inositol-polyphosphate 5-phosphatase activity // protein binding // hydrolase activity // SH3 domain binding // inositol-4,5-bisphosphate 5-phosphatase activity // phosphatidylinositol trisphosphate phosphatase activity // PTB domain binding	---	---
10348277	0.26255	0.330101	0.261877	0.600866	0.5647	0.0747702	Atg16l1	NM_001205391	RefSeq	Mus musculus autophagy related 16-like 1 (S. cerevisiae) (Atg16l1), transcript variant 1, mRNA.	FALSE	GO:0000045 // GO:0006810 // GO:0006914 // GO:0015031	autophagic vacuole assembly // transport // autophagy // protein transport	GO:0000421 // GO:0005737 // GO:0005776 // GO:0016020	autophagic vacuole membrane // cytoplasm // autophagic vacuole // membrane	GO:0005515	protein binding	---	---
10348299	0.0166063	0.98325	0.739378	0.564399	1.30256	0.126841	---	ENSMUST00000097661	ENSEMBL	cdna:known chromosome:NCBIM37:1:89693042:89693392:1 gene:ENSMUSG00000073623 gene_biotype:protein_coding transcript_biotype:protein_coding	FALSE	---	---	---	---	---	---	---	---
10348301	0.560759	0.0263202	-0.0535213	0.965995	0.305019	0.318927	Sag	NM_009118	RefSeq	Mus musculus retinal S-antigen (Sag), mRNA.	FALSE	GO:0007165 // GO:0007601 // GO:0050896	signal transduction // visual perception // response to stimulus	---	---	GO:0002046 // GO:0051219	opsin binding // phosphoprotein binding	---	---
10348321	-0.816298	0.0379913	0.663604	0.229426	-0.00674733	0.991216	Dgkd	NM_177646	RefSeq	Mus musculus diacylglycerol kinase, delta (Dgkd), mRNA.	FALSE	GO:0010033 // GO:0016310 // GO:0046339 // GO:0051260	response to organic substance // phosphorylation // diacylglycerol metabolic process // protein homooligomerization	GO:0005737 // GO:0005886 // GO:0016023	cytoplasm // plasma membrane // cytoplasmic membrane-bounded vesicle	GO:0004143 // GO:0042803 // GO:0046982	diacylglycerol kinase activity // protein homodimerization activity // protein heterodimerization activity	---	---
10348354	-0.989535	6.54294e-06	-2.10822	2.79753e-12	-1.63452	1.78871e-10	Ugt1a9	NM_201644	RefSeq	Mus musculus UDP glucuronosyltransferase 1 family, polypeptide A9 (Ugt1a9), mRNA.	FALSE	GO:0006805 // GO:0008152 // GO:0017144 // GO:0043086 // GO:0045922 // GO:0046226 // GO:0051552 // GO:0052696 // GO:0052697	xenobiotic metabolic process // metabolic process // drug metabolic process // negative regulation of catalytic activity // negative regulation of fatty acid metabolic process // coumarin catabolic process // flavone metabolic process // flavonoid glucuronidation // xenobiotic glucuronidation	GO:0005624 // GO:0005783 // GO:0005792 // GO:0016020 // GO:0016021	membrane fraction // endoplasmic reticulum // microsome // membrane // integral to membrane	GO:0001972 // GO:0004857 // GO:0015020 // GO:0016740 // GO:0016757 // GO:0016758 // GO:0019899 // GO:0042803 // GO:0046982	retinoic acid binding // enzyme inhibitor activity // glucuronosyltransferase activity // transferase activity // transferase activity, transferring glycosyl groups // transferase activity, transferring hexosyl groups // enzyme binding // protein homodimerization activity // protein heterodimerization activity	---	---
10348376	0.706085	0.131475	1.27636	0.0280833	0.953783	0.0895242	Heatr7b1	NM_001177364	RefSeq	Mus musculus HEAT repeat containing 7B1 (Heatr7b1), mRNA.	FALSE	GO:0008150	biological_process	GO:0005575	cellular_component	GO:0003674	molecular_function	---	---
10348378	0.49082	0.0513406	-0.0509503	0.968538	0.436486	0.153488	Trpm8	ENSMUST00000113114	ENSEMBL	cdna:known chromosome:NCBIM37:1:90199858:90285426:1 gene:ENSMUSG00000036251 gene_biotype:protein_coding transcript_biotype:protein_coding	FALSE	GO:0006810 // GO:0006811 // GO:0006816 // GO:0006874 // GO:0009266 // GO:0009409 // GO:0009409 // GO:0009409 // GO:0034220 // GO:0050896 // GO:0050955 // GO:0050955 // GO:0051289 // GO:0055085 // GO:0070207 // GO:0070588 // GO:0070588	transport // ion transport // calcium ion transport // cellular calcium ion homeostasis // response to temperature stimulus // response to cold // response to cold // response to cold // ion transmembrane transport // response to stimulus // thermoception // thermoception // protein homotetramerization // transmembrane transport // protein homotrimerization // calcium ion transmembrane transport …	GO:0009897 // GO:0016020 // GO:0016021	external side of plasma membrane // membrane // integral to membrane	GO:0004872 // GO:0005216 // GO:0005216 // GO:0005262 // GO:0005262 // GO:0042803	receptor activity // ion channel activity // ion channel activity // calcium channel activity // calcium channel activity // protein homodimerization activity	---	---
10348410	-2.34292	3.11336e-08	-3.26922	3.5268e-11	-3.00238	2.92212e-11	Spp2	NM_029269	RefSeq	Mus musculus secreted phosphoprotein 2 (Spp2), mRNA.	FALSE	GO:0006461 // GO:0046849	protein complex assembly // bone remodeling	GO:0005576 // GO:0043234	extracellular region // protein complex	GO:0003674	molecular_function	---	---
10348420	1.74951	7.05209e-08	0.0813833	0.939006	0.3251	0.298157	---	GENSCAN00000012065	ENSEMBL	cdna:genscan chromosome:NCBIM37:1:90775710:90830109:1 transcript_biotype:protein_coding	FALSE	---	---	---	---	---	---	---	---
10348424	0.50619	0.0735086	0.293222	0.570965	0.0806346	0.830151	Sh3bp4	NM_133816	RefSeq	Mus musculus SH3-domain binding protein 4 (Sh3bp4), mRNA.	FALSE	GO:0006897 // GO:0008150	endocytosis // biological_process	GO:0005575 // GO:0005634 // GO:0005905 // GO:0016020 // GO:0031410	cellular_component // nucleus // coated pit // membrane // cytoplasmic vesicle	GO:0003674	molecular_function	---	---
10348432	-0.924197	0.0137753	0.410664	0.526298	0.0551892	0.912218	Agap1	NM_178119	RefSeq	Mus musculus ArfGAP with GTPase domain, ankyrin repeat and PH domain 1 (Agap1), transcript variant 1, mRNA.	FALSE	GO:0006184 // GO:0006810 // GO:0007264 // GO:0015031 // GO:0032312	GTP catabolic process // transport // small GTPase mediated signal transduction // protein transport // regulation of ARF GTPase activity	GO:0005622 // GO:0005737 // GO:0005829	intracellular // cytoplasm // cytosol	GO:0000166 // GO:0003924 // GO:0005096 // GO:0005525 // GO:0005543 // GO:0008060 // GO:0008270 // GO:0046872	nucleotide binding // GTPase activity // GTPase activator activity // GTP binding // phospholipid binding // ARF GTPase activator activity // zinc ion binding // metal ion binding	---	---
10348451	-1.13697	0.0132572	1.65404	0.00285365	1.21792	0.0217213	Cxcr7	NM_007722	RefSeq	Mus musculus chemokine (C-X-C motif) receptor 7 (Cxcr7), mRNA.	FALSE	GO:0007155 // GO:0007165 // GO:0007186 // GO:0007275 // GO:0043066 // GO:0070098	cell adhesion // signal transduction // G-protein coupled receptor signaling pathway // multicellular organismal development // negative regulation of apoptotic process // chemokine-mediated signaling pathway	GO:0005737 // GO:0005768 // GO:0005886 // GO:0016020 // GO:0016021	cytoplasm // endosome // plasma membrane // membrane // integral to membrane	GO:0004871 // GO:0004872 // GO:0004930 // GO:0016494	signal transducer activity // receptor activity // G-protein coupled receptor activity // C-X-C chemokine receptor activity	GenMAPP // GenMAPP	GPCRDB_Class_A_Rhodopsin-like // Smooth_muscle_contraction
10348456	-0.895328	0.0503717	1.085	0.0615542	0.718327	0.196261	Cops8	NM_133805	RefSeq	Mus musculus COP9 (constitutive photomorphogenic) homolog, subunit 8 (Arabidopsis thaliana) (Cops8), mRNA.	FALSE	GO:0010388	cullin deneddylation	GO:0005634 // GO:0005634 // GO:0005737 // GO:0008180 // GO:0008180	nucleus // nucleus // cytoplasm // signalosome // signalosome	GO:0005515	protein binding	---	---
10348468	-0.0619337	0.853018	-0.24614	0.713441	0.267806	0.472625	---	ENSMUST00000070048	ENSEMBL	cdna:known chromosome:NCBIM37:1:92571736:92576368:1 gene:ENSMUSG00000056128 gene_biotype:protein_coding transcript_biotype:protein_coding	FALSE	---	---	---	---	---	---	---	---
10348471	0.850572	0.000600028	-0.0591875	0.955983	0.263439	0.356891	Mlph	NM_053015	RefSeq	Mus musculus melanophilin (Mlph), mRNA.	FALSE	GO:0006605 // GO:0006886 // GO:0030318 // GO:0032400 // GO:0043473	protein targeting // intracellular protein transport // melanocyte differentiation // melanosome localization // pigmentation	GO:0001725 // GO:0005815 // GO:0015629 // GO:0030864 // GO:0035371 // GO:0042470 // GO:0042470	stress fiber // microtubule organizing center // actin cytoskeleton // cortical actin cytoskeleton // microtubule plus end // melanosome // melanosome	GO:0003779 // GO:0005515 // GO:0017022 // GO:0017137 // GO:0031489 // GO:0046872 // GO:0051010	actin binding // protein binding // myosin binding // Rab GTPase binding // myosin V binding // metal ion binding // microtubule plus-end binding	---	---
10348489	-0.912067	0.000214269	-0.257614	0.517158	0.379136	0.173769	Prlh	NM_001101647	RefSeq	Mus musculus prolactin releasing hormone (Prlh), mRNA.	FALSE	GO:0001894 // GO:0002021 // GO:0002023 // GO:0006112 // GO:0006629 // GO:0007186 // GO:0007631 // GO:0009749 // GO:0032868 // GO:0040014 // GO:0042755 // GO:0043434 // GO:0045444 // GO:0048483	tissue homeostasis // response to dietary excess // reduction of food intake in response to dietary excess // energy reserve metabolic process // lipid metabolic process // G-protein coupled receptor signaling pathway // feeding behavior // response to glucose stimulus // response to insulin stimulus // regulation of multicellular organism growth // eating behavior // response to peptide hormone …	GO:0005737	cytoplasm	GO:0005184 // GO:0031861	neuropeptide hormone activity // prolactin-releasing peptide receptor binding	---	---
10348493	-1.52553	8.33872e-05	-0.990839	0.0246679	-0.717241	0.0931216	Lrrfip1	NM_008515	RefSeq	Mus musculus leucine rich repeat (in FLII) interacting protein 1 (Lrrfip1), transcript variant 2, mRNA.	FALSE	GO:0006351 // GO:0006355	transcription, DNA-dependent // regulation of transcription, DNA-dependent	GO:0005634 // GO:0005737	nucleus // cytoplasm	GO:0003677 // GO:0005515	DNA binding // protein binding	---	---
10348521	1.08428	0.000899719	-0.195203	0.815141	0.412068	0.277918	Rbm44	NM_001033408	RefSeq	Mus musculus RNA binding motif protein 44 (Rbm44), mRNA.	FALSE	GO:0008150	biological_process	GO:0005737 // GO:0045171	cytoplasm // intercellular bridge	GO:0000166 // GO:0003676 // GO:0003723 // GO:0005515 // GO:0042803	nucleotide binding // nucleic acid binding // RNA binding // protein binding // protein homodimerization activity	---	---
10348537	-0.784385	0.0135382	-0.433415	0.370762	-0.582598	0.125211	Ramp1	NM_016894	RefSeq	Mus musculus receptor (calcitonin) activity modifying protein 1 (Ramp1), transcript variant 1, mRNA.	FALSE	GO:0001525 // GO:0006810 // GO:0006816 // GO:0006886 // GO:0007165 // GO:0007186 // GO:0008277 // GO:0015031 // GO:0030819 // GO:0031623 // GO:0060050 // GO:0072659	angiogenesis // transport // calcium ion transport // intracellular protein transport // signal transduction // G-protein coupled receptor signaling pathway // regulation of G-protein coupled receptor protein signaling pathway // protein transport // positive regulation of cAMP biosynthetic process // receptor internalization // positive regulation of protein glycosylation // protein localization…	GO:0005615 // GO:0005886 // GO:0009986 // GO:0016020 // GO:0016021 // GO:0043235 // GO:0044424	extracellular space // plasma membrane // cell surface // membrane // integral to membrane // receptor complex // intracellular part	GO:0004872 // GO:0004948 // GO:0008565 // GO:0015026 // GO:0015026 // GO:0031716	receptor activity // calcitonin receptor activity // protein transporter activity // coreceptor activity // coreceptor activity // calcitonin receptor binding	GenMAPP	Smooth_muscle_contraction
10348547	-0.136748	0.597304	0.043321	0.974001	-0.171893	0.573701	Ube2f	ENSMUST00000171112	ENSEMBL	cdna:known chromosome:NCBIM37:1:93147143:93182500:1 gene:ENSMUSG00000034343 gene_biotype:protein_coding transcript_biotype:protein_coding	FALSE	GO:0008152 // GO:0045116 // GO:0045116	metabolic process // protein neddylation // protein neddylation	GO:0005575	cellular_component	GO:0000166 // GO:0005524 // GO:0016874 // GO:0016881 // GO:0019788 // GO:0019788	nucleotide binding // ATP binding // ligase activity // acid-amino acid ligase activity // NEDD8 ligase activity // NEDD8 ligase activity	---	---
10348556	0.6961	0.145513	-1.0018	0.108342	-0.806066	0.164501	---	ENSMUST00000117121	ENSEMBL	cdna:pseudogene chromosome:NCBIM37:1:93192622:93193513:1 gene:ENSMUSG00000083064 gene_biotype:pseudogene transcript_biotype:transcribed_processed_pseudogene	FALSE	---	---	---	---	---	---	---	---
10348558	1.04585	0.000196678	-0.123996	0.884579	0.0572142	0.870563	Scly	NM_016717	RefSeq	Mus musculus selenocysteine lyase (Scly), mRNA.	FALSE	GO:0008152	metabolic process	GO:0005737	cytoplasm	GO:0003824 // GO:0009000 // GO:0016740 // GO:0016829 // GO:0030170	catalytic activity // selenocysteine lyase activity // transferase activity // lyase activity // pyridoxal phosphate binding	---	---
10348570	0.672822	0.04213	0.00807933	0.996395	0.681539	0.0854848	Espnl	NM_001033292	RefSeq	Mus musculus espin-like (Espnl), mRNA.	FALSE	GO:0008150	biological_process	GO:0005575	cellular_component	GO:0003674	molecular_function	---	---
10348580	0.782312	0.016901	-0.00936383	0.995728	-0.0265314	0.953181	Klhl30	NM_027551	RefSeq	Mus musculus kelch-like 30 (Drosophila) (Klhl30), mRNA.	FALSE	GO:0008150	biological_process	GO:0005575	cellular_component	GO:0003674	molecular_function	---	---
10348590	0.551893	0.00758066	0.0202342	0.986426	0.293765	0.234907	Fam132b	NM_173395	RefSeq	Mus musculus family with sequence similarity 132, member B (Fam132b), mRNA.	FALSE	GO:0008150	biological_process	GO:0005575 // GO:0005576	cellular_component // extracellular region	GO:0003674	molecular_function	---	---
10348600	-0.422036	0.128183	0.166171	0.829621	0.0483179	0.897911	Traf3ip1	NM_028718	RefSeq	Mus musculus TRAF3 interacting protein 1 (Traf3ip1), mRNA.	FALSE	GO:0000122 // GO:0042527 // GO:0051101	negative regulation of transcription from RNA polymerase II promoter // negative regulation of tyrosine phosphorylation of Stat6 protein // regulation of DNA binding	GO:0005737 // GO:0005829 // GO:0005856 // GO:0015630	cytoplasm // cytosol // cytoskeleton // microtubule cytoskeleton	GO:0005102 // GO:0008017 // GO:0015631	receptor binding // microtubule binding // tubulin binding	---	---
10348618	0.228729	0.255118	0.162361	0.708809	0.491111	0.0367213	Asb1	NM_001039126	RefSeq	Mus musculus ankyrin repeat and SOCS box-containing 1 (Asb1), transcript variant 1, mRNA.	FALSE	GO:0007275 // GO:0030539 // GO:0035556	multicellular organismal development // male genitalia development // intracellular signal transduction	GO:0005575	cellular_component	GO:0003674	molecular_function	---	---
10348632	-0.659652	0.0734245	2.22996	2.33785e-06	0.458395	0.306833	Twist2	NM_007855	RefSeq	Mus musculus twist homolog 2 (Drosophila) (Twist2), mRNA.	FALSE	GO:0000122 // GO:0000122 // GO:0001649 // GO:0006351 // GO:0006355 // GO:0006357 // GO:0007275 // GO:0008285 // GO:0010838 // GO:0030154 // GO:0032720 // GO:0032720 // GO:0043066 // GO:0043392 // GO:0044092 // GO:0045638 // GO:0045668 // GO:0045668 // GO:0045892 // GO:0048701 // GO:0060325 // GO:0061303	negative regulation of transcription from RNA polymerase II promoter // negative regulation of transcription from RNA polymerase II promoter // osteoblast differentiation // transcription, DNA-dependent // regulation of transcription, DNA-dependent // regulation of transcription from RNA polymerase II promoter // multicellular organismal development // negative regulation of cell proliferation //…	GO:0005634 // GO:0005667 // GO:0005737	nucleus // transcription factor complex // cytoplasm	GO:0001076 // GO:0003677 // GO:0003682 // GO:0003700 // GO:0005515 // GO:0019904	RNA polymerase II transcription factor binding transcription factor activity // DNA binding // chromatin binding // sequence-specific DNA binding transcription factor activity // protein binding // protein domain specific binding	---	---
10348635	0.623335	0.0173958	0.0332088	0.980618	0.627151	0.041095	Olfr1413	NM_147037	RefSeq	Mus musculus olfactory receptor 1413 (Olfr1413), mRNA.	FALSE	GO:0007165 // GO:0007186 // GO:0007186 // GO:0007608	signal transduction // G-protein coupled receptor signaling pathway // G-protein coupled receptor signaling pathway // sensory perception of smell	GO:0016021	integral to membrane	GO:0004871 // GO:0004872 // GO:0004930 // GO:0004984	signal transducer activity // receptor activity // G-protein coupled receptor activity // olfactory receptor activity	---	---
10348637	0.0779335	0.745998	-0.409358	0.180717	0.0846177	0.770222	Olfr1412	NM_146277	RefSeq	Mus musculus olfactory receptor 1412 (Olfr1412), mRNA.	FALSE	GO:0007165 // GO:0007186 // GO:0007186 // GO:0007608	signal transduction // G-protein coupled receptor signaling pathway // G-protein coupled receptor signaling pathway // sensory perception of smell	GO:0016021	integral to membrane	GO:0004871 // GO:0004872 // GO:0004930 // GO:0004984	signal transducer activity // receptor activity // G-protein coupled receptor activity // olfactory receptor activity	---	---
10348639	0.721496	0.00895353	0.211326	0.731149	0.612513	0.0577005	Olfr1411	NM_146490	RefSeq	Mus musculus olfactory receptor 1411 (Olfr1411), mRNA.	FALSE	GO:0007165 // GO:0007186 // GO:0007186 // GO:0007608	signal transduction // G-protein coupled receptor signaling pathway // G-protein coupled receptor signaling pathway // sensory perception of smell	GO:0016021	integral to membrane	GO:0004871 // GO:0004872 // GO:0004930 // GO:0004984	signal transducer activity // receptor activity // G-protein coupled receptor activity // olfactory receptor activity	---	---
10348641	0.594687	0.0460535	-0.242846	0.707865	0.316522	0.38315	Olfr1410	NM_146491	RefSeq	Mus musculus olfactory receptor 1410 (Olfr1410), mRNA.	FALSE	GO:0007165 // GO:0007186 // GO:0007186 // GO:0007608	signal transduction // G-protein coupled receptor signaling pathway // G-protein coupled receptor signaling pathway // sensory perception of smell	GO:0016021	integral to membrane	GO:0004871 // GO:0004872 // GO:0004930 // GO:0004984	signal transducer activity // receptor activity // G-protein coupled receptor activity // olfactory receptor activity	---	---
10348643	0.161265	0.534248	-0.137518	0.85207	0.301021	0.322443	Olfr12	NM_206896	RefSeq	Mus musculus olfactory receptor 12 (Olfr12), mRNA.	FALSE	GO:0007165 // GO:0007186 // GO:0007608 // GO:0050896	signal transduction // G-protein coupled receptor signaling pathway // sensory perception of smell // response to stimulus	GO:0005886 // GO:0016020 // GO:0016021	plasma membrane // membrane // integral to membrane	GO:0004871 // GO:0004872 // GO:0004930 // GO:0004984	signal transducer activity // receptor activity // G-protein coupled receptor activity // olfactory receptor activity	---	---
10348645	0.605397	0.0212366	-0.245147	0.630512	0.442262	0.163052	Gpr35	NM_022320	RefSeq	Mus musculus G protein-coupled receptor 35 (Gpr35), transcript variant 1, mRNA.	FALSE	GO:0007165 // GO:0007186	signal transduction // G-protein coupled receptor signaling pathway	GO:0005886 // GO:0005887 // GO:0005887 // GO:0016020 // GO:0016021	plasma membrane // integral to plasma membrane // integral to plasma membrane // membrane // integral to membrane	GO:0004871 // GO:0004872 // GO:0004930	signal transducer activity // receptor activity // G-protein coupled receptor activity	GenMAPP	GPCRDB_Class_A_Rhodopsin-like
10348653	-0.292192	0.38948	0.598661	0.189392	-0.0342366	0.940905	Gpc1	NM_016696	RefSeq	Mus musculus glypican 1 (Gpc1), mRNA.	FALSE	GO:0014037 // GO:0030200 // GO:0032288 // GO:0040037	Schwann cell differentiation // heparan sulfate proteoglycan catabolic process // myelin assembly // negative regulation of fibroblast growth factor receptor signaling pathway	GO:0005576 // GO:0005578 // GO:0005768 // GO:0005886 // GO:0016020 // GO:0031225 // GO:0043025 // GO:0045121	extracellular region // proteinaceous extracellular matrix // endosome // plasma membrane // membrane // anchored to membrane // neuronal cell body // membrane raft	GO:0005507 // GO:0017134 // GO:0043236 // GO:0043395 // GO:0070052	copper ion binding // fibroblast growth factor binding // laminin binding // heparan sulfate proteoglycan binding // collagen V binding	---	---
10348664	0.514684	0.0740603	0.0964712	0.933005	0.68927	0.043038	Mir149	NR_029559	RefSeq	Mus musculus microRNA 149 (Mir149), microRNA.	FALSE	---	---	---	---	---	---	---	---
10348666	-0.0608872	0.86938	0.160944	0.883666	0.121031	0.783171	Dusp28	NM_175118	RefSeq	Mus musculus dual specificity phosphatase 28 (Dusp28), mRNA.	FALSE	GO:0006470 // GO:0016311 // GO:0035335	protein dephosphorylation // dephosphorylation // peptidyl-tyrosine dephosphorylation	GO:0005575	cellular_component	GO:0004721 // GO:0004725 // GO:0008138 // GO:0016787 // GO:0016791	phosphoprotein phosphatase activity // protein tyrosine phosphatase activity // protein tyrosine/serine/threonine phosphatase activity // hydrolase activity // phosphatase activity	---	---
10348670	0.462144	0.20961	0.735291	0.129235	-0.211936	0.643586	Rnpepl1	NM_181405	RefSeq	Mus musculus arginyl aminopeptidase (aminopeptidase B)-like 1 (Rnpepl1), mRNA.	FALSE	GO:0008150 // GO:0008152	biological_process // metabolic process	GO:0005575	cellular_component	GO:0003674 // GO:0004177	molecular_function // aminopeptidase activity	---	---
10348682	-0.163414	0.550749	0.347311	0.404071	0.432888	0.175259	Capn10	NM_011796	RefSeq	Mus musculus calpain 10 (Capn10), mRNA.	FALSE	GO:0006508 // GO:0007568 // GO:0031532 // GO:0031532 // GO:0031667 // GO:0032024 // GO:0032388 // GO:0032869 // GO:0032869 // GO:0043065 // GO:0043065 // GO:0046326 // GO:0046326	proteolysis // aging // actin cytoskeleton reorganization // actin cytoskeleton reorganization // response to nutrient levels // positive regulation of insulin secretion // positive regulation of intracellular transport // cellular response to insulin stimulus // cellular response to insulin stimulus // positive regulation of apoptotic process // positive regulation of apoptotic process // positi…	GO:0005622 // GO:0005623 // GO:0005634 // GO:0005737 // GO:0005741 // GO:0005743 // GO:0005758 // GO:0005759 // GO:0005792 // GO:0005829 // GO:0005856 // GO:0005886 // GO:0005938	intracellular // cell // nucleus // cytoplasm // mitochondrial outer membrane // mitochondrial inner membrane // mitochondrial intermembrane space // mitochondrial matrix // microsome // cytosol // cytoskeleton // plasma membrane // cell cortex	GO:0000149 // GO:0004198 // GO:0008092 // GO:0008233 // GO:0008234 // GO:0016787	SNARE binding // calcium-dependent cysteine-type endopeptidase activity // cytoskeletal protein binding // peptidase activity // cysteine-type peptidase activity // hydrolase activity	GenMAPP	Integrin-mediated_cell_adhesion_KEGG
10348697	-0.00356767	0.989924	-0.143232	0.841279	0.292278	0.336411	Aqp12	NM_177587	RefSeq	Mus musculus aquaporin 12 (Aqp12), transcript variant 1, mRNA.	FALSE	GO:0006810	transport	GO:0005737 // GO:0016020 // GO:0016021	cytoplasm // membrane // integral to membrane	GO:0005215	transporter activity	---	---
10348702	-0.242332	0.522355	-1.80505	7.18457e-05	-1.43924	0.000531409	Agxt	NM_016702	RefSeq	Mus musculus alanine-glyoxylate aminotransferase (Agxt), mRNA.	FALSE	GO:0006625 // GO:0008152 // GO:0009436 // GO:0019265 // GO:0042853 // GO:0042866 // GO:0046487 // GO:0046487 // GO:0046724 // GO:0051384 // GO:0051591	protein targeting to peroxisome // metabolic process // glyoxylate catabolic process // glycine biosynthetic process, by transamination of glyoxylate // L-alanine catabolic process // pyruvate biosynthetic process // glyoxylate metabolic process // glyoxylate metabolic process // oxalic acid secretion // response to glucocorticoid stimulus // response to cAMP	GO:0005739 // GO:0005759 // GO:0005777 // GO:0005782	mitochondrion // mitochondrial matrix // peroxisome // peroxisomal matrix	GO:0004760 // GO:0005102 // GO:0008453 // GO:0008453 // GO:0008483 // GO:0016597 // GO:0016740 // GO:0030170 // GO:0042803	serine-pyruvate transaminase activity // receptor binding // alanine-glyoxylate transaminase activity // alanine-glyoxylate transaminase activity // transaminase activity // amino acid binding // transferase activity // pyridoxal phosphate binding // protein homodimerization activity	---	---
10348713	-0.468613	0.101906	-0.291388	0.582687	0.141588	0.696976	E030010N08Rik	AK086911	GenBank HTC	Mus musculus 0 day neonate lung cDNA, RIKEN full-length enriched library, clone:E030010N08 product:unclassifiable, full insert sequence.	FALSE	GO:0008150	biological_process	GO:0005575	cellular_component	GO:0003674	molecular_function	---	---
10348739	0.812008	0.0189417	0.403797	0.485698	0.612311	0.141167	Sned1	ENSMUST00000062202	ENSEMBL	cdna:known chromosome:NCBIM37:1:95132418:95197642:1 gene:ENSMUSG00000047793 gene_biotype:protein_coding transcript_biotype:protein_coding	FALSE	GO:0007160 // GO:0008150	cell-matrix adhesion // biological_process	GO:0005575 // GO:0005576	cellular_component // extracellular region	GO:0005509	calcium ion binding	---	---
10348775	-4.07477	0.000168278	-0.68167	0.788798	-1.61573	0.186135	Ppp1r7	ENSMUST00000027494	ENSEMBL	cdna:known chromosome:NCBIM37:1:95239431:95270066:1 gene:ENSMUSG00000026275 gene_biotype:protein_coding transcript_biotype:protein_coding	FALSE	---	---	GO:0005634	nucleus	---	---	---	---
10348789	1.04467	0.05867	-0.859609	0.285885	0.104048	0.889612	---	ENSMUST00000082455	ENSEMBL	ncrna:snRNA chromosome:NCBIM37:1:95259832:95259934:1 gene:ENSMUSG00000064389 gene_biotype:snRNA transcript_biotype:snRNA	FALSE	---	---	---	---	---	---	---	---
10348791	0.467182	0.0959016	-0.0904903	0.937021	0.317865	0.351968	Ano7	NM_207031	RefSeq	Mus musculus anoctamin 7 (Ano7), mRNA.	FALSE	GO:0006810 // GO:0006811 // GO:0006821	transport // ion transport // chloride transport	GO:0005622 // GO:0005634 // GO:0005886 // GO:0016020 // GO:0016021 // GO:0034707	intracellular // nucleus // plasma membrane // membrane // integral to membrane // chloride channel complex	GO:0005216 // GO:0005254	ion channel activity // chloride channel activity	---	---
10348817	-3.15863	1.53453e-06	-0.364878	0.800518	-0.698725	0.302289	2013-09-02	NM_001159719	RefSeq	Mus musculus septin 2 (Sept2), transcript variant 1, mRNA.	FALSE	GO:0000910 // GO:0002036 // GO:0006184 // GO:0007049 // GO:0007067 // GO:0007224 // GO:0031175 // GO:0032880 // GO:0042384 // GO:0050790 // GO:0051258 // GO:0051301	cytokinesis // regulation of L-glutamate transport // GTP catabolic process // cell cycle // mitosis // smoothened signaling pathway // neuron projection development // regulation of protein localization // cilium assembly // regulation of catalytic activity // protein polymerization // cell division	GO:0000145 // GO:0000775 // GO:0000776 // GO:0005634 // GO:0005694 // GO:0005730 // GO:0005737 // GO:0005826 // GO:0005856 // GO:0005876 // GO:0005886 // GO:0005938 // GO:0009986 // GO:0015629 // GO:0015629 // GO:0015630 // GO:0016020 // GO:0030496 // GO:0031105 // GO:0042995 // GO:0045202 // GO:0048471 // GO:0060170	exocyst // chromosome, centromeric region // kinetochore // nucleus // chromosome // nucleolus // cytoplasm // actomyosin contractile ring // cytoskeleton // spindle microtubule // plasma membrane // cell cortex // cell surface // actin cytoskeleton // actin cytoskeleton // microtubule cytoskeleton // membrane // midbody // septin complex // cell projection // synapse // perinuclear region of cyt…	GO:0000166 // GO:0003924 // GO:0005515 // GO:0005525 // GO:0030234 // GO:0032947 // GO:0042802	nucleotide binding // GTPase activity // protein binding // GTP binding // enzyme regulator activity // protein complex scaffold // identical protein binding	---	---
10348829	-0.713789	0.0230918	0.106121	0.931932	0.246388	0.520642	Farp2	NM_145519	RefSeq	Mus musculus FERM, RhoGEF and pleckstrin domain protein 2 (Farp2), mRNA.	FALSE	GO:0016322 // GO:0016601 // GO:0035023 // GO:0050790	neuron remodeling // Rac protein signal transduction // regulation of Rho protein signal transduction // regulation of catalytic activity	GO:0005622 // GO:0005737 // GO:0005856 // GO:0019898	intracellular // cytoplasm // cytoskeleton // extrinsic to membrane	GO:0005085 // GO:0005089 // GO:0005543 // GO:0008092	guanyl-nucleotide exchange factor activity // Rho guanyl-nucleotide exchange factor activity // phospholipid binding // cytoskeletal protein binding	---	---
10348858	0.0142918	0.964782	0.591414	0.115331	0.318959	0.359532	Bok	NM_016778	RefSeq	Mus musculus BCL2-related ovarian killer protein (Bok), mRNA.	FALSE	GO:0006915 // GO:0006917 // GO:0006917 // GO:0006919 // GO:0042981 // GO:0043065 // GO:0072332	apoptotic process // induction of apoptosis // induction of apoptosis // activation of cysteine-type endopeptidase activity involved in apoptotic process // regulation of apoptotic process // positive regulation of apoptotic process // signal transduction by p53 class mediator resulting in induction of apoptosis	GO:0005634 // GO:0005737 // GO:0005739 // GO:0031966	nucleus // cytoplasm // mitochondrion // mitochondrial membrane	GO:0046982 // GO:0046983 // GO:0051400	protein heterodimerization activity // protein dimerization activity // BH domain binding	---	---
10348864	0.739539	0.0192704	0.963211	0.012404	0.482707	0.206086	Thap4	NM_025920	RefSeq	Mus musculus THAP domain containing 4 (Thap4), mRNA.	FALSE	GO:0008150	biological_process	GO:0005575	cellular_component	GO:0003674 // GO:0003676 // GO:0003677 // GO:0046872	molecular_function // nucleic acid binding // DNA binding // metal ion binding	---	---
10348866	0.0582482	0.897556	1.37993	0.00597115	0.55252	0.269166	Atg4b	ENSMUST00000027502	ENSEMBL	cdna:known chromosome:NCBIM37:1:95651482:95686011:1 gene:ENSMUSG00000026280 gene_biotype:protein_coding transcript_biotype:protein_coding	FALSE	GO:0000045 // GO:0006508 // GO:0006810 // GO:0006914 // GO:0006914 // GO:0008152 // GO:0008152 // GO:0015031 // GO:0045732	autophagic vacuole assembly // proteolysis // transport // autophagy // autophagy // metabolic process // metabolic process // protein transport // positive regulation of protein catabolic process	GO:0005737 // GO:0005737	cytoplasm // cytoplasm	GO:0004197 // GO:0008233 // GO:0008234 // GO:0008234 // GO:0016787	cysteine-type endopeptidase activity // peptidase activity // cysteine-type peptidase activity // cysteine-type peptidase activity // hydrolase activity	---	---
10348879	0.255424	0.431444	-0.0246292	0.989103	0.410708	0.285944	Ing5	NM_025454	RefSeq	Mus musculus inhibitor of growth family, member 5 (Ing5), mRNA.	FALSE	GO:0006260 // GO:0006351 // GO:0006355 // GO:0006473 // GO:0008285 // GO:0016568 // GO:0043966 // GO:0045893 // GO:0045926	DNA replication // transcription, DNA-dependent // regulation of transcription, DNA-dependent // protein acetylation // negative regulation of cell proliferation // chromatin modification // histone H3 acetylation // positive regulation of transcription, DNA-dependent // negative regulation of growth	GO:0005634 // GO:0070776	nucleus // MOZ/MORF histone acetyltransferase complex	GO:0008270 // GO:0035064 // GO:0046872	zinc ion binding // methylated histone residue binding // metal ion binding	---	---
10348889	-0.936341	0.00615427	0.442327	0.403291	0.301175	0.461557	D2hgdh	NM_178882	RefSeq	Mus musculus D-2-hydroxyglutarate dehydrogenase (D2hgdh), nuclear gene encoding mitochondrial protein, mRNA.	FALSE	GO:0010042 // GO:0010043 // GO:0032025 // GO:0032026 // GO:0044267 // GO:0051592 // GO:0055114	response to manganese ion // response to zinc ion // response to cobalt ion // response to magnesium ion // cellular protein metabolic process // response to calcium ion // oxidation-reduction process	GO:0005739	mitochondrion	GO:0051990	(R)-2-hydroxyglutarate dehydrogenase activity	---	---
10348896	1.30697	0.000236206	-0.231716	0.777326	0.347998	0.390201	Gal3st2	NM_199366	RefSeq	Mus musculus galactose-3-O-sulfotransferase 2 (Gal3st2), mRNA.	FALSE	---	---	---	---	---	---	---	---
10348902	1.23173	0.000259037	-0.125587	0.914435	0.259221	0.502319	Gm9994	NM_001205249	RefSeq	Mus musculus predicted gene 9994 (Gm9994), mRNA.	FALSE	GO:0008150	biological_process	GO:0005575	cellular_component	GO:0003674	molecular_function	---	---
10348906	1.17355	0.0290624	-0.0915958	0.974524	0.243042	0.722379	Gm6086	NM_001039219	RefSeq	Mus musculus predicted gene 6086 (Gm6086), mRNA.	FALSE	GO:0008152	metabolic process	GO:0005575	cellular_component	GO:0008146	sulfotransferase activity	---	---
10348910	1.13949	0.00027419	-0.0924118	0.939416	0.331712	0.352194	Neu4	NM_173772	RefSeq	Mus musculus sialidase 4 (Neu4), mRNA.	FALSE	GO:0008152	metabolic process	GO:0005739 // GO:0005764 // GO:0016020 // GO:0019866	mitochondrion // lysosome // membrane // organelle inner membrane	GO:0004308 // GO:0004308 // GO:0016787 // GO:0016798 // GO:0052794 // GO:0052795 // GO:0052796	exo-alpha-sialidase activity // exo-alpha-sialidase activity // hydrolase activity // hydrolase activity, acting on glycosyl bonds // exo-alpha-(2->3)-sialidase activity // exo-alpha-(2->6)-sialidase activity // exo-alpha-(2->8)-sialidase activity	---	---
10348917	-1.04112	0.00204512	0.0787473	0.958656	0.109932	0.796309	Fam174a	NM_026321	RefSeq	Mus musculus family with sequence similarity 174, member A (Fam174a), mRNA.	FALSE	GO:0008150	biological_process	GO:0005575 // GO:0016020 // GO:0016021	cellular_component // membrane // integral to membrane	GO:0003674	molecular_function	---	---
10348924	-3.50241	7.74541e-10	0.414555	0.57898	0.3638	0.462398	Rpl18a	NM_029751	RefSeq	Mus musculus ribosomal protein L18A (Rpl18a), mRNA.	FALSE	GO:0006412	translation	GO:0005840 // GO:0022625 // GO:0030529	ribosome // cytosolic large ribosomal subunit // ribonucleoprotein complex	GO:0003735	structural constituent of ribosome	---	---
10348927	2.65119	4.36482e-05	-0.508126	0.676789	0.0678072	0.933606	---	ENSMUST00000082527	ENSEMBL	ncrna:snRNA chromosome:NCBIM37:1:98513676:98513782:1 gene:ENSMUSG00000064461 gene_biotype:snRNA transcript_biotype:snRNA	FALSE	---	---	---	---	---	---	---	---
10348929	-2.53567	3.08546e-08	-0.190898	0.857841	-0.486743	0.259337	Hnrnpf	NM_133834	RefSeq	Mus musculus heterogeneous nuclear ribonucleoprotein F (Hnrnpf), transcript variant 1, mRNA.	FALSE	GO:0006397 // GO:0008380 // GO:0043484	mRNA processing // RNA splicing // regulation of RNA splicing	GO:0005634 // GO:0005681 // GO:0005737 // GO:0030529 // GO:0071013	nucleus // spliceosomal complex // cytoplasm // ribonucleoprotein complex // catalytic step 2 spliceosome	GO:0000166 // GO:0003676 // GO:0003723 // GO:0003727 // GO:0017025	nucleotide binding // nucleic acid binding // RNA binding // single-stranded RNA binding // TBP-class protein binding	GenMAPP	mRNA_processing_binding_Reactome
10348932	0.260097	0.545655	-0.48847	0.48361	-0.343152	0.498421	Gin1	NM_026250	RefSeq	Mus musculus gypsy retrotransposon integrase 1 (Gin1), mRNA.	FALSE	GO:0015074	DNA integration	---	---	GO:0003676	nucleic acid binding	---	---
10348943	1.52935	0.0092158	-0.138237	0.959391	0.424035	0.551503	---	ENSMUST00000083987	ENSEMBL	ncrna:snRNA chromosome:NCBIM37:1:99946399:99946505:1 gene:ENSMUSG00000065921 gene_biotype:snRNA transcript_biotype:snRNA	FALSE	---	---	---	---	---	---	---	---
10348945	0.787439	0.0209643	-0.034661	0.985808	0.184182	0.665744	---	GENSCAN00000020715	ENSEMBL	cdna:genscan chromosome:NCBIM37:1:100127159:100161054:1 transcript_biotype:protein_coding	FALSE	---	---	---	---	---	---	---	---
10348947	2.24752	4.35037e-09	0.0573582	0.968549	0.174804	0.620492	Slco6d1	NM_027584	RefSeq	Mus musculus solute carrier organic anion transporter family, member 6d1 (Slco6d1), transcript variant 1, mRNA.	FALSE	GO:0008150	biological_process	GO:0005575	cellular_component	GO:0003674	molecular_function	---	---
10348963	1.71528	4.69476e-06	-0.431423	0.399415	0.0218034	0.96186	Cntnap5b	NM_172851	RefSeq	Mus musculus contactin associated protein-like 5B (Cntnap5b), mRNA.	FALSE	GO:0007155 // GO:0007165	cell adhesion // signal transduction	GO:0016020 // GO:0016021	membrane // integral to membrane	GO:0005102	receptor binding	---	---
10348983	1.09112	3.21879e-05	0.0908247	0.918891	0.470442	0.0981386	---	GENSCAN00000001327	ENSEMBL	cdna:genscan chromosome:NCBIM37:1:104415995:104515179:1 transcript_biotype:protein_coding	FALSE	---	---	---	---	---	---	---	---
10348994	1.78065	6.41053e-06	0.0398383	0.983363	0.25434	0.548673	---	GENSCAN00000006426	ENSEMBL	cdna:genscan chromosome:NCBIM37:1:105006386:105142894:1 transcript_biotype:protein_coding	FALSE	---	---	---	---	---	---	---	---
10348996	1.82462	2.77196e-05	0.148525	0.920205	0.268104	0.579271	---	GENSCAN00000004354	ENSEMBL	cdna:genscan chromosome:NCBIM37:1:106409605:106410346:1 transcript_biotype:protein_coding	FALSE	---	---	---	---	---	---	---	---
10348999	0.780493	0.00496113	-0.182333	0.79265	0.0628594	0.86321	Cdh20	ENSMUST00000062528	ENSEMBL	cdna:known chromosome:NCBIM37:1:106665106:106892058:1 gene:ENSMUSG00000050840 gene_biotype:protein_coding transcript_biotype:protein_coding	FALSE	GO:0007155 // GO:0007156	cell adhesion // homophilic cell adhesion	GO:0005886 // GO:0016020 // GO:0016021	plasma membrane // membrane // integral to membrane	GO:0005509	calcium ion binding	---	---
10349014	-1.93083	0.000239073	-0.484857	0.600435	-0.566973	0.342374	Capza1	NM_009797	RefSeq	Mus musculus capping protein (actin filament) muscle Z-line, alpha 1 (Capza1), mRNA.	FALSE	GO:0030036 // GO:0051693	actin cytoskeleton organization // actin filament capping	GO:0005737 // GO:0005856 // GO:0008290 // GO:0016020 // GO:0030863 // GO:0071203	cytoplasm // cytoskeleton // F-actin capping protein complex // membrane // cortical cytoskeleton // WASH complex	GO:0003779	actin binding	---	---
10349016	-1.49351	0.0132017	-0.314331	0.862868	-0.132727	0.868096	2310035C23Rik	NM_173187	RefSeq	Mus musculus RIKEN cDNA 2310035C23 gene (2310035C23Rik), transcript variant 1, mRNA.	FALSE	GO:0008150	biological_process	GO:0005575	cellular_component	GO:0003674	molecular_function	---	---
10349049	-2.87743	0.000591981	-0.273042	0.931625	-0.575575	0.556625	Zfp706	NM_026521	RefSeq	Mus musculus zinc finger protein 706 (Zfp706), mRNA.	FALSE	GO:0008150	biological_process	GO:0005575 // GO:0005622	cellular_component // intracellular	GO:0003674 // GO:0008270 // GO:0046872	molecular_function // zinc ion binding // metal ion binding	---	---
10349051	0.227281	0.327025	-0.45274	0.135442	-0.191414	0.493705	Tnfrsf11a	NM_009399	RefSeq	Mus musculus tumor necrosis factor receptor superfamily, member 11a (Tnfrsf11a), mRNA.	FALSE	GO:0001503 // GO:0002250 // GO:0007275 // GO:0030316 // GO:0032496 // GO:0033209 // GO:0034097 // GO:0034612 // GO:0043507 // GO:0048535 // GO:0051091 // GO:0051091 // GO:0051092 // GO:0060086 // GO:0060749 // GO:0070555 // GO:0071812 // GO:0071847 // GO:0071848	ossification // adaptive immune response // multicellular organismal development // osteoclast differentiation // response to lipopolysaccharide // tumor necrosis factor-mediated signaling pathway // response to cytokine stimulus // response to tumor necrosis factor // positive regulation of JUN kinase activity // lymph node development // positive regulation of sequence-specific DNA binding tran…	GO:0009897 // GO:0016020 // GO:0016021	external side of plasma membrane // membrane // integral to membrane	GO:0004872 // GO:0004888 // GO:0005031 // GO:0005515 // GO:0019955 // GO:0046872	receptor activity // transmembrane signaling receptor activity // tumor necrosis factor-activated receptor activity // protein binding // cytokine binding // metal ion binding	---	---
10349065	0.554826	0.142993	0.0619107	0.974943	-0.26528	0.570128	Zcchc2	NM_001122676	RefSeq	Mus musculus zinc finger, CCHC domain containing 2 (Zcchc2), transcript variant A, mRNA.	FALSE	GO:0007154 // GO:0008150	cell communication // biological_process	GO:0005737	cytoplasm	GO:0003674 // GO:0003676 // GO:0008270 // GO:0035091 // GO:0046872	molecular_function // nucleic acid binding // zinc ion binding // phosphatidylinositol binding // metal ion binding	---	---
10349081	-0.336543	0.23552	0.0800927	0.948167	-0.694265	0.0366187	Phlpp1	NM_133821	RefSeq	Mus musculus PH domain and leucine rich repeat protein phosphatase 1 (Phlpp1), mRNA.	FALSE	GO:0006470 // GO:0006915 // GO:0009649	protein dephosphorylation // apoptotic process // entrainment of circadian clock	GO:0005624 // GO:0005634 // GO:0005737 // GO:0016020	membrane fraction // nucleus // cytoplasm // membrane	GO:0003824 // GO:0004721 // GO:0004722 // GO:0005543 // GO:0016787 // GO:0046872	catalytic activity // phosphoprotein phosphatase activity // protein serine/threonine phosphatase activity // phospholipid binding // hydrolase activity // metal ion binding	---	---
10349102	0.004751	0.991072	-0.107419	0.948674	0.454001	0.327886	Bcl2	NM_009741	RefSeq	Mus musculus B cell leukemia/lymphoma 2 (Bcl2), transcript variant 1, mRNA.	FALSE	GO:0000082 // GO:0000082 // GO:0000209 // GO:0000902 // GO:0001101 // GO:0001503 // GO:0001541 // GO:0001656 // GO:0001657 // GO:0001658 // GO:0001658 // GO:0001662 // GO:0001776 // GO:0001782 // GO:0001822 // GO:0001822 // GO:0001952 // GO:0002260 // GO:0002260 // GO:0002320 // GO:0002326 // GO:0002360 // GO:0002520 // GO:0003014 // GO:0006470 // GO:0006582 // GO:0006808 // GO:0006874 // GO:0006…	G1/S transition of mitotic cell cycle // G1/S transition of mitotic cell cycle // protein polyubiquitination // cell morphogenesis // response to acid // ossification // ovarian follicle development // metanephros development // ureteric bud development // branching involved in ureteric bud morphogenesis // branching involved in ureteric bud morphogenesis // behavioral fear response // leukocyte …	GO:0005622 // GO:0005622 // GO:0005634 // GO:0005634 // GO:0005737 // GO:0005737 // GO:0005739 // GO:0005739 // GO:0005741 // GO:0005783 // GO:0005783 // GO:0005789 // GO:0005829 // GO:0016020 // GO:0016020 // GO:0031965 // GO:0031965 // GO:0031966 // GO:0043209 // GO:0046930	intracellular // intracellular // nucleus // nucleus // cytoplasm // cytoplasm // mitochondrion // mitochondrion // mitochondrial outer membrane // endoplasmic reticulum // endoplasmic reticulum // endoplasmic reticulum membrane // cytosol // membrane // membrane // nuclear membrane // nuclear membrane // mitochondrial membrane // myelin sheath // pore complex	GO:0002020 // GO:0005515 // GO:0008134 // GO:0015267 // GO:0019903 // GO:0031625 // GO:0042802 // GO:0042803 // GO:0046982 // GO:0046982 // GO:0051400 // GO:0051434 // GO:0051721	protease binding // protein binding // transcription factor binding // channel activity // protein phosphatase binding // ubiquitin protein ligase binding // identical protein binding // protein homodimerization activity // protein heterodimerization activity // protein heterodimerization activity // BH domain binding // BH3 domain binding // protein phosphatase 2A binding	GenMAPP // GenMAPP // GenMAPP	Apoptosis // Apoptosis_GenMAPP // Apoptosis_KEGG
10349108	-2.00971	2.64777e-06	-3.99132	3.6256e-12	-3.59941	4.92237e-12	Serpinb5	ENSMUST00000112730	ENSEMBL	cdna:known chromosome:NCBIM37:1:108757780:108779925:1 gene:ENSMUSG00000067006 gene_biotype:protein_coding transcript_biotype:protein_coding	FALSE	GO:0002009 // GO:0010951 // GO:0030162 // GO:0030198 // GO:0050678 // GO:0060512	morphogenesis of an epithelium // negative regulation of endopeptidase activity // regulation of proteolysis // extracellular matrix organization // regulation of epithelial cell proliferation // prostate gland morphogenesis	GO:0005576 // GO:0005737 // GO:0005737	extracellular region // cytoplasm // cytoplasm	GO:0004867	serine-type endopeptidase inhibitor activity	---	---
10349118	-1.72501	3.35505e-05	-3.91127	1.13504e-11	-3.34226	5.9334e-11	Serpinb12	NM_027971	RefSeq	Mus musculus serine (or cysteine) peptidase inhibitor, clade B (ovalbumin), member 12 (Serpinb12), transcript variant 1, mRNA.	FALSE	GO:0010466 // GO:0010951 // GO:0030162	negative regulation of peptidase activity // negative regulation of endopeptidase activity // regulation of proteolysis	GO:0005575 // GO:0005737	cellular_component // cytoplasm	GO:0004867 // GO:0004867 // GO:0030414	serine-type endopeptidase inhibitor activity // serine-type endopeptidase inhibitor activity // peptidase inhibitor activity	---	---
10349129	1.68676	1.08728e-05	-0.0288368	0.987541	0.120897	0.784108	Serpinb13	NM_172852	RefSeq	Mus musculus serine (or cysteine) peptidase inhibitor, clade B (ovalbumin), member 13 (Serpinb13), mRNA.	FALSE	GO:0010466 // GO:0010951 // GO:0030162	negative regulation of peptidase activity // negative regulation of endopeptidase activity // regulation of proteolysis	GO:0005576 // GO:0005737	extracellular region // cytoplasm	GO:0004867 // GO:0030414	serine-type endopeptidase inhibitor activity // peptidase inhibitor activity	---	---
10349138	1.1842	0.00194356	-0.719769	0.143913	-0.38005	0.398695	Serpinb11	NM_025867	RefSeq	Mus musculus serine (or cysteine) peptidase inhibitor, clade B (ovalbumin), member 11 (Serpinb11), mRNA.	FALSE	GO:0010466 // GO:0010951 // GO:0030162	negative regulation of peptidase activity // negative regulation of endopeptidase activity // regulation of proteolysis	GO:0005737	cytoplasm	GO:0004867 // GO:0030414	serine-type endopeptidase inhibitor activity // peptidase inhibitor activity	---	---
10349147	0.252431	0.468338	-2.11506	1.1925e-06	-1.8646	2.34175e-06	Serpinb7	NM_027548	RefSeq	Mus musculus serine (or cysteine) peptidase inhibitor, clade B, member 7 (Serpinb7), mRNA.	FALSE	GO:0010466 // GO:0010951 // GO:0015870 // GO:0030162	negative regulation of peptidase activity // negative regulation of endopeptidase activity // acetylcholine transport // regulation of proteolysis	GO:0005575 // GO:0005737	cellular_component // cytoplasm	GO:0004867 // GO:0030414	serine-type endopeptidase inhibitor activity // peptidase inhibitor activity	---	---
10349157	-0.0473837	0.89636	-1.36868	0.00072517	-0.821739	0.0345882	Serpinb2	NM_001174170	RefSeq	Mus musculus serine (or cysteine) peptidase inhibitor, clade B, member 2 (Serpinb2), transcript variant 2, mRNA.	FALSE	GO:0010466 // GO:0010951 // GO:0030162 // GO:0042060	negative regulation of peptidase activity // negative regulation of endopeptidase activity // regulation of proteolysis // wound healing	GO:0005576 // GO:0005737 // GO:0005794	extracellular region // cytoplasm // Golgi apparatus	GO:0004867 // GO:0030414	serine-type endopeptidase inhibitor activity // peptidase inhibitor activity	GenMAPP	Blood_Clotting_Cascade
10349166	1.7321	5.40773e-06	-1.05772	0.00916233	-0.639132	0.109591	Serpinb10	NM_198028	RefSeq	Mus musculus serine (or cysteine) peptidase inhibitor, clade B (ovalbumin), member 10 (Serpinb10), transcript variant 1, mRNA.	FALSE	GO:0010466 // GO:0010951 // GO:0030162 // GO:0045861	negative regulation of peptidase activity // negative regulation of endopeptidase activity // regulation of proteolysis // negative regulation of proteolysis	GO:0005575	cellular_component	GO:0004867 // GO:0030414	serine-type endopeptidase inhibitor activity // peptidase inhibitor activity	---	---
10349174	-0.656574	0.0742847	-1.73538	0.00013814	-1.45437	0.000501164	Serpinb8	NM_011459	RefSeq	Mus musculus serine (or cysteine) peptidase inhibitor, clade B, member 8 (Serpinb8), transcript variant 1, mRNA.	FALSE	GO:0010466 // GO:0010951 // GO:0030162	negative regulation of peptidase activity // negative regulation of endopeptidase activity // regulation of proteolysis	GO:0005737 // GO:0005829	cytoplasm // cytosol	GO:0004867 // GO:0030414	serine-type endopeptidase inhibitor activity // peptidase inhibitor activity	---	---
10349184	1.01734	0.00107408	-0.620387	0.111348	-0.501974	0.164909	Cdh7	ENSMUST00000112701	ENSEMBL	cdna:known chromosome:NCBIM37:1:111879287:112036734:1 gene:ENSMUSG00000026312 gene_biotype:protein_coding transcript_biotype:protein_coding	FALSE	GO:0007155 // GO:0007156	cell adhesion // homophilic cell adhesion	GO:0005886 // GO:0016020 // GO:0016021	plasma membrane // membrane // integral to membrane	GO:0005509	calcium ion binding	---	---
10349208	1.36595	1.47815e-05	-0.460694	0.247285	0.175448	0.614419	Cntnap5a	NM_001077425	RefSeq	Mus musculus contactin associated protein-like 5A (Cntnap5a), mRNA.	FALSE	GO:0006508 // GO:0007155 // GO:0007165	proteolysis // cell adhesion // signal transduction	GO:0016020 // GO:0016021	membrane // integral to membrane	GO:0004190 // GO:0005102	aspartic-type endopeptidase activity // receptor binding	---	---
10349233	2.61075	7.44924e-08	0.122334	0.938379	0.23091	0.629257	---	GENSCAN00000003169	ENSEMBL	cdna:genscan chromosome:NCBIM37:1:118577487:118896904:1 transcript_biotype:protein_coding	FALSE	---	---	---	---	---	---	---	---
10349237	2.14293	3.40505e-06	-0.087914	0.963784	0.501372	0.30022	---	ENSMUST00000083931	ENSEMBL	ncrna:snRNA chromosome:NCBIM37:1:119432878:119433041:1 gene:ENSMUSG00000065865 gene_biotype:snRNA transcript_biotype:snRNA	FALSE	---	---	---	---	---	---	---	---
10349239	-3.21969	1.7065e-05	0.207117	0.94038	-0.676181	0.405828	Mki67ip	NM_026472	RefSeq	Mus musculus Mki67 (FHA domain) interacting nucleolar phosphoprotein (Mki67ip), mRNA.	FALSE	GO:0010923	negative regulation of phosphatase activity	GO:0000794 // GO:0005634 // GO:0005654 // GO:0005694 // GO:0005730 // GO:0005737	condensed nuclear chromosome // nucleus // nucleoplasm // chromosome // nucleolus // cytoplasm	GO:0000166 // GO:0003676 // GO:0003723	nucleotide binding // nucleic acid binding // RNA binding	GenMAPP	mRNA_processing_binding_Reactome
10349249	-0.959035	0.0451127	0.397323	0.698317	0.535537	0.357058	Clasp1	NM_001081276	RefSeq	Mus musculus CLIP associating protein 1 (Clasp1), transcript variant 1, mRNA.	FALSE	GO:0000226 // GO:0001578 // GO:0007020 // GO:0007026 // GO:0007026 // GO:0007049 // GO:0007067 // GO:0010458 // GO:0031023 // GO:0031111 // GO:0034453 // GO:0051301	microtubule cytoskeleton organization // microtubule bundle formation // microtubule nucleation // negative regulation of microtubule depolymerization // negative regulation of microtubule depolymerization // cell cycle // mitosis // exit from mitosis // microtubule organizing center organization // negative regulation of microtubule polymerization or depolymerization // microtubule anchoring // …	GO:0000775 // GO:0000776 // GO:0005694 // GO:0005737 // GO:0005794 // GO:0005813 // GO:0005856 // GO:0005874 // GO:0005876 // GO:0005881 // GO:0005881 // GO:0005938 // GO:0030981 // GO:0031592	chromosome, centromeric region // kinetochore // chromosome // cytoplasm // Golgi apparatus // centrosome // cytoskeleton // microtubule // spindle microtubule // cytoplasmic microtubule // cytoplasmic microtubule // cell cortex // cortical microtubule cytoskeleton // centrosomal corona	GO:0005515 // GO:0008017 // GO:0008017 // GO:0043515 // GO:0051010	protein binding // microtubule binding // microtubule binding // kinetochore binding // microtubule plus-end binding	---	---
10349295	0.357087	0.275677	-0.252596	0.730501	-0.191618	0.636271	Tfcp2l1	NM_023755	RefSeq	Mus musculus transcription factor CP2-like 1 (Tfcp2l1), mRNA.	FALSE	GO:0000122 // GO:0000902 // GO:0002070 // GO:0006351 // GO:0006355 // GO:0007028 // GO:0007431 // GO:0008340 // GO:0045927	negative regulation of transcription from RNA polymerase II promoter // cell morphogenesis // epithelial cell maturation // transcription, DNA-dependent // regulation of transcription, DNA-dependent // cytoplasm organization // salivary gland development // determination of adult lifespan // positive regulation of growth	GO:0005634 // GO:0005667 // GO:0005730 // GO:0005737 // GO:0005739 // GO:0016020	nucleus // transcription factor complex // nucleolus // cytoplasm // mitochondrion // membrane	GO:0003677 // GO:0005515	DNA binding // protein binding	---	---
10349316	-0.75652	0.0212607	0.948342	0.0184707	0.835981	0.0289148	Tmem185b	NM_146103	RefSeq	Mus musculus transmembrane protein 185B (Tmem185b), mRNA.	FALSE	GO:0008150	biological_process	GO:0005575 // GO:0016020 // GO:0016021	cellular_component // membrane // integral to membrane	GO:0003674	molecular_function	---	---
10349319	0.606758	0.067917	0.117441	0.929371	0.393093	0.330568	Sctr	NM_001012322	RefSeq	Mus musculus secretin receptor (Sctr), mRNA.	FALSE	GO:0007165 // GO:0007166 // GO:0007186	signal transduction // cell surface receptor signaling pathway // G-protein coupled receptor signaling pathway	GO:0005886 // GO:0016020 // GO:0016021	plasma membrane // membrane // integral to membrane	GO:0004871 // GO:0004872 // GO:0004888 // GO:0004930 // GO:0015055 // GO:0042277	signal transducer activity // receptor activity // transmembrane signaling receptor activity // G-protein coupled receptor activity // secretin receptor activity // peptide binding	---	---
10349333	-0.774705	0.171377	0.574825	0.582088	0.385412	0.58102	3110009E18Rik	NM_028439	RefSeq	Mus musculus RIKEN cDNA 3110009E18 gene (3110009E18Rik), transcript variant 1, mRNA.	FALSE	GO:0008150	biological_process	GO:0005575	cellular_component	GO:0003674	molecular_function	---	---
10349340	0.56026	0.107086	-0.0556557	0.97498	0.331926	0.434132	C1ql2	NM_207233	RefSeq	Mus musculus complement component 1, q subcomponent-like 2 (C1ql2), mRNA.	FALSE	GO:0051259	protein oligomerization	GO:0005576 // GO:0005581	extracellular region // collagen	GO:0005515 // GO:0042802	protein binding // identical protein binding	---	---
10349345	0.0815763	0.774719	-0.438553	0.242189	-0.137868	0.679775	En1	NM_010133	RefSeq	Mus musculus engrailed 1 (En1), mRNA.	FALSE	GO:0006355 // GO:0007275 // GO:0009953 // GO:0009954 // GO:0030182 // GO:0030326 // GO:0030326 // GO:0030901 // GO:0030902 // GO:0030917 // GO:0035115 // GO:0043473 // GO:0045944 // GO:0048666	regulation of transcription, DNA-dependent // multicellular organismal development // dorsal/ventral pattern formation // proximal/distal pattern formation // neuron differentiation // embryonic limb morphogenesis // embryonic limb morphogenesis // midbrain development // hindbrain development // midbrain-hindbrain boundary development // embryonic forelimb morphogenesis // pigmentation // positi…	GO:0005624 // GO:0005634	membrane fraction // nucleus	GO:0003677 // GO:0003700 // GO:0043565	DNA binding // sequence-specific DNA binding transcription factor activity // sequence-specific DNA binding	---	---
10349348	-0.0169125	0.951661	-0.108653	0.901303	0.290484	0.336911	Ccdc93	NM_001025156	RefSeq	Mus musculus coiled-coil domain containing 93 (Ccdc93), transcript variant 1, mRNA.	FALSE	GO:0008150	biological_process	GO:0005575	cellular_component	GO:0003674	molecular_function	---	---
10349376	1.02879	0.00138772	0.00995833	0.995728	0.417486	0.267583	---	ENSMUST00000158649	ENSEMBL	ncrna:snRNA chromosome:NCBIM37:1:124407126:124407274:1 gene:ENSMUSG00000089274 gene_biotype:snRNA transcript_biotype:snRNA	FALSE	---	---	---	---	---	---	---	---
10349378	1.7354	5.4634e-06	0.128586	0.917531	0.504286	0.212245	Dpp10	NM_199021	RefSeq	Mus musculus dipeptidylpeptidase 10 (Dpp10), mRNA.	FALSE	GO:0006508	proteolysis	GO:0005624 // GO:0016020 // GO:0016021	membrane fraction // membrane // integral to membrane	GO:0008236 // GO:0008239	serine-type peptidase activity // dipeptidyl-peptidase activity	---	---
10349383	-2.06475	8.21944e-05	0.126558	0.953528	0.210447	0.732692	Slc35f5	NM_028787	RefSeq	Mus musculus solute carrier family 35, member F5 (Slc35f5), mRNA.	FALSE	GO:0006810 // GO:0008150	transport // biological_process	GO:0005575 // GO:0016020 // GO:0016021	cellular_component // membrane // integral to membrane	GO:0003674	molecular_function	---	---
10349401	0.43665	0.193506	0.181707	0.855232	-0.278839	0.496334	Gpr39	NM_027677	RefSeq	Mus musculus G protein-coupled receptor 39 (Gpr39), mRNA.	FALSE	GO:0008343 // GO:0032024 // GO:0035483 // GO:0035774 // GO:0042593 // GO:0042632 // GO:0060455	adult feeding behavior // positive regulation of insulin secretion // gastric emptying // positive regulation of insulin secretion involved in cellular response to glucose stimulus // glucose homeostasis // cholesterol homeostasis // negative regulation of gastric acid secretion	GO:0005575	cellular_component	GO:0003674	molecular_function	---	---
10349404	-0.635184	0.044794	0.0943203	0.944239	0.048106	0.910077	Mgat5	NM_145128	RefSeq	Mus musculus mannoside acetylglucosaminyltransferase 5 (Mgat5), mRNA.	FALSE	GO:0006487 // GO:0008152	protein N-linked glycosylation // metabolic process	GO:0005794 // GO:0016020 // GO:0016021	Golgi apparatus // membrane // integral to membrane	GO:0008375 // GO:0016740 // GO:0016757 // GO:0030144	acetylglucosaminyltransferase activity // transferase activity // transferase activity, transferring glycosyl groups // alpha-1,6-mannosylglycoprotein 6-beta-N-acetylglucosaminyltransferase activity	---	---
10349427	1.25703	0.000124185	-0.00209183	0.999402	0.391537	0.287956	---	ENSMUST00000175405	ENSEMBL	ncrna:snoRNA chromosome:NCBIM37:1:129228389:129228518:1 gene:ENSMUSG00000093146 gene_biotype:snoRNA transcript_biotype:snoRNA	FALSE	---	---	---	---	---	---	---	---
10349429	0.0662068	0.807456	-0.226969	0.651446	0.405511	0.183504	---	ENSMUST00000083753	ENSEMBL	ncrna:snoRNA chromosome:NCBIM37:1:129271708:129271816:1 gene:ENSMUSG00000065687 gene_biotype:snoRNA transcript_biotype:snoRNA	FALSE	---	---	---	---	---	---	---	---
10349431	2.01622	9.14602e-07	-0.265565	0.734243	0.131094	0.768593	Acmsd	NM_001033041	RefSeq	Mus musculus amino carboxymuconate semialdehyde decarboxylase (Acmsd), mRNA.	FALSE	GO:0008152 // GO:0046874	metabolic process // quinolinate metabolic process	GO:0005829	cytosol	GO:0001760 // GO:0003824 // GO:0016829 // GO:0016831 // GO:0046872	aminocarboxymuconate-semialdehyde decarboxylase activity // catalytic activity // lyase activity // carboxy-lyase activity // metal ion binding	---	---
10349442	-1.32828	0.0133995	-0.0600352	0.983363	0.184607	0.789914	Ccnt2	NM_028399	RefSeq	Mus musculus cyclin T2 (Ccnt2), mRNA.	FALSE	---	---	GO:0005634	nucleus	---	---	---	---
10349453	-1.56313	0.00025293	-0.452595	0.510869	-0.432292	0.375197	Rab3gap1	NM_178690	RefSeq	Mus musculus RAB3 GTPase activating protein subunit 1 (Rab3gap1), mRNA.	FALSE	GO:0007420 // GO:0021854 // GO:0032851 // GO:0043010 // GO:0043087 // GO:0060325	brain development // hypothalamus development // positive regulation of Rab GTPase activity // camera-type eye development // regulation of GTPase activity // face morphogenesis	GO:0005625 // GO:0005634 // GO:0005737 // GO:0005813	soluble fraction // nucleus // cytoplasm // centrosome	GO:0005096 // GO:0005097 // GO:0017137	GTPase activator activity // Rab GTPase activator activity // Rab GTPase binding	---	---
10349478	-2.55361	7.18005e-09	0.544528	0.246974	0.229345	0.574613	Rpl28	NM_009081	RefSeq	Mus musculus ribosomal protein L28 (Rpl28), mRNA.	FALSE	GO:0006412	translation	GO:0005622 // GO:0005840 // GO:0022625 // GO:0030529	intracellular // ribosome // cytosolic large ribosomal subunit // ribonucleoprotein complex	GO:0003674 // GO:0003735	molecular_function // structural constituent of ribosome	---	---
10349480	-2.29472	5.50751e-06	-1.12959	0.0401941	-1.46123	0.00365525	R3hdm1	NM_181750	RefSeq	Mus musculus R3H domain 1 (binds single-stranded nucleic acids) (R3hdm1), mRNA.	FALSE	GO:0008150	biological_process	GO:0005575	cellular_component	GO:0003674	molecular_function	---	---
10349510	-1.00731	0.16936	-0.300889	0.909806	-1.00331	0.259256	Mir128-1	NR_029543	RefSeq	Mus musculus microRNA 128-1 (Mir128-1), microRNA.	FALSE	---	---	---	---	GO:0005515	protein binding	---	---
10349512	-3.22809	0.000267629	-0.833198	0.589971	-0.808763	0.424399	Ubxn4	NM_026390	RefSeq	Mus musculus UBX domain protein 4 (Ubxn4), mRNA.	FALSE	GO:0006986 // GO:0008150	response to unfolded protein // biological_process	GO:0005634 // GO:0005737 // GO:0005783 // GO:0016020	nucleus // cytoplasm // endoplasmic reticulum // membrane	GO:0003674	molecular_function	---	---
10349527	2.11209	2.02662e-07	-0.105517	0.937722	0.381583	0.340541	---	ENSMUST00000157571	ENSEMBL	ncrna:snoRNA chromosome:NCBIM37:1:130386617:130386750:1 gene:ENSMUSG00000088196 gene_biotype:snoRNA transcript_biotype:snoRNA	FALSE	---	---	---	---	---	---	---	---
10349529	0.878136	0.000945362	-0.056396	0.963483	0.46704	0.128009	Thsd7b	NM_172485	RefSeq	Mus musculus thrombospondin, type I, domain containing 7B (Thsd7b), mRNA.	FALSE	GO:0008150	biological_process	GO:0005575 // GO:0016020 // GO:0016021	cellular_component // membrane // integral to membrane	GO:0003674	molecular_function	---	---
10349559	-0.0980622	0.78077	-0.90675	0.0251983	-0.809148	0.0354075	Yod1	NM_178691	RefSeq	Mus musculus YOD1 OTU deubiquitinating enzyme 1 homologue (S. cerevisiae) (Yod1), mRNA.	FALSE	GO:0006508 // GO:0006986 // GO:0030433 // GO:0030968 // GO:0070536 // GO:0071108	proteolysis // response to unfolded protein // ER-associated protein catabolic process // endoplasmic reticulum unfolded protein response // protein K63-linked deubiquitination // protein K48-linked deubiquitination	GO:0005622	intracellular	GO:0004843 // GO:0008233 // GO:0008234 // GO:0008270 // GO:0016787 // GO:0046872	ubiquitin-specific protease activity // peptidase activity // cysteine-type peptidase activity // zinc ion binding // hydrolase activity // metal ion binding	---	---
10349562	0.339846	0.0780974	-0.630477	0.00759049	-0.55828	0.012478	AA986860	NM_177604	RefSeq	Mus musculus expressed sequence AA986860 (AA986860), mRNA.	FALSE	GO:0008150	biological_process	GO:0005575 // GO:0005737	cellular_component // cytoplasm	GO:0003674 // GO:0004872	molecular_function // receptor activity	---	---
10349571	0.898913	0.00119027	-0.0506128	0.970243	0.483577	0.133072	Fcamr	NM_001170632	RefSeq	Mus musculus Fc receptor, IgA, IgM, high affinity (Fcamr), transcript variant 1, mRNA.	FALSE	GO:0006955 // GO:0007165	immune response // signal transduction	GO:0005886 // GO:0016020 // GO:0016021	plasma membrane // membrane // integral to membrane	GO:0001791 // GO:0004872 // GO:0004888 // GO:0019862	IgM binding // receptor activity // transmembrane signaling receptor activity // IgA binding	---	---
10349580	-0.362973	0.238063	-1.31649	0.000457063	-0.635127	0.0826069	Pigr	NM_011082	RefSeq	Mus musculus polymeric immunoglobulin receptor (Pigr), mRNA.	FALSE	---	---	GO:0005576 // GO:0005886 // GO:0016020 // GO:0016021 // GO:0030133 // GO:0055038	extracellular region // plasma membrane // membrane // integral to membrane // transport vesicle // recycling endosome membrane	GO:0005154	epidermal growth factor receptor binding	---	---
10349593	1.08135	0.000115411	-0.254095	0.603568	0.521168	0.0934234	Faim3	ENSMUST00000038829	ENSEMBL	cdna:known chromosome:NCBIM37:1:132762246:132777367:1 gene:ENSMUSG00000042474 gene_biotype:protein_coding transcript_biotype:protein_coding	FALSE	---	---	GO:0016020 // GO:0016021	membrane // integral to membrane	---	---	---	---
10349603	1.59294	6.27839e-06	0.0434068	0.979029	0.391758	0.295873	Il10	NM_010548	RefSeq	Mus musculus interleukin 10 (Il10), mRNA.	FALSE	GO:0001818 // GO:0002237 // GO:0002740 // GO:0002875 // GO:0002904 // GO:0006954 // GO:0006955 // GO:0010468 // GO:0030886 // GO:0030889 // GO:0032689 // GO:0032695 // GO:0032715 // GO:0032720 // GO:0032800 // GO:0042536 // GO:0042742 // GO:0043066 // GO:0044130 // GO:0045019 // GO:0045348 // GO:0045893 // GO:0045944 // GO:0050715 // GO:0050728 // GO:0051045 // GO:0051091 // GO:0051384 // GO:0051…	negative regulation of cytokine production // response to molecule of bacterial origin // negative regulation of cytokine secretion involved in immune response // negative regulation of chronic inflammatory response to antigenic stimulus // positive regulation of B cell apoptotic process // inflammatory response // immune response // regulation of gene expression // negative regulation of myeloid…	GO:0005576 // GO:0005615 // GO:0005615 // GO:0005622	extracellular region // extracellular space // extracellular space // intracellular	GO:0005125 // GO:0005125 // GO:0005141	cytokine activity // cytokine activity // interleukin-10 receptor binding	---	---
10349610	-0.264234	0.292549	1.0579	0.000516426	0.998422	0.000394599	Eif2d	NM_001136070	RefSeq	Mus musculus eukaryotic translation initiation factor 2D (Eif2d), transcript variant 1, mRNA.	FALSE	GO:0006412 // GO:0006413	translation // translational initiation	GO:0005737	cytoplasm	GO:0003723 // GO:0003743	RNA binding // translation initiation factor activity	GenMAPP	mRNA_processing_binding_Reactome
10349634	0.452014	0.334011	-0.619669	0.389635	-0.605999	0.280385	Srgap2	AY512953	GenBank HTC	Mus musculus clone NIA:K0955G09 unknown mRNA.	FALSE	GO:0007165 // GO:0016477 // GO:0021816 // GO:0032855 // GO:0032855 // GO:0034446 // GO:0046847 // GO:0046847 // GO:0048812 // GO:0051014 // GO:0060996 // GO:2001223	signal transduction // cell migration // extension of a leading process involved in cell motility in cerebral cortex radial glia guided migration // positive regulation of Rac GTPase activity // positive regulation of Rac GTPase activity // substrate adhesion-dependent cell spreading // filopodium assembly // filopodium assembly // neuron projection morphogenesis // actin filament severing // den…	GO:0005622 // GO:0005634 // GO:0005737 // GO:0005743 // GO:0005886 // GO:0005886 // GO:0030027 // GO:0044327	intracellular // nucleus // cytoplasm // mitochondrial inner membrane // plasma membrane // plasma membrane // lamellipodium // dendritic spine head	GO:0005096 // GO:0005515 // GO:0030675 // GO:0030675 // GO:0042803 // GO:0048365 // GO:0048365	GTPase activator activity // protein binding // Rac GTPase activator activity // Rac GTPase activator activity // protein homodimerization activity // Rac GTPase binding // Rac GTPase binding	---	---
10349637	1.67607	0.0200489	0.897236	0.440419	1.10692	0.203675	Fam72a	BC138225	GenBank	Mus musculus RIKEN cDNA 2700049P18 gene, mRNA (cDNA clone MGC:169849 IMAGE:8861244), complete cds.	FALSE	GO:0031552 // GO:0043065	negative regulation of brain-derived neurotrophic factor-activated receptor activity // positive regulation of apoptotic process	GO:0005829 // GO:0016020	cytosol // membrane	GO:0003674	molecular_function	---	---
10349644	1.56796	0.000397086	0.00538117	0.998416	0.21852	0.678383	Avpr1b	NM_011924	RefSeq	Mus musculus arginine vasopressin receptor 1B (Avpr1b), mRNA.	FALSE	GO:0001992 // GO:0006950 // GO:0007165 // GO:0007186 // GO:0007186 // GO:0007188 // GO:0007204 // GO:0010460 // GO:0014049 // GO:0032849 // GO:0045777	regulation of systemic arterial blood pressure by vasopressin // response to stress // signal transduction // G-protein coupled receptor signaling pathway // G-protein coupled receptor signaling pathway // adenylate cyclase-modulating G-protein coupled receptor signaling pathway // elevation of cytosolic calcium ion concentration // positive regulation of heart rate // positive regulation of glut…	GO:0005886 // GO:0016020 // GO:0016021	plasma membrane // membrane // integral to membrane	GO:0004871 // GO:0004872 // GO:0004930 // GO:0005000 // GO:0017046 // GO:0042803	signal transducer activity // receptor activity // G-protein coupled receptor activity // vasopressin receptor activity // peptide hormone binding // protein homodimerization activity	---	---
10349648	-3.03159	1.91209e-09	-3.20685	8.55825e-10	-2.6784	7.11904e-09	Ctse	NM_007799	RefSeq	Mus musculus cathepsin E (Ctse), mRNA.	FALSE	GO:0006508 // GO:0008152 // GO:0016540 // GO:0019886 // GO:0019886	proteolysis // metabolic process // protein autoprocessing // antigen processing and presentation of exogenous peptide antigen via MHC class II // antigen processing and presentation of exogenous peptide antigen via MHC class II	GO:0005768 // GO:0005768	endosome // endosome	GO:0004190 // GO:0004190 // GO:0008233 // GO:0016787 // GO:0042803	aspartic-type endopeptidase activity // aspartic-type endopeptidase activity // peptidase activity // hydrolase activity // protein homodimerization activity	---	---
10349661	1.08187	0.00055583	-0.564558	0.15776	-0.152876	0.683598	5430435G22Rik	NM_145509	RefSeq	Mus musculus RIKEN cDNA 5430435G22 gene (5430435G22Rik), mRNA.	FALSE	GO:0006810 // GO:0007264 // GO:0015031 // GO:0034144 // GO:0034164	transport // small GTPase mediated signal transduction // protein transport // negative regulation of toll-like receptor 4 signaling pathway // negative regulation of toll-like receptor 9 signaling pathway	GO:0005764 // GO:0005768 // GO:0005770 // GO:0005794	lysosome // endosome // late endosome // Golgi apparatus	GO:0000166 // GO:0005525	nucleotide binding // GTP binding	---	---
10349671	0.248094	0.401751	-0.290584	0.589898	0.0670888	0.862851	Slc26a9	NM_177243	RefSeq	Mus musculus solute carrier family 26, member 9 (Slc26a9), mRNA.	FALSE	GO:0006821 // GO:0006885 // GO:0008272 // GO:0015701 // GO:0034220 // GO:0055085	chloride transport // regulation of pH // sulfate transport // bicarbonate transport // ion transmembrane transport // transmembrane transport	GO:0016020 // GO:0016021 // GO:0016324	membrane // integral to membrane // apical plasma membrane	GO:0008271 // GO:0015106 // GO:0015116 // GO:0015301	secondary active sulfate transmembrane transporter activity // bicarbonate transmembrane transporter activity // sulfate transmembrane transporter activity // anion:anion antiporter activity	---	---
10349694	-0.961533	0.00275624	-1.41104	0.000242504	-1.12963	0.00143814	Pm20d1	NM_178079	RefSeq	Mus musculus peptidase M20 domain containing 1 (Pm20d1), mRNA.	FALSE	GO:0006508 // GO:0008150 // GO:0008152	proteolysis // biological_process // metabolic process	GO:0005575 // GO:0005576	cellular_component // extracellular region	GO:0008233 // GO:0016787 // GO:0046872	peptidase activity // hydrolase activity // metal ion binding	---	---
10349711	-0.334192	0.465653	0.375061	0.689681	-0.570902	0.29088	Slc41a1	NM_173865	RefSeq	Mus musculus solute carrier family 41, member 1 (Slc41a1), mRNA.	FALSE	GO:0006810 // GO:0006811 // GO:0006812 // GO:0008150	transport // ion transport // cation transport // biological_process	GO:0005575 // GO:0016020 // GO:0016021	cellular_component // membrane // integral to membrane	GO:0003674 // GO:0008324	molecular_function // cation transmembrane transporter activity	---	---
10349724	-0.793825	0.017904	-0.0327637	0.986702	0.290912	0.474301	Rab7l1	NM_144875	RefSeq	Mus musculus RAB7, member RAS oncogene family-like 1 (Rab7l1), mRNA.	FALSE	GO:0008150	biological_process	GO:0005575	cellular_component	GO:0000166 // GO:0003674 // GO:0005525	nucleotide binding // molecular_function // GTP binding	---	---
10349733	-3.09083	2.54183e-11	-0.61717	0.127314	-1.16106	0.000858623	Nucks1	NM_175294	RefSeq	Mus musculus nuclear casein kinase and cyclin-dependent kinase substrate 1 (Nucks1), transcript variant 1, mRNA.	FALSE	GO:0008150	biological_process	GO:0005634 // GO:0005634 // GO:0005737	nucleus // nucleus // cytoplasm	GO:0003674	molecular_function	---	---
10349744	0.303154	0.144664	-0.135041	0.803025	0.316304	0.210592	Slc45a3	NM_145977	RefSeq	Mus musculus solute carrier family 45, member 3 (Slc45a3), mRNA.	FALSE	GO:0006810 // GO:0008150 // GO:0055085	transport // biological_process // transmembrane transport	GO:0005575 // GO:0016020 // GO:0016021	cellular_component // membrane // integral to membrane	GO:0003674	molecular_function	---	---
10349752	-1.85605	3.27998e-05	-0.850527	0.105401	-0.578028	0.238828	Elk4	NM_007923	RefSeq	Mus musculus ELK4, member of ETS oncogene family (Elk4), mRNA.	FALSE	GO:0006355	regulation of transcription, DNA-dependent	GO:0005634 // GO:0005737	nucleus // cytoplasm	GO:0003677 // GO:0003700 // GO:0043565	DNA binding // sequence-specific DNA binding transcription factor activity // sequence-specific DNA binding	---	---
10349761	1.314	4.77416e-05	0.278919	0.623316	0.140049	0.70683	Lemd1	NM_001033250	RefSeq	Mus musculus LEM domain containing 1 (Lemd1), mRNA.	FALSE	GO:0008150	biological_process	GO:0005575 // GO:0005635	cellular_component // nuclear envelope	GO:0003674	molecular_function	---	---
10349769	1.29603	0.000306569	-0.149479	0.898265	0.330357	0.422119	Mir135b	NR_029777	RefSeq	Mus musculus microRNA 135b (Mir135b), microRNA.	FALSE	---	---	---	---	---	---	---	---
10349771	1.21282	0.000633734	-0.1038	0.941147	0.29853	0.468341	---	ENSMUST00000167128	ENSEMBL	cdna:pseudogene chromosome:NCBIM37:1:134181024:134181386:1 gene:ENSMUSG00000089808 gene_biotype:pseudogene transcript_biotype:transcribed_processed_pseudogene	FALSE	---	---	---	---	---	---	---	---
10349773	0.205668	0.50213	-0.078547	0.953039	0.431025	0.232453	Klhdc8a	NM_144810	RefSeq	Mus musculus kelch domain containing 8A (Klhdc8a), mRNA.	FALSE	GO:0008150	biological_process	GO:0005575	cellular_component	GO:0003674	molecular_function	---	---
10349782	0.689227	0.00883617	-0.272764	0.561543	0.0462574	0.895313	Nuak2	NM_001195025	RefSeq	Mus musculus NUAK family, SNF1-like kinase, 2 (Nuak2), transcript variant A, mRNA.	FALSE	GO:0006468 // GO:0006468 // GO:0006915 // GO:0016310 // GO:0030036 // GO:0042149 // GO:0043066	protein phosphorylation // protein phosphorylation // apoptotic process // phosphorylation // actin cytoskeleton organization // cellular response to glucose starvation // negative regulation of apoptotic process	---	---	GO:0000166 // GO:0000287 // GO:0004672 // GO:0004674 // GO:0005524 // GO:0016301 // GO:0016740 // GO:0016772 // GO:0046872	nucleotide binding // magnesium ion binding // protein kinase activity // protein serine/threonine kinase activity // ATP binding // kinase activity // transferase activity // transferase activity, transferring phosphorus-containing groups // metal ion binding	---	---
10349793	-0.404947	0.380623	0.299963	0.79608	0.0776524	0.899234	Dstyk	NM_172516	RefSeq	Mus musculus dual serine/threonine and tyrosine protein kinase (Dstyk), mRNA.	FALSE	GO:0006468 // GO:0016310	protein phosphorylation // phosphorylation	GO:0005737	cytoplasm	GO:0000166 // GO:0004672 // GO:0004674 // GO:0004712 // GO:0004713 // GO:0005524 // GO:0016301 // GO:0016740 // GO:0016772	nucleotide binding // protein kinase activity // protein serine/threonine kinase activity // protein serine/threonine/tyrosine kinase activity // protein tyrosine kinase activity // ATP binding // kinase activity // transferase activity // transferase activity, transferring phosphorus-containing groups	---	---
10349809	-0.685394	0.0637956	0.662124	0.193512	0.515006	0.251981	Rbbp5	NM_172517	RefSeq	Mus musculus retinoblastoma binding protein 5 (Rbbp5), mRNA.	FALSE	GO:0006351 // GO:0006355 // GO:0006974 // GO:0016568 // GO:0043627 // GO:0051568	transcription, DNA-dependent // regulation of transcription, DNA-dependent // response to DNA damage stimulus // chromatin modification // response to estrogen stimulus // histone H3-K4 methylation	GO:0005634 // GO:0035097 // GO:0048188 // GO:0071339	nucleus // histone methyltransferase complex // Set1C/COMPASS complex // MLL1 complex	GO:0005515 // GO:0035064 // GO:0044212	protein binding // methylated histone residue binding // transcription regulatory region DNA binding	---	---
10349821	0.743348	0.0387118	0.383049	0.55193	0.43322	0.321857	Tmem81	NM_029025	RefSeq	Mus musculus transmembrane protein 81 (Tmem81), mRNA.	FALSE	GO:0008150	biological_process	GO:0005575 // GO:0016020 // GO:0016021	cellular_component // membrane // integral to membrane	GO:0003674	molecular_function	---	---
10349826	0.657087	0.017932	0.0357722	0.98011	0.44215	0.186409	Gm10538	NR_045892	RefSeq	Mus musculus predicted gene 10538 (Gm10538), non-coding RNA.	FALSE	---	---	---	---	---	---	---	---
10349828	0.636304	0.0119544	0.37771	0.306669	0.482516	0.109536	Lrrn2	NM_010732	RefSeq	Mus musculus leucine rich repeat protein 2, neuronal (Lrrn2), mRNA.	FALSE	GO:0008150	biological_process	GO:0005575	cellular_component	GO:0003674	molecular_function	---	---
10349832	0.081396	0.852554	0.487173	0.459875	0.339481	0.48748	---	GENSCAN00000024315	ENSEMBL	cdna:genscan chromosome:NCBIM37:1:134906360:134923016:1 transcript_biotype:protein_coding	FALSE	---	---	---	---	---	---	---	---
10349834	-0.0621743	0.83928	0.825881	0.0170546	0.196887	0.570128	Pik3c2b	NM_001099276	RefSeq	Mus musculus phosphoinositide-3-kinase, class 2, beta polypeptide (Pik3c2b), mRNA.	FALSE	GO:0016310 // GO:0043491 // GO:0046834	phosphorylation // protein kinase B signaling cascade // lipid phosphorylation	GO:0030139	endocytic vesicle	GO:0001727 // GO:0005515 // GO:0016301 // GO:0016740	lipid kinase activity // protein binding // kinase activity // transferase activity	---	---
10349868	-2.13804	1.10519e-07	0.0398387	0.981578	-0.284411	0.469421	Ppp1r15b	NM_133819	RefSeq	Mus musculus protein phosphatase 1, regulatory (inhibitor) subunit 15b (Ppp1r15b), mRNA.	FALSE	GO:0006417 // GO:0006446 // GO:0006950 // GO:0006979 // GO:0006979 // GO:0006983 // GO:0006983 // GO:0016311 // GO:0042542	regulation of translation // regulation of translational initiation // response to stress // response to oxidative stress // response to oxidative stress // ER overload response // ER overload response // dephosphorylation // response to hydrogen peroxide	GO:0000164	protein phosphatase type 1 complex	GO:0004722 // GO:0045182	protein serine/threonine phosphatase activity // translation regulator activity	---	---
10349872	1.32514	0.000213745	-0.152043	0.892919	0.252276	0.538668	---	GENSCAN00000024316	ENSEMBL	cdna:genscan chromosome:NCBIM37:1:135042725:135226222:1 transcript_biotype:protein_coding	FALSE	---	---	---	---	---	---	---	---
10349876	1.43284	1.63507e-06	0.577032	0.0755432	0.647119	0.0295384	Plekha6	NM_182930	RefSeq	Mus musculus pleckstrin homology domain containing, family A member 6 (Plekha6), transcript variant 1, mRNA.	FALSE	GO:0008150	biological_process	GO:0005575	cellular_component	GO:0003674 // GO:0005543	molecular_function // phospholipid binding	---	---
10349904	-0.65379	0.038267	-1.10976	0.00392184	-0.68888	0.0661324	Golt1a	NM_026680	RefSeq	Mus musculus golgi transport 1 homolog A (S. cerevisiae) (Golt1a), mRNA.	FALSE	GO:0006810 // GO:0008150 // GO:0015031 // GO:0016192	transport // biological_process // protein transport // vesicle-mediated transport	GO:0005575 // GO:0005794 // GO:0016020 // GO:0016021	cellular_component // Golgi apparatus // membrane // integral to membrane	GO:0003674	molecular_function	---	---
10349913	0.607269	0.00391771	-0.110263	0.858183	0.398462	0.10703	Kiss1	ENSMUST00000007433	ENSEMBL	cdna:known chromosome:NCBIM37:1:135218452:135226478:1 gene:ENSMUSG00000091251 gene_biotype:protein_coding transcript_biotype:protein_coding	FALSE	GO:0007186 // GO:0007204 // GO:0008285 // GO:0008285 // GO:0030336 // GO:0032874 // GO:0033686 // GO:0043410 // GO:0050806 // GO:0051482 // GO:0060112 // GO:0060124	G-protein coupled receptor signaling pathway // elevation of cytosolic calcium ion concentration // negative regulation of cell proliferation // negative regulation of cell proliferation // negative regulation of cell migration // positive regulation of stress-activated MAPK cascade // positive regulation of luteinizing hormone secretion // positive regulation of MAPK cascade // positive regulati…	GO:0005576 // GO:0005615 // GO:0005737 // GO:0016324 // GO:0043005 // GO:0043025	extracellular region // extracellular space // cytoplasm // apical plasma membrane // neuron projection // neuronal cell body	GO:0001664 // GO:0005515 // GO:0031773	G-protein coupled receptor binding // protein binding // kisspeptin receptor binding	---	---
10349922	0.567067	0.0622548	0.337116	0.525126	0.282671	0.446996	Ren1	NM_031192	RefSeq	Mus musculus renin 1 structural (Ren1), mRNA.	FALSE	GO:0001822 // GO:0002003 // GO:0002003 // GO:0002016 // GO:0002018 // GO:0006508 // GO:0006950 // GO:0008065 // GO:0008152 // GO:0008217 // GO:0009755 // GO:0010033 // GO:0042493 // GO:0042756 // GO:0043408 // GO:0048469 // GO:0051591 // GO:0070305	kidney development // angiotensin maturation // angiotensin maturation // regulation of blood volume by renin-angiotensin // renin-angiotensin regulation of aldosterone production // proteolysis // response to stress // establishment of blood-nerve barrier // metabolic process // regulation of blood pressure // hormone-mediated signaling pathway // response to organic substance // response to dru…	GO:0005576 // GO:0005615 // GO:0005615 // GO:0005622 // GO:0005625 // GO:0016020 // GO:0044444	extracellular region // extracellular space // extracellular space // intracellular // soluble fraction // membrane // cytoplasmic part	GO:0004175 // GO:0004175 // GO:0004190 // GO:0005102 // GO:0005159 // GO:0008233 // GO:0016787	endopeptidase activity // endopeptidase activity // aspartic-type endopeptidase activity // receptor binding // insulin-like growth factor receptor binding // peptidase activity // hydrolase activity	---	---
10349932	0.689517	0.00601711	0.0762942	0.940633	0.30676	0.305521	Etnk2	NM_175443	RefSeq	Mus musculus ethanolamine kinase 2 (Etnk2), mRNA.	FALSE	GO:0001701 // GO:0001890 // GO:0006646 // GO:0008654 // GO:0009791 // GO:0016310 // GO:0035264	in utero embryonic development // placenta development // phosphatidylethanolamine biosynthetic process // phospholipid biosynthetic process // post-embryonic development // phosphorylation // multicellular organism growth	GO:0005575	cellular_component	GO:0000166 // GO:0004103 // GO:0004305 // GO:0005524 // GO:0016301 // GO:0016740 // GO:0016772 // GO:0016773	nucleotide binding // choline kinase activity // ethanolamine kinase activity // ATP binding // kinase activity // transferase activity // transferase activity, transferring phosphorus-containing groups // phosphotransferase activity, alcohol group as acceptor	---	---
10349943	1.88831	0.00387459	2.10187	0.00698189	1.54908	0.0394023	---	ENSMUST00000082880	ENSEMBL	ncrna:snoRNA chromosome:NCBIM37:1:135497800:135497932:1 gene:ENSMUSG00000064814 gene_biotype:snoRNA transcript_biotype:snoRNA	FALSE	---	---	---	---	---	---	---	---
10349945	-0.15005	0.640983	-0.419451	0.373376	0.597526	0.103794	Gm10537	AK133141	GenBank HTC	Mus musculus adult male testis cDNA, RIKEN full-length enriched library, clone:4930598K17 product:hypothetical protein, full insert sequence.	FALSE	GO:0008150	biological_process	GO:0005575	cellular_component	GO:0003674	molecular_function	---	---
10349947	-2.35761	2.10621e-07	-1.47917	0.00104471	-2.42906	7.06834e-08	Fmod	NM_021355	RefSeq	Mus musculus fibromodulin (Fmod), mRNA.	FALSE	---	---	GO:0005576 // GO:0005578 // GO:0005615 // GO:0005622 // GO:0031012	extracellular region // proteinaceous extracellular matrix // extracellular space // intracellular // extracellular matrix	---	---	---	---
10349951	1.455	0.000333407	1.06224	0.0245298	0.378033	0.415973	Gm8618	ENSMUST00000097570	ENSEMBL	cdna:known chromosome:NCBIM37:1:136005915:136006417:1 gene:ENSMUSG00000073559 gene_biotype:protein_coding transcript_biotype:protein_coding	FALSE	GO:0008150	biological_process	GO:0005575 // GO:0005840 // GO:0030529	cellular_component // ribosome // ribonucleoprotein complex	GO:0003674	molecular_function	---	---
10349953	0.641979	0.0219349	-0.744561	0.0317178	-0.571845	0.0871112	Chit1	ENSMUST00000159963	ENSEMBL	cdna:known chromosome:NCBIM37:1:136007819:136048117:1 gene:ENSMUSG00000026450 gene_biotype:protein_coding transcript_biotype:protein_coding	FALSE	GO:0000272 // GO:0005975 // GO:0006030 // GO:0006032 // GO:0008152	polysaccharide catabolic process // carbohydrate metabolic process // chitin metabolic process // chitin catabolic process // metabolic process	GO:0005576 // GO:0005615 // GO:0005764	extracellular region // extracellular space // lysosome	GO:0003824 // GO:0004553 // GO:0004568 // GO:0008061 // GO:0008843 // GO:0016787 // GO:0016798 // GO:0043169	catalytic activity // hydrolase activity, hydrolyzing O-glycosyl compounds // chitinase activity // chitin binding // endochitinase activity // hydrolase activity // hydrolase activity, acting on glycosyl bonds // cation binding	---	---
10349968	0.0537425	0.87072	-1.11026	0.00249651	-0.793387	0.0237236	Chi3l1	NM_007695	RefSeq	Mus musculus chitinase 3-like 1 (Chi3l1), mRNA.	FALSE	GO:0005975 // GO:0006032 // GO:0007250 // GO:0010800 // GO:0030324 // GO:0045766 // GO:0051897 // GO:0051897 // GO:0070374 // GO:0072606	carbohydrate metabolic process // chitin catabolic process // activation of NF-kappaB-inducing kinase activity // positive regulation of peptidyl-threonine phosphorylation // lung development // positive regulation of angiogenesis // positive regulation of protein kinase B signaling cascade // positive regulation of protein kinase B signaling cascade // positive regulation of ERK1 and ERK2 cascad…	GO:0005576 // GO:0005615 // GO:0005737 // GO:0005783	extracellular region // extracellular space // cytoplasm // endoplasmic reticulum	GO:0003824 // GO:0004553 // GO:0004568 // GO:0008061 // GO:0043169	catalytic activity // hydrolase activity, hydrolyzing O-glycosyl compounds // chitinase activity // chitin binding // cation binding	---	---
10349980	-0.192227	0.39103	-0.6122	0.0242827	-0.387524	0.144772	Mybph	NM_016749	RefSeq	Mus musculus myosin binding protein H (Mybph), mRNA.	FALSE	GO:0007155 // GO:0008150	cell adhesion // biological_process	GO:0005575 // GO:0032982	cellular_component // myosin filament	GO:0003674	molecular_function	---	---
10349993	-0.583938	0.062625	0.71165	0.0768402	0.134398	0.738425	Myog	NM_031189	RefSeq	Mus musculus myogenin (Myog), mRNA.	FALSE	GO:0001503 // GO:0006355 // GO:0007275 // GO:0007517 // GO:0007519 // GO:0007519 // GO:0030154 // GO:0045893 // GO:0045944 // GO:0045944 // GO:0048741 // GO:0071285 // GO:0071363	ossification // regulation of transcription, DNA-dependent // multicellular organismal development // muscle organ development // skeletal muscle tissue development // skeletal muscle tissue development // cell differentiation // positive regulation of transcription, DNA-dependent // positive regulation of transcription from RNA polymerase II promoter // positive regulation of transcription from …	GO:0005634 // GO:0005634	nucleus // nucleus	GO:0000987 // GO:0003677 // GO:0003700 // GO:0003705	core promoter proximal region sequence-specific DNA binding // DNA binding // sequence-specific DNA binding transcription factor activity // RNA polymerase II distal enhancer sequence-specific DNA binding transcription factor activity	---	---
10349997	0.82631	0.000152816	0.175951	0.672862	0.436534	0.0702341	4933406M09Rik	NM_173771	RefSeq	Mus musculus RIKEN cDNA 4933406M09 gene (4933406M09Rik), mRNA.	FALSE	GO:0008150	biological_process	GO:0005575	cellular_component	GO:0003674	molecular_function	---	---
10350003	-0.216958	0.506464	0.717966	0.0758432	0.282992	0.462905	Cyb5r1	ENSMUST00000027726	ENSEMBL	cdna:known chromosome:NCBIM37:1:136302358:136308317:1 gene:ENSMUSG00000026456 gene_biotype:protein_coding transcript_biotype:protein_coding	FALSE	GO:0006694 // GO:0008610 // GO:0016126 // GO:0055114	steroid biosynthetic process // lipid biosynthetic process // sterol biosynthetic process // oxidation-reduction process	GO:0005739 // GO:0016020 // GO:0016021	mitochondrion // membrane // integral to membrane	GO:0004128 // GO:0016491	cytochrome-b5 reductase activity // oxidoreductase activity	---	---
10350015	-1.95644	7.83812e-06	0.44312	0.498054	-0.476137	0.30781	Adipor1	NM_028320	RefSeq	Mus musculus adiponectin receptor 1 (Adipor1), mRNA.	FALSE	GO:0006629 // GO:0006631 // GO:0009755 // GO:0009755 // GO:0019395 // GO:0019395 // GO:0030308 // GO:0033210 // GO:0033211 // GO:0046427 // GO:0046628	lipid metabolic process // fatty acid metabolic process // hormone-mediated signaling pathway // hormone-mediated signaling pathway // fatty acid oxidation // fatty acid oxidation // negative regulation of cell growth // leptin-mediated signaling pathway // adiponectin-mediated signaling pathway // positive regulation of JAK-STAT cascade // positive regulation of insulin receptor signaling pathway	GO:0005886 // GO:0016020 // GO:0016021 // GO:0044459	plasma membrane // membrane // integral to membrane // plasma membrane part	GO:0004872 // GO:0005515 // GO:0019901 // GO:0042562 // GO:0042562 // GO:0042802 // GO:0046982	receptor activity // protein binding // protein kinase binding // hormone binding // hormone binding // identical protein binding // protein heterodimerization activity	---	---
10350024	0.470929	0.120358	0.110181	0.926838	-0.0766796	0.850182	Klhl12	NM_153128	RefSeq	Mus musculus kelch-like 12 (Drosophila) (Klhl12), mRNA.	FALSE	GO:0006513 // GO:0006810 // GO:0006888 // GO:0016055 // GO:0016192 // GO:0048208	protein monoubiquitination // transport // ER to Golgi vesicle-mediated transport // Wnt receptor signaling pathway // vesicle-mediated transport // COPII vesicle coating	GO:0030134 // GO:0031410 // GO:0031463	ER to Golgi transport vesicle // cytoplasmic vesicle // Cul3-RING ubiquitin ligase complex	GO:0003674	molecular_function	---	---
10350039	-1.35376	0.0129453	0.61701	0.503074	0.342495	0.609124	Rabif	ENSMUST00000047978	ENSEMBL	cdna:known chromosome:NCBIM37:1:136391225:136405351:1 gene:ENSMUSG00000042229 gene_biotype:protein_coding transcript_biotype:protein_coding	FALSE	GO:0006810 // GO:0007264 // GO:0008150 // GO:0015031	transport // small GTPase mediated signal transduction // biological_process // protein transport	GO:0005575	cellular_component	GO:0005085 // GO:0008270 // GO:0046872	guanyl-nucleotide exchange factor activity // zinc ion binding // metal ion binding	---	---
10350044	-3.06149	1.80886e-08	0.682688	0.249386	0.514503	0.309589	Rpl29	NM_009082	RefSeq	Mus musculus ribosomal protein L29 (Rpl29), mRNA.	FALSE	GO:0006412 // GO:0008283 // GO:0031589 // GO:0035264	translation // cell proliferation // cell-substrate adhesion // multicellular organism growth	GO:0019898 // GO:0022625 // GO:0022626 // GO:0042788	extrinsic to membrane // cytosolic large ribosomal subunit // cytosolic ribosome // polysomal ribosome	GO:0008201	heparin binding	---	---
10350046	-1.41135	0.00740757	0.785101	0.303474	0.800342	0.203685	Kdm5b	NM_152895	RefSeq	Mus musculus lysine (K)-specific demethylase 5B (Kdm5b), mRNA.	FALSE	GO:0006351 // GO:0006355 // GO:0016568 // GO:0034720 // GO:0034720 // GO:0034721 // GO:0045892 // GO:0055114	transcription, DNA-dependent // regulation of transcription, DNA-dependent // chromatin modification // histone H3-K4 demethylation // histone H3-K4 demethylation // histone H3-K4 demethylation, trimethyl-H3-K4-specific // negative regulation of transcription, DNA-dependent // oxidation-reduction process	GO:0005622 // GO:0005634 // GO:0005730 // GO:0043231	intracellular // nucleus // nucleolus // intracellular membrane-bounded organelle	GO:0003677 // GO:0003714 // GO:0008270 // GO:0016491 // GO:0016702 // GO:0016706 // GO:0032453 // GO:0034647 // GO:0034648 // GO:0046872	DNA binding // transcription corepressor activity // zinc ion binding // oxidoreductase activity // oxidoreductase activity, acting on single donors with incorporation of molecular oxygen, incorporation of two atoms of oxygen // oxidoreductase activity, acting on paired donors, with incorporation or reduction of molecular oxygen, 2-oxoglutarate as one donor, and incorporation of one atom each of …	---	---
10350077	0.970056	0.00135385	0.0568045	0.969465	0.253711	0.475402	Syt2	NM_009307	RefSeq	Mus musculus synaptotagmin II (Syt2), mRNA.	FALSE	GO:0006810	transport	GO:0005737 // GO:0005886 // GO:0008021 // GO:0016020 // GO:0016021 // GO:0030054 // GO:0031410 // GO:0043231 // GO:0045202	cytoplasm // plasma membrane // synaptic vesicle // membrane // integral to membrane // cell junction // cytoplasmic vesicle // intracellular membrane-bounded organelle // synapse	GO:0005215 // GO:0005509 // GO:0005515 // GO:0005544 // GO:0005544 // GO:0019905 // GO:0046872	transporter activity // calcium ion binding // protein binding // calcium-dependent phospholipid binding // calcium-dependent phospholipid binding // syntaxin binding // metal ion binding	---	---
10350090	0.86346	0.00287033	0.315489	0.516494	0.824174	0.0112606	Ube2t	NM_026024	RefSeq	Mus musculus ubiquitin-conjugating enzyme E2T (putative) (Ube2t), mRNA.	FALSE	GO:0006281 // GO:0006513 // GO:0006974 // GO:0008152 // GO:0035519 // GO:0044314 // GO:0051865 // GO:0070534 // GO:0070936 // GO:0070979 // GO:0085020	DNA repair // protein monoubiquitination // response to DNA damage stimulus // metabolic process // protein K29-linked ubiquitination // protein K27-linked ubiquitination // protein autoubiquitination // protein K63-linked ubiquitination // protein K48-linked ubiquitination // protein K11-linked ubiquitination // protein K6-linked ubiquitination	GO:0005575 // GO:0005634	cellular_component // nucleus	GO:0000166 // GO:0003682 // GO:0004842 // GO:0005524 // GO:0016874 // GO:0016881 // GO:0031625	nucleotide binding // chromatin binding // ubiquitin-protein ligase activity // ATP binding // ligase activity // acid-amino acid ligase activity // ubiquitin protein ligase binding	---	---
10350099	-0.401632	0.188028	0.0108792	0.995696	0.257072	0.489506	Ptprv	NM_007955	RefSeq	Mus musculus protein tyrosine phosphatase, receptor type, V (Ptprv), mRNA.	FALSE	GO:0006917 // GO:0006977 // GO:0008285 // GO:0008285 // GO:0018214 // GO:0031016 // GO:0031571 // GO:0032869 // GO:0042593 // GO:0044242 // GO:0044342 // GO:0046676	induction of apoptosis // DNA damage response, signal transduction by p53 class mediator resulting in cell cycle arrest // negative regulation of cell proliferation // negative regulation of cell proliferation // protein carboxylation // pancreas development // mitotic cell cycle G1/S transition DNA damage checkpoint // cellular response to insulin stimulus // glucose homeostasis // cellular lipi…	---	---	---	---	---	---
10350102	-0.378209	0.168092	-0.384284	0.357712	0.0706053	0.846942	Ptpn7	NM_177081	RefSeq	Mus musculus protein tyrosine phosphatase, non-receptor type 7 (Ptpn7), mRNA.	FALSE	GO:0006470 // GO:0016311	protein dephosphorylation // dephosphorylation	GO:0005737 // GO:0005829 // GO:0009898	cytoplasm // cytosol // internal side of plasma membrane	GO:0004721 // GO:0004725 // GO:0016787 // GO:0016791	phosphoprotein phosphatase activity // protein tyrosine phosphatase activity // hydrolase activity // phosphatase activity	---	---
10350113	-2.80501	5.46152e-06	1.08379	0.12603	-0.182931	0.794203	Arl8a	NM_026823	RefSeq	Mus musculus ADP-ribosylation factor-like 8A (Arl8a), mRNA.	FALSE	GO:0007049 // GO:0007059 // GO:0007067 // GO:0007264 // GO:0008150 // GO:0051301	cell cycle // chromosome segregation // mitosis // small GTPase mediated signal transduction // biological_process // cell division	GO:0005622 // GO:0005737 // GO:0005764 // GO:0005768 // GO:0016020 // GO:0030496 // GO:0051233	intracellular // cytoplasm // lysosome // endosome // membrane // midbody // spindle midzone	GO:0000166 // GO:0005525	nucleotide binding // GTP binding	---	---
10350123	0.797777	0.0180988	-0.118659	0.929221	0.247526	0.548364	Lmod1	NM_053106	RefSeq	Mus musculus leiomodin 1 (smooth muscle) (Lmod1), mRNA.	FALSE	---	---	GO:0005737 // GO:0005856	cytoplasm // cytoskeleton	GO:0003674 // GO:0003779 // GO:0005523	molecular_function // actin binding // tropomyosin binding	---	---
10350128	0.363374	0.233314	-0.107903	0.928768	0.11385	0.771489	Nav1	NM_173437	RefSeq	Mus musculus neuron navigator 1 (Nav1), mRNA.	FALSE	GO:0001578 // GO:0001764 // GO:0007275 // GO:0007399 // GO:0030154	microtubule bundle formation // neuron migration // multicellular organismal development // nervous system development // cell differentiation	GO:0005737 // GO:0005856 // GO:0005874 // GO:0015630	cytoplasm // cytoskeleton // microtubule // microtubule cytoskeleton	GO:0000166 // GO:0017111	nucleotide binding // nucleoside-triphosphatase activity	---	---
10350136	-1.23918	0.0126887	0.850305	0.214189	-0.394505	0.512911	Csrp1	ENSMUST00000097561	ENSEMBL	cdna:known chromosome:NCBIM37:1:137616638:137648809:1 gene:ENSMUSG00000026421 gene_biotype:protein_coding transcript_biotype:protein_coding	FALSE	GO:0030036	actin cytoskeleton organization	GO:0005634 // GO:0015629	nucleus // actin cytoskeleton	GO:0005515 // GO:0008270 // GO:0046872	protein binding // zinc ion binding // metal ion binding	---	---
10350146	-0.3724	0.465077	1.24483	0.044871	0.23518	0.707781	Phlda3	NM_013750	RefSeq	Mus musculus pleckstrin homology-like domain, family A, member 3 (Phlda3), mRNA.	FALSE	GO:0006915 // GO:0006917 // GO:0042771 // GO:0051898	apoptotic process // induction of apoptosis // DNA damage response, signal transduction by p53 class mediator resulting in induction of apoptosis // negative regulation of protein kinase B signaling cascade	GO:0005737 // GO:0005886 // GO:0016020 // GO:0043231	cytoplasm // plasma membrane // membrane // intracellular membrane-bounded organelle	GO:0005543 // GO:0005546 // GO:0005547 // GO:0010314 // GO:0032266 // GO:0043325 // GO:0080025	phospholipid binding // phosphatidylinositol-4,5-bisphosphate binding // phosphatidylinositol-3,4,5-trisphosphate binding // phosphatidylinositol-5-phosphate binding // phosphatidylinositol-3-phosphate binding // phosphatidylinositol-3,4-bisphosphate binding // phosphatidylinositol-3,5-bisphosphate binding	---	---
10350149	-0.884773	0.00520401	-0.639116	0.115822	-0.809479	0.0254507	Tnni1	ENSMUST00000148201	ENSEMBL	cdna:known chromosome:NCBIM37:1:137696410:137707566:1 gene:ENSMUSG00000026418 gene_biotype:protein_coding transcript_biotype:protein_coding	FALSE	GO:0006937 // GO:0055010	regulation of muscle contraction // ventricular cardiac muscle tissue morphogenesis	GO:0005861	troponin complex	GO:0003779	actin binding	---	---
10350159	-0.00360983	0.990151	-0.575807	0.0837658	-0.362889	0.249053	Lad1	NM_133664	RefSeq	Mus musculus ladinin (Lad1), mRNA.	FALSE	---	---	GO:0005576 // GO:0005578 // GO:0005604 // GO:0015629	extracellular region // proteinaceous extracellular matrix // basement membrane // actin cytoskeleton	---	---	---	---
10350173	-4.53052	2.81819e-08	-3.0293	0.000106058	-2.95068	4.30643e-05	Tnnt2	NM_001130175	RefSeq	Mus musculus troponin T2, cardiac (Tnnt2), transcript variant 2, mRNA.	FALSE	GO:0006200 // GO:0006936 // GO:0006936 // GO:0006937 // GO:0007507 // GO:0008016 // GO:0008016 // GO:0030049 // GO:0032780 // GO:0032781 // GO:0032972 // GO:0045214 // GO:0051291 // GO:0051592 // GO:0051764 // GO:0055009 // GO:0055010 // GO:0055010	ATP catabolic process // muscle contraction // muscle contraction // regulation of muscle contraction // heart development // regulation of heart contraction // regulation of heart contraction // muscle filament sliding // negative regulation of ATPase activity // positive regulation of ATPase activity // regulation of muscle filament sliding speed // sarcomere organization // protein heterooligo…	GO:0005737 // GO:0005861 // GO:0005861 // GO:0005865 // GO:0030016 // GO:0030017	cytoplasm // troponin complex // troponin complex // striated muscle thin filament // myofibril // sarcomere	GO:0003779 // GO:0005200 // GO:0005523 // GO:0030172 // GO:0030674 // GO:0031013	actin binding // structural constituent of cytoskeleton // tropomyosin binding // troponin C binding // protein binding, bridging // troponin I binding	---	---
10350188	-0.816219	0.0730855	2.04569	0.000271206	0.952664	0.0806166	Tmem9	NM_025439	RefSeq	Mus musculus transmembrane protein 9 (Tmem9), transcript variant 2, mRNA.	FALSE	GO:0006810 // GO:0008150	transport // biological_process	GO:0005764 // GO:0005768 // GO:0005770 // GO:0016020 // GO:0016021	lysosome // endosome // late endosome // membrane // integral to membrane	GO:0003674	molecular_function	---	---
10350197	1.14525	0.000215868	-0.074665	0.954632	0.612641	0.0756202	---	GENSCAN00000008136	ENSEMBL	cdna:genscan chromosome:NCBIM37:1:137947381:137947947:1 transcript_biotype:protein_coding	FALSE	---	---	---	---	---	---	---	---
10350199	-0.88999	0.00255587	-1.48194	3.42382e-05	-0.884043	0.00715362	Cacna1s	NM_001081023	RefSeq	Mus musculus calcium channel, voltage-dependent, L type, alpha 1S subunit (Cacna1s), transcript variant 2, mRNA.	FALSE	GO:0001501 // GO:0002074 // GO:0006810 // GO:0006811 // GO:0006816 // GO:0006816 // GO:0006816 // GO:0006936 // GO:0006936 // GO:0006936 // GO:0006941 // GO:0007029 // GO:0007519 // GO:0007520 // GO:0007528 // GO:0034765 // GO:0043501 // GO:0048741 // GO:0048741 // GO:0051925 // GO:0051925 // GO:0051925 // GO:0055001 // GO:0070588 // GO:0070588	skeletal system development // extraocular skeletal muscle development // transport // ion transport // calcium ion transport // calcium ion transport // calcium ion transport // muscle contraction // muscle contraction // muscle contraction // striated muscle contraction // endoplasmic reticulum organization // skeletal muscle tissue development // myoblast fusion // neuromuscular junction devel…	GO:0005737 // GO:0005886 // GO:0005891 // GO:0016021 // GO:0016529 // GO:0030315 // GO:0030315 // GO:0031674	cytoplasm // plasma membrane // voltage-gated calcium channel complex // integral to membrane // sarcoplasmic reticulum // T-tubule // T-tubule // I band	GO:0005216 // GO:0005244 // GO:0005245 // GO:0005245 // GO:0005245 // GO:0005262 // GO:0008331	ion channel activity // voltage-gated ion channel activity // voltage-gated calcium channel activity // voltage-gated calcium channel activity // voltage-gated calcium channel activity // calcium channel activity // high voltage-gated calcium channel activity	GenMAPP	Calcium_regulation_in_cardiac_cells
10350247	-0.374862	0.178502	-0.172984	0.817216	-0.468116	0.164919	Kif21b	NM_001039472	RefSeq	Mus musculus kinesin family member 21B (Kif21b), mRNA.	FALSE	GO:0007018	microtubule-based movement	GO:0005737 // GO:0005856 // GO:0005874 // GO:0042995	cytoplasm // cytoskeleton // microtubule // cell projection	GO:0000166 // GO:0003777 // GO:0005524	nucleotide binding // microtubule motor activity // ATP binding	---	---
10350286	0.181703	0.569959	0.379558	0.449857	0.370002	0.322251	Ddx59	NM_026500	RefSeq	Mus musculus DEAD (Asp-Glu-Ala-Asp) box polypeptide 59 (Ddx59), mRNA.	FALSE	GO:0008150	biological_process	GO:0005622	intracellular	GO:0000166 // GO:0003676 // GO:0003723 // GO:0004386 // GO:0005524 // GO:0008026 // GO:0016787 // GO:0046872	nucleotide binding // nucleic acid binding // RNA binding // helicase activity // ATP binding // ATP-dependent helicase activity // hydrolase activity // metal ion binding	---	---
10350297	0.313353	0.524707	-0.200925	0.905728	-0.235557	0.696053	Kif14	NM_001081258	RefSeq	Mus musculus kinesin family member 14 (Kif14), mRNA.	FALSE	---	---	GO:0005874	microtubule	GO:0000166 // GO:0005524	nucleotide binding // ATP binding	---	---
10350329	1.77854	1.15703e-05	-0.0930542	0.954267	0.725417	0.0916298	Kif14	NM_001081258	RefSeq	Mus musculus kinesin family member 14 (Kif14), mRNA.	FALSE	---	---	GO:0005874	microtubule	GO:0000166 // GO:0005524	nucleotide binding // ATP binding	---	---
10350331	-1.01883	0.106441	-0.767488	0.461776	-1.70505	0.0208799	Zfp281	NM_001160251	RefSeq	Mus musculus zinc finger protein 281 (Zfp281), transcript variant 1, mRNA.	FALSE	GO:0010629 // GO:0045892 // GO:0045893	negative regulation of gene expression // negative regulation of transcription, DNA-dependent // positive regulation of transcription, DNA-dependent	GO:0005634	nucleus	GO:0003700 // GO:0043565 // GO:0044212	sequence-specific DNA binding transcription factor activity // sequence-specific DNA binding // transcription regulatory region DNA binding	---	---
10350335	0.140306	0.758833	0.143702	0.931932	-0.114632	0.839219	Hmbs	NM_013551	RefSeq	Mus musculus hydroxymethylbilane synthase (Hmbs), transcript variant 1, mRNA.	FALSE	GO:0006779 // GO:0006783 // GO:0018160 // GO:0033014	porphyrin-containing compound biosynthetic process // heme biosynthetic process // peptidyl-pyrromethane cofactor linkage // tetrapyrrole biosynthetic process	GO:0000793 // GO:0005634 // GO:0005737 // GO:0030424	condensed chromosome // nucleus // cytoplasm // axon	GO:0004418 // GO:0004852 // GO:0016740 // GO:0031406 // GO:0043176 // GO:0050662	hydroxymethylbilane synthase activity // uroporphyrinogen-III synthase activity // transferase activity // carboxylic acid binding // amine binding // coenzyme binding	GenMAPP	Heme_Biosynthesis
10350337	-0.68465	0.0626363	-0.666269	0.186108	-0.609179	0.172328	---	ENSMUST00000054333	ENSEMBL	cdna:known chromosome:NCBIM37:1:139824747:139826850:1 gene:ENSMUSG00000051480 gene_biotype:protein_coding transcript_biotype:protein_coding	FALSE	---	---	---	---	---	---	---	---
10350339	1.45786	0.00746877	-0.180584	0.932224	0.00894408	0.991417	Mir181a-1	NR_029795	RefSeq	Mus musculus microRNA 181a-1 (Mir181a-1), microRNA.	FALSE	GO:0071222	cellular response to lipopolysaccharide	---	---	---	---	---	---
10350341	0.979476	0.0247541	0.0162	0.995696	-0.417032	0.431131	Mir181b-1	NR_029820	RefSeq	Mus musculus microRNA 181b-1 (Mir181b-1), microRNA.	FALSE	GO:0010629 // GO:0045191 // GO:0071241	negative regulation of gene expression // regulation of isotype switching // cellular response to inorganic substance	---	---	---	---	---	---
10350343	0.0035075	0.992907	-1.26951	0.0036741	-0.866332	0.0403352	Atp6v1g3	NM_177397	RefSeq	Mus musculus ATPase, H+ transporting, lysosomal V1 subunit G3 (Atp6v1g3), mRNA.	FALSE	GO:0006200 // GO:0006810 // GO:0006811 // GO:0015991 // GO:0015992 // GO:0034220	ATP catabolic process // transport // ion transport // ATP hydrolysis coupled proton transport // proton transport // ion transmembrane transport	GO:0005829 // GO:0005829 // GO:0005886 // GO:0005886 // GO:0016020 // GO:0016471	cytosol // cytosol // plasma membrane // plasma membrane // membrane // vacuolar proton-transporting V-type ATPase complex	GO:0008553 // GO:0016820 // GO:0051117	hydrogen-exporting ATPase activity, phosphorylative mechanism // hydrolase activity, acting on acid anhydrides, catalyzing transmembrane movement of substances // ATPase binding	---	---
10350349	-0.60115	0.094332	-0.867606	0.0564682	-0.484586	0.268513	Dennd1b	NM_001166501	RefSeq	Mus musculus DENN/MADD domain containing 1B (Dennd1b), transcript variant 1, mRNA.	FALSE	GO:0008150 // GO:0050790	biological_process // regulation of catalytic activity	GO:0005575 // GO:0005737 // GO:0031410	cellular_component // cytoplasm // cytoplasmic vesicle	GO:0003674 // GO:0005085	molecular_function // guanyl-nucleotide exchange factor activity	---	---
10350377	-1.96314	0.00584088	-0.961886	0.371078	-2.3141	0.00372591	Zbtb41	NM_172643	RefSeq	Mus musculus zinc finger and BTB domain containing 41 homolog (Zbtb41), mRNA.	FALSE	GO:0006351 // GO:0006355 // GO:0008150	transcription, DNA-dependent // regulation of transcription, DNA-dependent // biological_process	GO:0005622 // GO:0005634	intracellular // nucleus	GO:0003676 // GO:0003677 // GO:0008270 // GO:0046872	nucleic acid binding // DNA binding // zinc ion binding // metal ion binding	---	---
10350392	-0.852415	0.114651	0.226589	0.906696	-0.159429	0.823515	Aspm	NM_009791	RefSeq	Mus musculus asp (abnormal spindle)-like, microcephaly associated (Drosophila) (Aspm), mRNA.	FALSE	GO:0001764 // GO:0001764 // GO:0002052 // GO:0002052 // GO:0007049 // GO:0007067 // GO:0007283 // GO:0007420 // GO:0021873 // GO:0045665 // GO:0045769 // GO:0048477 // GO:0048589 // GO:0051301 // GO:0051661 // GO:0090263	neuron migration // neuron migration // positive regulation of neuroblast proliferation // positive regulation of neuroblast proliferation // cell cycle // mitosis // spermatogenesis // brain development // forebrain neuroblast division // negative regulation of neuron differentiation // negative regulation of asymmetric cell division // oogenesis // developmental growth // cell division // maint…	GO:0000922 // GO:0005634 // GO:0005737 // GO:0030496	spindle pole // nucleus // cytoplasm // midbody	GO:0003674 // GO:0005516	molecular_function // calmodulin binding	---	---
10350425	-0.018513	0.968536	-1.79648	0.000449859	-1.64798	0.000492172	F13b	NM_031164	RefSeq	Mus musculus coagulation factor XIII, beta subunit (F13b), mRNA.	FALSE	GO:0008150	biological_process	GO:0005575	cellular_component	GO:0003674	molecular_function	---	---
10350438	0.970409	0.0735788	0.204881	0.920884	0.264219	0.701138	Kcnt2	NM_001081027	RefSeq	Mus musculus potassium channel, subfamily T, member 2 (Kcnt2), mRNA.	FALSE	GO:0006813 // GO:0071805	potassium ion transport // potassium ion transmembrane transport	GO:0005886 // GO:0008076	plasma membrane // voltage-gated potassium channel complex	GO:0005249 // GO:0005267 // GO:0015269	voltage-gated potassium channel activity // potassium channel activity // calcium-activated potassium channel activity	---	---
10350473	-1.23017	0.0182636	-2.7118	2.84733e-05	-2.74324	4.9514e-06	B3galt2	NM_020025	RefSeq	Mus musculus UDP-Gal:betaGlcNAc beta 1,3-galactosyltransferase, polypeptide 2 (B3galt2), mRNA.	FALSE	GO:0006486 // GO:0009312	protein glycosylation // oligosaccharide biosynthetic process	GO:0005575 // GO:0005794 // GO:0016020 // GO:0016021	cellular_component // Golgi apparatus // membrane // integral to membrane	GO:0008378 // GO:0008499 // GO:0016740 // GO:0016757	galactosyltransferase activity // UDP-galactose:beta-N-acetylglucosamine beta-1,3-galactosyltransferase activity // transferase activity // transferase activity, transferring glycosyl groups	---	---
10350478	-0.0709722	0.791293	0.591856	0.0596596	0.213258	0.481846	Glrx2	NM_001038592	RefSeq	Mus musculus glutaredoxin 2 (thioltransferase) (Glrx2), nuclear gene encoding mitochondrial protein, transcript variant 1, mRNA.	FALSE	GO:0006810 // GO:0010033 // GO:0022900 // GO:0042542 // GO:0045454	transport // response to organic substance // electron transport chain // response to hydrogen peroxide // cell redox homeostasis	GO:0005634 // GO:0005739 // GO:0005739	nucleus // mitochondrion // mitochondrion	GO:0009055 // GO:0015035 // GO:0016740 // GO:0046872 // GO:0051536 // GO:0051537	electron carrier activity // protein disulfide oxidoreductase activity // transferase activity // metal ion binding // iron-sulfur cluster binding // 2 iron, 2 sulfur cluster binding	---	---
10350489	-2.19138	0.00376364	-1.10488	0.311334	-2.9183	0.000486903	Uchl5	NM_019562	RefSeq	Mus musculus ubiquitin carboxyl-terminal esterase L5 (Uchl5), transcript variant 1, mRNA.	FALSE	GO:0006281 // GO:0006310 // GO:0006351 // GO:0006355 // GO:0006508 // GO:0006511 // GO:0006974 // GO:0010951 // GO:0016579 // GO:0021670 // GO:0030901 // GO:0048853 // GO:0061136	DNA repair // DNA recombination // transcription, DNA-dependent // regulation of transcription, DNA-dependent // proteolysis // ubiquitin-dependent protein catabolic process // response to DNA damage stimulus // negative regulation of endopeptidase activity // protein deubiquitination // lateral ventricle development // midbrain development // forebrain morphogenesis // regulation of proteasomal …	GO:0000502 // GO:0005622 // GO:0005634 // GO:0005737 // GO:0005829 // GO:0031011	proteasome complex // intracellular // nucleus // cytoplasm // cytosol // Ino80 complex	GO:0004221 // GO:0004843 // GO:0004866 // GO:0008233 // GO:0008234 // GO:0008242 // GO:0016787 // GO:0070628	ubiquitin thiolesterase activity // ubiquitin-specific protease activity // endopeptidase inhibitor activity // peptidase activity // cysteine-type peptidase activity // omega peptidase activity // hydrolase activity // proteasome binding	---	---
10350502	1.68942	4.26324e-06	-0.241708	0.741469	0.146434	0.718153	---	GENSCAN00000019770	ENSEMBL	cdna:genscan chromosome:NCBIM37:1:147031024:147032019:1 transcript_biotype:protein_coding	FALSE	---	---	---	---	---	---	---	---
10350504	-2.0997	4.88218e-05	-0.530408	0.512394	-0.992568	0.0770334	---	ENSMUST00000163646	ENSEMBL	cdna:known chromosome:NCBIM37:1:148267564:148268004:1 gene:ENSMUSG00000090323 gene_biotype:protein_coding transcript_biotype:protein_coding	FALSE	---	---	---	---	---	---	---	---
10350506	0.103734	0.757926	-0.409239	0.410038	-0.0541888	0.898483	Fam5c	NM_153539	RefSeq	Mus musculus family with sequence similarity 5, member C (Fam5c), transcript variant 1, mRNA.	FALSE	GO:0045786	negative regulation of cell cycle	GO:0005576 // GO:0005783 // GO:0030425 // GO:0043025	extracellular region // endoplasmic reticulum // dendrite // neuronal cell body	GO:0003674	molecular_function	---	---
10350516	0.469758	0.127271	-0.320413	0.568884	0.149536	0.702447	Ptgs2	NM_011198	RefSeq	Mus musculus prostaglandin-endoperoxide synthase 2 (Ptgs2), mRNA.	FALSE	GO:0001516 // GO:0001516 // GO:0001525 // GO:0006633 // GO:0006954 // GO:0006979 // GO:0007566 // GO:0007612 // GO:0007613 // GO:0008217 // GO:0008284 // GO:0008285 // GO:0008610 // GO:0010575 // GO:0010942 // GO:0019233 // GO:0019371 // GO:0019371 // GO:0030216 // GO:0030282 // GO:0030728 // GO:0031622 // GO:0031622 // GO:0031915 // GO:0032227 // GO:0032496 // GO:0034097 // GO:0035633 // GO:0042…	prostaglandin biosynthetic process // prostaglandin biosynthetic process // angiogenesis // fatty acid biosynthetic process // inflammatory response // response to oxidative stress // embryo implantation // learning // memory // regulation of blood pressure // positive regulation of cell proliferation // negative regulation of cell proliferation // lipid biosynthetic process // positive regulatio…	GO:0005634 // GO:0005737 // GO:0005737 // GO:0005783 // GO:0005901 // GO:0016020 // GO:0043005 // GO:0043005 // GO:0043234	nucleus // cytoplasm // cytoplasm // endoplasmic reticulum // caveola // membrane // neuron projection // neuron projection // protein complex	GO:0004601 // GO:0004666 // GO:0004666 // GO:0008289 // GO:0016491 // GO:0016702 // GO:0019899 // GO:0020037 // GO:0042803 // GO:0046872	peroxidase activity // prostaglandin-endoperoxide synthase activity // prostaglandin-endoperoxide synthase activity // lipid binding // oxidoreductase activity // oxidoreductase activity, acting on single donors with incorporation of molecular oxygen, incorporation of two atoms of oxygen // enzyme binding // heme binding // protein homodimerization activity // metal ion binding	GenMAPP // GenMAPP	Eicosanoid_Synthesis // Prostaglandin_synthesis_regulation
10350530	1.36216	0.000505808	-0.658209	0.198146	0.0462609	0.927783	Pdc	NM_001159730	RefSeq	Mus musculus phosducin (Pdc), transcript variant 1, mRNA.	FALSE	GO:0007601 // GO:0050896	visual perception // response to stimulus	GO:0001750 // GO:0005634 // GO:0005737 // GO:0005829 // GO:0005929 // GO:0015629 // GO:0042995	photoreceptor outer segment // nucleus // cytoplasm // cytosol // cilium // actin cytoskeleton // cell projection	---	---	---	---
10350535	-3.93857	1.57266e-06	-2.23513	0.00864846	-2.81741	0.000356447	Tpr	NM_133780	RefSeq	Mus musculus translocated promoter region (Tpr), mRNA.	FALSE	GO:0007094	mitotic cell cycle spindle assembly checkpoint	GO:0005635 // GO:0005635 // GO:0005643 // GO:0031965	nuclear envelope // nuclear envelope // nuclear pore // nuclear membrane	GO:0003674	molecular_function	---	---
10350590	0.689822	0.222728	1.04177	0.172594	-0.0158191	0.985497	Fam33a	ENSMUST00000142263	ENSEMBL	cdna:known chromosome:NCBIM37:11:86922753:86938136:1 gene:ENSMUSG00000020492 gene_biotype:protein_coding transcript_biotype:nonsense_mediated_decay	FALSE	GO:0000090 // GO:0007049 // GO:0007059 // GO:0007067 // GO:0031110 // GO:0051301	mitotic anaphase // cell cycle // chromosome segregation // mitosis // regulation of microtubule polymerization or depolymerization // cell division	GO:0000775 // GO:0000776 // GO:0000940 // GO:0005694 // GO:0005737 // GO:0005856 // GO:0005874 // GO:0005876	chromosome, centromeric region // kinetochore // condensed chromosome outer kinetochore // chromosome // cytoplasm // cytoskeleton // microtubule // spindle microtubule	GO:0008017	microtubule binding	---	---
10350592	1.11488	6.42505e-05	-0.0333363	0.979845	0.640604	0.0323175	3110040M04Rik	AK014162	GenBank HTC	Mus musculus 13 days embryo head cDNA, RIKEN full-length enriched library, clone:3110040M04 product:unclassifiable, full insert sequence.	FALSE	GO:0008150	biological_process	GO:0005575	cellular_component	GO:0003674	molecular_function	---	---
10350594	-1.27561	0.0440271	-0.12509	0.969465	-0.381373	0.62841	Ivns1abp	NM_054102	RefSeq	Mus musculus influenza virus NS1A binding protein (Ivns1abp), transcript variant 2, mRNA.	FALSE	GO:0008150	biological_process	GO:0005575 // GO:0005634 // GO:0005737 // GO:0005856	cellular_component // nucleus // cytoplasm // cytoskeleton	GO:0003674	molecular_function	---	---
10350614	-0.121642	0.815882	0.619958	0.420545	-0.0423668	0.949383	1190005F20Rik	NM_026876	RefSeq	Mus musculus RIKEN cDNA 1190005F20 gene (1190005F20Rik), mRNA.	FALSE	GO:0007610 // GO:0008033 // GO:0008344 // GO:0030534	behavior // tRNA processing // adult locomotory behavior // adult behavior	GO:0005622	intracellular	GO:0003723 // GO:0004809 // GO:0008270 // GO:0046872	RNA binding // tRNA (guanine-N2-)-methyltransferase activity // zinc ion binding // metal ion binding	---	---
10350630	-0.94597	0.0172052	-0.841571	0.0997061	-0.309218	0.522241	Fam129a	NM_022018	RefSeq	Mus musculus family with sequence similarity 129, member A (Fam129a), mRNA.	FALSE	GO:0001933 // GO:0001934 // GO:0006417 // GO:0006950 // GO:0034976 // GO:0045727	negative regulation of protein phosphorylation // positive regulation of protein phosphorylation // regulation of translation // response to stress // response to endoplasmic reticulum stress // positive regulation of translation	GO:0005634 // GO:0005737 // GO:0005886	nucleus // cytoplasm // plasma membrane	GO:0003674	molecular_function	---	---
10350646	-1.02381	0.0139128	-0.64651	0.27952	0.363465	0.469938	Edem3	NM_001039644	RefSeq	Mus musculus ER degradation enhancer, mannosidase alpha-like 3 (Edem3), mRNA.	FALSE	GO:0006516 // GO:0006986 // GO:0043161	glycoprotein catabolic process // response to unfolded protein // proteasomal ubiquitin-dependent protein catabolic process	GO:0005783 // GO:0005788 // GO:0016020	endoplasmic reticulum // endoplasmic reticulum lumen // membrane	GO:0004569 // GO:0004571 // GO:0005509	glycoprotein endo-alpha-1,2-mannosidase activity // mannosyl-oligosaccharide 1,2-alpha-mannosidase activity // calcium ion binding	---	---
10350668	1.16454	0.000187012	-0.1944	0.793282	0.39912	0.257995	Glt25d2	NM_177756	RefSeq	Mus musculus glycosyltransferase 25 domain containing 2 (Glt25d2), mRNA.	FALSE	GO:0008150 // GO:0009103	biological_process // lipopolysaccharide biosynthetic process	GO:0005575 // GO:0005783	cellular_component // endoplasmic reticulum	GO:0003674 // GO:0016740 // GO:0016757 // GO:0050211	molecular_function // transferase activity // transferase activity, transferring glycosyl groups // procollagen galactosyltransferase activity	---	---
10350681	1.70729	5.06527e-06	-0.0499398	0.976308	0.546603	0.165976	Apobec4	NM_001081197	RefSeq	Mus musculus apolipoprotein B mRNA editing enzyme, catalytic polypeptide-like 4 (putative) (Apobec4), mRNA.	FALSE	GO:0006397 // GO:0008150	mRNA processing // biological_process	GO:0005575	cellular_component	GO:0003674 // GO:0008270 // GO:0016787 // GO:0016814 // GO:0046872	molecular_function // zinc ion binding // hydrolase activity // hydrolase activity, acting on carbon-nitrogen (but not peptide) bonds, in cyclic amidines // metal ion binding	---	---
10350684	-2.39719	1.62702e-07	-0.449374	0.460041	-0.539485	0.229703	Arpc5	NM_026369	RefSeq	Mus musculus actin related protein 2/3 complex, subunit 5 (Arpc5), mRNA.	FALSE	GO:0030833	regulation of actin filament polymerization	GO:0005737 // GO:0005856 // GO:0005885 // GO:0030027 // GO:0042995	cytoplasm // cytoskeleton // Arp2/3 protein complex // lamellipodium // cell projection	GO:0003779	actin binding	---	---
10350689	-0.322571	0.466511	0.322195	0.747158	0.404536	0.440296	Ncf2	NM_010877	RefSeq	Mus musculus neutrophil cytosolic factor 2 (Ncf2), mRNA.	FALSE	GO:0006742 // GO:0006801 // GO:0009749 // GO:0014070 // GO:0032496 // GO:0032870 // GO:0042554 // GO:0043525 // GO:0045777	NADP catabolic process // superoxide metabolic process // response to glucose stimulus // response to organic cyclic compound // response to lipopolysaccharide // cellular response to hormone stimulus // superoxide anion generation // positive regulation of neuron apoptotic process // positive regulation of blood pressure	GO:0001669 // GO:0005624 // GO:0005730 // GO:0005737 // GO:0005737 // GO:0005829	acrosomal vesicle // membrane fraction // nucleolus // cytoplasm // cytoplasm // cytosol	GO:0005515 // GO:0008022 // GO:0016175 // GO:0016175 // GO:0048365	protein binding // protein C-terminus binding // superoxide-generating NADPH oxidase activity // superoxide-generating NADPH oxidase activity // Rac GTPase binding	---	---
10350697	-1.05854	0.00644826	0.241624	0.81145	0.380281	0.413265	Nmnat2	NM_175460	RefSeq	Mus musculus nicotinamide nucleotide adenylyltransferase 2 (Nmnat2), mRNA.	FALSE	GO:0009058 // GO:0009435 // GO:0019363	biosynthetic process // NAD biosynthetic process // pyridine nucleotide biosynthetic process	GO:0005634 // GO:0005737 // GO:0005770 // GO:0005794 // GO:0005794 // GO:0005802 // GO:0045202	nucleus // cytoplasm // late endosome // Golgi apparatus // Golgi apparatus // trans-Golgi network // synapse	GO:0000166 // GO:0000309 // GO:0004515 // GO:0005524 // GO:0016740 // GO:0016779	nucleotide binding // nicotinamide-nucleotide adenylyltransferase activity // nicotinate-nucleotide adenylyltransferase activity // ATP binding // transferase activity // nucleotidyltransferase activity	---	---
10350710	1.25846	2.57635e-05	-0.116244	0.90188	0.412011	0.206918	1700012A16Rik	ENSMUST00000042373	ENSEMBL	cdna:known chromosome:NCBIM37:1:155272292:155299704:1 gene:ENSMUSG00000042708 gene_biotype:protein_coding transcript_biotype:protein_coding	FALSE	GO:0008150	biological_process	GO:0005575	cellular_component	GO:0003674	molecular_function	---	---
10350723	2.02244	0.012137	0.506846	0.810348	0.744947	0.443958	---	ENSMUST00000082501	ENSEMBL	ncrna:snoRNA chromosome:NCBIM37:1:155287209:155287348:1 gene:ENSMUSG00000064435 gene_biotype:snoRNA transcript_biotype:snoRNA	FALSE	---	---	---	---	---	---	---	---
10350725	0.660498	0.0363774	0.41896	0.397826	0.612139	0.106738	Rgs8	NM_026380	RefSeq	Mus musculus regulator of G-protein signaling 8 (Rgs8), mRNA.	FALSE	GO:0007186 // GO:0009968 // GO:0038032	G-protein coupled receptor signaling pathway // negative regulation of signal transduction // termination of G-protein coupled receptor signaling pathway	GO:0005737 // GO:0005886	cytoplasm // plasma membrane	GO:0005096 // GO:0005096	GTPase activator activity // GTPase activator activity	---	---
10350733	-1.24339	0.0136397	0.206652	0.908568	-0.125313	0.851144	Rgs16	NM_011267	RefSeq	Mus musculus regulator of G-protein signaling 16 (Rgs16), mRNA.	FALSE	GO:0007186 // GO:0009968 // GO:0038032	G-protein coupled receptor signaling pathway // negative regulation of signal transduction // termination of G-protein coupled receptor signaling pathway	GO:0005624 // GO:0005737 // GO:0005737 // GO:0005886 // GO:0045121	membrane fraction // cytoplasm // cytoplasm // plasma membrane // membrane raft	GO:0005096 // GO:0005096	GTPase activator activity // GTPase activator activity	---	---
10350742	-0.207607	0.743799	-0.817281	0.370209	-0.732129	0.309409	Rnasel	NM_011882	RefSeq	Mus musculus ribonuclease L (2', 5'-oligoisoadenylate synthetase-dependent) (Rnasel), mRNA.	FALSE	GO:0006364 // GO:0006397 // GO:0006468 // GO:0009615 // GO:0045071 // GO:0045944 // GO:0051607	rRNA processing // mRNA processing // protein phosphorylation // response to virus // negative regulation of viral genome replication // positive regulation of transcription from RNA polymerase II promoter // defense response to virus	GO:0005737 // GO:0005739 // GO:0016363	cytoplasm // mitochondrion // nuclear matrix	GO:0000166 // GO:0003723 // GO:0004518 // GO:0004519 // GO:0004540 // GO:0004672 // GO:0005524 // GO:0016772 // GO:0016787 // GO:0016891 // GO:0019843 // GO:0046872	nucleotide binding // RNA binding // nuclease activity // endonuclease activity // ribonuclease activity // protein kinase activity // ATP binding // transferase activity, transferring phosphorus-containing groups // hydrolase activity // endoribonuclease activity, producing 5'-phosphomonoesters // rRNA binding // metal ion binding	---	---
10350749	0.88186	0.0136981	0.15791	0.897048	0.631021	0.140978	Gm5531	NM_001008426	RefSeq	Mus musculus predicted gene 5531 (Gm5531), mRNA.	FALSE	GO:0008150	biological_process	GO:0005575	cellular_component	GO:0003674	molecular_function	---	---
10350751	0.324248	0.365378	-0.134733	0.918891	0.202093	0.645524	Teddm1	NM_178244	RefSeq	Mus musculus transmembrane epididymal protein 1 (Teddm1), mRNA.	FALSE	GO:0008150	biological_process	GO:0005575 // GO:0016020 // GO:0016021	cellular_component // membrane // integral to membrane	GO:0003674	molecular_function	---	---
10350753	-2.8664	8.29984e-06	0.318956	0.845081	-0.447188	0.5185	Glul	NM_008131	RefSeq	Mus musculus glutamate-ammonia ligase (glutamine synthetase) (Glul), mRNA.	FALSE	GO:0006536 // GO:0006542 // GO:0006807 // GO:0008283 // GO:0009749 // GO:0019676 // GO:0032024 // GO:0050679 // GO:0051260 // GO:0051968	glutamate metabolic process // glutamine biosynthetic process // nitrogen compound metabolic process // cell proliferation // response to glucose stimulus // ammonia assimilation cycle // positive regulation of insulin secretion // positive regulation of epithelial cell proliferation // protein homooligomerization // positive regulation of synaptic transmission, glutamatergic	GO:0005622 // GO:0005625 // GO:0005737 // GO:0005737 // GO:0005739 // GO:0005791 // GO:0005792 // GO:0005794 // GO:0019717 // GO:0042995 // GO:0043204 // GO:0043234 // GO:0043679	intracellular // soluble fraction // cytoplasm // cytoplasm // mitochondrion // rough endoplasmic reticulum // microsome // Golgi apparatus // synaptosome // cell projection // perikaryon // protein complex // axon terminus	GO:0000166 // GO:0000287 // GO:0003824 // GO:0004351 // GO:0004356 // GO:0005515 // GO:0005524 // GO:0016595 // GO:0016829 // GO:0016874 // GO:0030145 // GO:0042802 // GO:0045503	nucleotide binding // magnesium ion binding // catalytic activity // glutamate decarboxylase activity // glutamate-ammonia ligase activity // protein binding // ATP binding // glutamate binding // lyase activity // ligase activity // manganese ion binding // identical protein binding // dynein light chain binding	---	---
10350758	0.406595	0.477483	0.124222	0.962881	0.373844	0.585895	---	ENSMUST00000105679	ENSEMBL	cdna:known chromosome:NCBIM37:1:155752431:155764040:1 gene:ENSMUSG00000078493 gene_biotype:protein_coding transcript_biotype:protein_coding	FALSE	---	---	---	---	---	---	---	---
10350760	0.515446	0.108529	-0.254479	0.722704	0.646154	0.0940837	Zfp648	NM_001204908	RefSeq	Mus musculus zinc finger protein 648 (Zfp648), mRNA.	FALSE	GO:0008150	biological_process	GO:0005575	cellular_component	GO:0003674	molecular_function	---	---
10350766	-0.334002	0.36514	1.00088	0.0257918	0.351664	0.425883	Stx6	NM_021433	RefSeq	Mus musculus syntaxin 6 (Stx6), mRNA.	FALSE	GO:0006810 // GO:0006886 // GO:0006906 // GO:0007032 // GO:0015031 // GO:0016192 // GO:0042147 // GO:0048193	transport // intracellular protein transport // vesicle fusion // endosome organization // protein transport // vesicle-mediated transport // retrograde transport, endosome to Golgi // Golgi vesicle transport	GO:0005769 // GO:0005794 // GO:0005794 // GO:0005802 // GO:0016020 // GO:0016021 // GO:0032588 // GO:0032588 // GO:0048471	early endosome // Golgi apparatus // Golgi apparatus // trans-Golgi network // membrane // integral to membrane // trans-Golgi network membrane // trans-Golgi network membrane // perinuclear region of cytoplasm	GO:0005484 // GO:0005515	SNAP receptor activity // protein binding	---	---
10350777	-1.79668	0.00239925	1.10807	0.148922	-0.45611	0.516934	Acbd6	NM_028250	RefSeq	Mus musculus acyl-Coenzyme A binding domain containing 6 (Acbd6), transcript variant 1, mRNA.	FALSE	GO:0008150	biological_process	GO:0005634 // GO:0005737	nucleus // cytoplasm	GO:0000062 // GO:0003674 // GO:0008289	fatty-acyl-CoA binding // molecular_function // lipid binding	---	---
10350790	0.147363	0.758985	0.184438	0.909283	-0.0318838	0.959325	Tor1aip2	ENSMUST00000111757	ENSEMBL	cdna:known chromosome:NCBIM37:1:157882533:157915991:1 gene:ENSMUSG00000050565 gene_biotype:protein_coding transcript_biotype:protein_coding	FALSE	GO:0008150	biological_process	GO:0005634 // GO:0005783 // GO:0016020 // GO:0016021	nucleus // endoplasmic reticulum // membrane // integral to membrane	GO:0005515	protein binding	---	---
10350792	-0.679662	0.00730514	0.267147	0.547925	0.224353	0.460376	Tor1aip2	ENSMUST00000128941	ENSEMBL	cdna:known chromosome:NCBIM37:1:157883263:157900866:1 gene:ENSMUSG00000079252 gene_biotype:protein_coding transcript_biotype:protein_coding	FALSE	GO:0008150	biological_process	GO:0005634 // GO:0005783 // GO:0016020 // GO:0016021	nucleus // endoplasmic reticulum // membrane // integral to membrane	GO:0005515	protein binding	---	---
10350800	-0.291648	0.355684	-0.817029	0.0345794	-0.671066	0.0692863	Tor1aip2	NM_172843	RefSeq	Mus musculus torsin A interacting protein 2 (Tor1aip2), transcript variant 5, mRNA.	FALSE	GO:0008150	biological_process	GO:0005634 // GO:0005783 // GO:0016020 // GO:0016021	nucleus // endoplasmic reticulum // membrane // integral to membrane	GO:0005515	protein binding	---	---
10350806	0.957967	0.00120183	-0.417097	0.325662	0.0322837	0.934177	Nphs2	NM_130456	RefSeq	Mus musculus nephrosis 2 homolog, podocin (human) (Nphs2), mRNA.	FALSE	GO:0031532	actin cytoskeleton reorganization	GO:0005886 // GO:0005911 // GO:0016020 // GO:0016021 // GO:0031235 // GO:0043234 // GO:0045121	plasma membrane // cell-cell junction // membrane // integral to membrane // intrinsic to internal side of plasma membrane // protein complex // membrane raft	GO:0005515	protein binding	---	---
10350816	-2.34876	3.77439e-09	0.298053	0.584722	0.224432	0.534609	Rpl35	NM_025592	RefSeq	Mus musculus ribosomal protein L35 (Rpl35), mRNA.	FALSE	GO:0008150	biological_process	GO:0005737 // GO:0022625	cytoplasm // cytosolic large ribosomal subunit	GO:0003674	molecular_function	---	---
10350819	-2.95574	1.83459e-06	-0.155075	0.944872	-0.500237	0.436513	Csnk2a1	NM_007788	RefSeq	Mus musculus casein kinase 2, alpha 1 polypeptide (Csnk2a1), mRNA.	FALSE	GO:0006351 // GO:0006355 // GO:0006468 // GO:0006468 // GO:0006468 // GO:0006915 // GO:0007049 // GO:0016055 // GO:0016310 // GO:0030177 // GO:0043154 // GO:0046777 // GO:0050790 // GO:0071174	transcription, DNA-dependent // regulation of transcription, DNA-dependent // protein phosphorylation // protein phosphorylation // protein phosphorylation // apoptotic process // cell cycle // Wnt receptor signaling pathway // phosphorylation // positive regulation of Wnt receptor signaling pathway // negative regulation of cysteine-type endopeptidase activity involved in apoptotic process // pr…	GO:0005634 // GO:0005956 // GO:0016580 // GO:0016581	nucleus // protein kinase CK2 complex // Sin3 complex // NuRD complex	GO:0000166 // GO:0004672 // GO:0004674 // GO:0005515 // GO:0005524 // GO:0008013 // GO:0016301 // GO:0016740 // GO:0016772 // GO:0019888 // GO:0047485	nucleotide binding // protein kinase activity // protein serine/threonine kinase activity // protein binding // ATP binding // beta-catenin binding // kinase activity // transferase activity // transferase activity, transferring phosphorus-containing groups // protein phosphatase regulator activity // protein N-terminus binding	---	---
10350823	0.424051	0.0699985	0.291454	0.445304	0.548203	0.0480214	Abl2	NM_001136104	RefSeq	Mus musculus v-abl Abelson murine leukemia viral oncogene 2 (arg, Abelson-related gene) (Abl2), transcript variant 1, mRNA.	FALSE	GO:0007015 // GO:0010976 // GO:0016310 // GO:0018108 // GO:0051017 // GO:0051353 // GO:0071300	actin filament organization // positive regulation of neuron projection development // phosphorylation // peptidyl-tyrosine phosphorylation // actin filament bundle assembly // positive regulation of oxidoreductase activity // cellular response to retinoic acid	GO:0015629 // GO:0016023	actin cytoskeleton // cytoplasmic membrane-bounded vesicle	GO:0000166 // GO:0000287 // GO:0004713 // GO:0005524 // GO:0016301 // GO:0016740 // GO:0030145	nucleotide binding // magnesium ion binding // protein tyrosine kinase activity // ATP binding // kinase activity // transferase activity // manganese ion binding	---	---
10350838	-2.1212	0.000172375	1.26102	0.0576188	0.758794	0.234907	2810417H13Rik	NM_026515	RefSeq	Mus musculus RIKEN cDNA 2810417H13 gene (2810417H13Rik), mRNA.	FALSE	---	---	GO:0005634 // GO:0005739	nucleus // mitochondrion	---	---	---	---
10350840	-2.24587	2.68395e-06	-1.95035	0.000122729	-1.92266	4.16772e-05	Angptl1	NM_028333	RefSeq	Mus musculus angiopoietin-like 1 (Angptl1), mRNA.	FALSE	GO:0007165 // GO:0007169	signal transduction // transmembrane receptor protein tyrosine kinase signaling pathway	GO:0005576 // GO:0005615	extracellular region // extracellular space	GO:0005102	receptor binding	---	---
10350846	0.987703	0.000692855	-0.136252	0.877803	0.306091	0.363689	Gm10531	AK132966	GenBank HTC	Mus musculus adult male testis cDNA, RIKEN full-length enriched library, clone:4930535E06 product:hypothetical protein, full insert sequence.	FALSE	---	---	---	---	---	---	---	---
10350848	-1.61053	0.000878949	1.19016	0.0396444	0.778552	0.164919	2810025M15Rik	BC055845	GenBank	Mus musculus RIKEN cDNA 2810025M15 gene, mRNA (cDNA clone MGC:67868 IMAGE:3585495), complete cds.	FALSE	GO:0008150	biological_process	GO:0005575	cellular_component	GO:0003674	molecular_function	---	---
10350853	-0.120074	0.768792	0.518884	0.377289	0.0792806	0.876223	BC026585	NM_001033284	RefSeq	Mus musculus cDNA sequence BC026585 (BC026585), mRNA.	FALSE	GO:0055114	oxidation-reduction process	GO:0005739	mitochondrion	GO:0000166 // GO:0008270 // GO:0016491	nucleotide binding // zinc ion binding // oxidoreductase activity	---	---
10350864	0.830438	0.00445309	-0.465184	0.252779	-0.592275	0.0826194	Sec16b	NM_033354	RefSeq	Mus musculus SEC16 homolog B (S. cerevisiae) (Sec16b), transcript variant 1, mRNA.	FALSE	GO:0006810 // GO:0008150 // GO:0015031 // GO:0016192 // GO:0048208	transport // biological_process // protein transport // vesicle-mediated transport // COPII vesicle coating	GO:0005575 // GO:0005783 // GO:0005794 // GO:0016020	cellular_component // endoplasmic reticulum // Golgi apparatus // membrane	GO:0003674	molecular_function	---	---
10350894	0.826222	0.0156911	-0.316104	0.633817	0.145565	0.737779	---	GENSCAN00000038210	ENSEMBL	cdna:genscan chromosome:NCBIM37:1:159526435:159551603:1 transcript_biotype:protein_coding	FALSE	---	---	---	---	---	---	---	---
10350896	-0.305309	0.220888	0.729651	0.0170141	0.82432	0.00366455	Astn1	NM_001205204	RefSeq	Mus musculus astrotactin 1 (Astn1), transcript variant 1, mRNA.	FALSE	GO:0007155 // GO:0007626 // GO:0016337 // GO:0016477	cell adhesion // locomotory behavior // cell-cell adhesion // cell migration	GO:0016020 // GO:0016021	membrane // integral to membrane	---	---	---	---
10350921	2.7812	6.74555e-07	-0.199525	0.903715	0.124121	0.841315	Mir488	NR_030441	RefSeq	Mus musculus microRNA 488 (Mir488), microRNA.	FALSE	---	---	---	---	---	---	---	---
10350923	-2.72675	2.34634e-05	-0.47896	0.699585	-0.491934	0.486178	Rfwd2	NM_011931	RefSeq	Mus musculus ring finger and WD repeat domain 2 (Rfwd2), mRNA.	FALSE	---	---	GO:0005634 // GO:0005737 // GO:0005813 // GO:0005925	nucleus // cytoplasm // centrosome // focal adhesion	GO:0005515 // GO:0008270 // GO:0016874 // GO:0046872	protein binding // zinc ion binding // ligase activity // metal ion binding	---	---
10350948	-0.307966	0.296192	0.0083145	0.995728	0.486954	0.168109	---	GENSCAN00000003613	ENSEMBL	cdna:genscan chromosome:NCBIM37:1:161159948:161308784:1 transcript_biotype:protein_coding	FALSE	---	---	---	---	---	---	---	---
10350951	0.532298	0.0734783	0.378581	0.429611	1.87706	1.7964e-07	Tnr	NM_022312	RefSeq	Mus musculus tenascin R (Tnr), mRNA.	FALSE	GO:0007155 // GO:0007158 // GO:0007162 // GO:0007165 // GO:0008306 // GO:0010977 // GO:0022029 // GO:0022408 // GO:0022408 // GO:0030198 // GO:0030517 // GO:0035641 // GO:0048692 // GO:0050804 // GO:0050805 // GO:0050808 // GO:0050885 // GO:0051968 // GO:0051971 // GO:0060291	cell adhesion // neuron cell-cell adhesion // negative regulation of cell adhesion // signal transduction // associative learning // negative regulation of neuron projection development // telencephalon cell migration // negative regulation of cell-cell adhesion // negative regulation of cell-cell adhesion // extracellular matrix organization // negative regulation of axon extension // locomotory…	GO:0005576 // GO:0005578 // GO:0005578 // GO:0005634 // GO:0005737 // GO:0009986 // GO:0045121 // GO:0072534	extracellular region // proteinaceous extracellular matrix // proteinaceous extracellular matrix // nucleus // cytoplasm // cell surface // membrane raft // perineuronal net	GO:0005102 // GO:0005178 // GO:0046625	receptor binding // integrin binding // sphingolipid binding	---	---
10350975	0.499726	0.162234	0.466018	0.410738	1.11291	0.00672221	---	ENSMUST00000097514	ENSEMBL	cdna:known chromosome:NCBIM37:1:161544880:161615006:1 gene:ENSMUSG00000073528 gene_biotype:protein_coding transcript_biotype:protein_coding	FALSE	---	---	---	---	---	---	---	---
10350977	-0.530176	0.0609837	-0.592532	0.109008	-0.521895	0.127368	4930523C07Rik	NM_001162896	RefSeq	Mus musculus RIKEN cDNA 4930523C07 gene (4930523C07Rik), transcript variant 1, mRNA.	FALSE	GO:0008150	biological_process	GO:0005575	cellular_component	GO:0003674	molecular_function	---	---
10350985	-3.31405	1.16973e-08	0.535404	0.460594	0.117724	0.840548	Mrps14	NM_025474	RefSeq	Mus musculus mitochondrial ribosomal protein S14 (Mrps14), nuclear gene encoding mitochondrial protein, mRNA.	FALSE	GO:0006412 // GO:0008150	translation // biological_process	GO:0005622 // GO:0005739 // GO:0005763 // GO:0005840 // GO:0030529	intracellular // mitochondrion // mitochondrial small ribosomal subunit // ribosome // ribonucleoprotein complex	GO:0003735	structural constituent of ribosome	---	---
10350990	-0.386488	0.0111356	0.150195	0.593239	0.227157	0.214498	Rpl23a	NM_207523	RefSeq	Mus musculus ribosomal protein L23A (Rpl23a), mRNA.	FALSE	---	---	---	---	GO:0003674	molecular_function	---	---
10350992	-2.39719	0.000276252	0.0366255	0.99087	0.0603306	0.943777	Rc3h1	NM_001024952	RefSeq	Mus musculus RING CCCH (C3H) domains 1 (Rc3h1), mRNA.	FALSE	GO:0000956 // GO:0002634 // GO:0002635 // GO:0010608 // GO:0030889 // GO:0033962 // GO:0043488 // GO:0045623 // GO:0046007 // GO:0050856	nuclear-transcribed mRNA catabolic process // regulation of germinal center formation // negative regulation of germinal center formation // posttranscriptional regulation of gene expression // negative regulation of B cell proliferation // cytoplasmic mRNA processing body assembly // regulation of mRNA stability // negative regulation of T-helper cell differentiation // negative regulation of ac…	GO:0000932 // GO:0005737 // GO:0010494	cytoplasmic mRNA processing body // cytoplasm // cytoplasmic stress granule	GO:0003676 // GO:0003723 // GO:0003730 // GO:0005515 // GO:0008270 // GO:0046872	nucleic acid binding // RNA binding // mRNA 3'-UTR binding // protein binding // zinc ion binding // metal ion binding	---	---
10351013	-2.95588	1.28129e-05	-0.53442	0.658494	-0.751221	0.303412	Rc3h1	NM_001024952	RefSeq	Mus musculus RING CCCH (C3H) domains 1 (Rc3h1), mRNA.	FALSE	GO:0000956 // GO:0002634 // GO:0002635 // GO:0010608 // GO:0030889 // GO:0033962 // GO:0043488 // GO:0045623 // GO:0046007 // GO:0050856	nuclear-transcribed mRNA catabolic process // regulation of germinal center formation // negative regulation of germinal center formation // posttranscriptional regulation of gene expression // negative regulation of B cell proliferation // cytoplasmic mRNA processing body assembly // regulation of mRNA stability // negative regulation of T-helper cell differentiation // negative regulation of ac…	GO:0000932 // GO:0005737 // GO:0010494	cytoplasmic mRNA processing body // cytoplasm // cytoplasmic stress granule	GO:0003676 // GO:0003723 // GO:0003730 // GO:0005515 // GO:0008270 // GO:0046872	nucleic acid binding // RNA binding // mRNA 3'-UTR binding // protein binding // zinc ion binding // metal ion binding	---	---
10351015	-3.09399	6.58031e-11	-4.0027	9.42532e-14	-3.32235	1.10326e-12	Serpinc1	NM_080844	RefSeq	Mus musculus serine (or cysteine) peptidase inhibitor, clade C (antithrombin), member 1 (Serpinc1), mRNA.	FALSE	GO:0007584 // GO:0007596 // GO:0007599 // GO:0010466 // GO:0010951 // GO:0030162 // GO:0050728	response to nutrient // blood coagulation // hemostasis // negative regulation of peptidase activity // negative regulation of endopeptidase activity // regulation of proteolysis // negative regulation of inflammatory response	GO:0005576 // GO:0005615	extracellular region // extracellular space	GO:0002020 // GO:0004867 // GO:0008201 // GO:0030414	protease binding // serine-type endopeptidase inhibitor activity // heparin binding // peptidase inhibitor activity	---	---
10351026	-0.188665	0.176212	-0.607502	0.000383891	-0.395567	0.0142695	Gas5	NR_002840	RefSeq	Mus musculus growth arrest specific 5 (Gas5), non-coding RNA.	FALSE	---	---	---	---	---	---	---	---
10351035	-2.82585	0.00264833	0.056492	0.990208	0.364157	0.756613	Gas5	NR_002840	RefSeq	Mus musculus growth arrest specific 5 (Gas5), non-coding RNA.	FALSE	---	---	---	---	---	---	---	---
10351037	-3.08301	5.96832e-05	-0.273654	0.916293	0.557298	0.516783	Gas5	NR_002840	RefSeq	Mus musculus growth arrest specific 5 (Gas5), non-coding RNA.	FALSE	---	---	---	---	---	---	---	---
10351039	0.317985	0.56587	-0.0674898	0.980825	-0.601605	0.352236	Mir5117	NR_039577	RefSeq	Mus musculus microRNA 5117 (Mir5117), microRNA.	FALSE	---	---	---	---	---	---	---	---
10351041	-1.22292	0.130328	0.60254	0.750013	-1.06157	0.281252	---	GAS5	lncRNA Db	mm9 chr1:162,965,297-162,968,668	FALSE	---	---	---	---	---	---	---	---
10351043	-0.351614	0.708824	-0.201652	0.962124	0.59554	0.585434	Snord47	NR_028543	RefSeq	Mus musculus small nucleolar RNA, C/D box 47 (Snord47), small nucleolar RNA.	FALSE	GO:0008150	biological_process	GO:0005575	cellular_component	GO:0003674	molecular_function	---	---
10351045	2.01263	0.00298917	1.55719	0.0625293	1.11608	0.162654	---	GAS5	lncRNA Db	mm9 chr1:162,965,297-162,968,668	FALSE	---	---	---	---	---	---	---	---
10351047	0.295751	0.499661	1.33141	0.0103968	0.641279	0.213972	Cenpl	NM_027429	RefSeq	Mus musculus centromere protein L (Cenpl), transcript variant 2, mRNA.	FALSE	GO:0008150	biological_process	GO:0000775 // GO:0005575 // GO:0005634 // GO:0005694	chromosome, centromeric region // cellular_component // nucleus // chromosome	GO:0003674	molecular_function	---	---
10351056	0.669158	0.280397	0.785738	0.425217	0.367818	0.630292	Ankrd45	NM_028664	RefSeq	Mus musculus ankyrin repeat domain 45 (Ankrd45), mRNA.	FALSE	GO:0008150	biological_process	GO:0005575	cellular_component	GO:0003674	molecular_function	---	---
10351063	-0.865646	0.00165215	-0.464523	0.207075	-0.16417	0.618546	---	GENSCAN00000046165	ENSEMBL	cdna:genscan chromosome:NCBIM37:1:163081124:163167441:1 transcript_biotype:protein_coding	FALSE	---	---	---	---	---	---	---	---
10351065	1.94044	1.85416e-08	-0.0306942	0.983363	0.0926307	0.787875	---	GENSCAN00000046165	ENSEMBL	cdna:genscan chromosome:NCBIM37:1:163081124:163167441:1 transcript_biotype:protein_coding	FALSE	---	---	---	---	---	---	---	---
10351095	1.49209	0.000449122	-0.233814	0.837062	-0.0271731	0.961444	Tnfsf4	NM_009452	RefSeq	Mus musculus tumor necrosis factor (ligand) superfamily, member 4 (Tnfsf4), mRNA.	FALSE	GO:0001568 // GO:0001816 // GO:0002215 // GO:0002526 // GO:0002699 // GO:0002726 // GO:0002819 // GO:0002830 // GO:0002830 // GO:0002891 // GO:0006954 // GO:0006955 // GO:0008203 // GO:0009615 // GO:0032689 // GO:0032700 // GO:0032729 // GO:0032729 // GO:0032733 // GO:0032735 // GO:0032736 // GO:0032743 // GO:0032753 // GO:0032753 // GO:0032753 // GO:0032755 // GO:0032755 // GO:0035708 // GO:0035…	blood vessel development // cytokine production // defense response to nematode // acute inflammatory response // positive regulation of immune effector process // positive regulation of T cell cytokine production // regulation of adaptive immune response // positive regulation of type 2 immune response // positive regulation of type 2 immune response // positive regulation of immunoglobulin medi…	GO:0005615 // GO:0009986 // GO:0016020 // GO:0016021	extracellular space // cell surface // membrane // integral to membrane	GO:0005125 // GO:0005164 // GO:0032813 // GO:0032813	cytokine activity // tumor necrosis factor receptor binding // tumor necrosis factor receptor superfamily binding // tumor necrosis factor receptor superfamily binding	---	---
10351099	1.37849	6.58875e-05	-0.42899	0.381468	-0.103742	0.801367	Tnfsf18	NM_183391	RefSeq	Mus musculus tumor necrosis factor (ligand) superfamily, member 18 (Tnfsf18), mRNA.	FALSE	GO:0002309 // GO:0006955 // GO:0033209 // GO:0042129 // GO:0051092	T cell proliferation involved in immune response // immune response // tumor necrosis factor-mediated signaling pathway // regulation of T cell proliferation // positive regulation of NF-kappaB transcription factor activity	GO:0005615 // GO:0005886 // GO:0009986 // GO:0016020 // GO:0016021	extracellular space // plasma membrane // cell surface // membrane // integral to membrane	GO:0005125 // GO:0005164 // GO:0005515 // GO:0032813	cytokine activity // tumor necrosis factor receptor binding // protein binding // tumor necrosis factor receptor superfamily binding	---	---
10351107	-0.566962	0.087001	0.763882	0.0712734	0.006797	0.989745	Pigc	NM_026078	RefSeq	Mus musculus phosphatidylinositol glycan anchor biosynthesis, class C (Pigc), transcript variant 1, mRNA.	FALSE	GO:0006506	GPI anchor biosynthetic process	GO:0000506 // GO:0005783 // GO:0016020 // GO:0016021	glycosylphosphatidylinositol-N-acetylglucosaminyltransferase (GPI-GnT) complex // endoplasmic reticulum // membrane // integral to membrane	GO:0003674 // GO:0016740 // GO:0016757 // GO:0017176	molecular_function // transferase activity // transferase activity, transferring glycosyl groups // phosphatidylinositol N-acetylglucosaminyltransferase activity	---	---
10351111	-0.18488	0.595783	0.323748	0.609497	0.132128	0.758244	Dnm3os	NR_002870	RefSeq	Mus musculus dynamin 3, opposite strand (Dnm3os), non-coding RNA.	FALSE	GO:0001501 // GO:0030282	skeletal system development // bone mineralization	GO:0005575	cellular_component	GO:0003674	molecular_function	---	---
10351117	0.501024	0.0653928	-0.199052	0.757856	0.2452	0.460485	Dnm3	NM_001038619	RefSeq	Mus musculus dynamin 3 (Dnm3), transcript variant 1, mRNA.	FALSE	GO:0006184 // GO:0006897 // GO:0007416 // GO:0046847	GTP catabolic process // endocytosis // synapse assembly // filopodium assembly	GO:0005737 // GO:0005739 // GO:0005856 // GO:0005874 // GO:0014069 // GO:0043197 // GO:0048471	cytoplasm // mitochondrion // cytoskeleton // microtubule // postsynaptic density // dendritic spine // perinuclear region of cytoplasm	GO:0000166 // GO:0003924 // GO:0005525 // GO:0005543 // GO:0016787	nucleotide binding // GTPase activity // GTP binding // phospholipid binding // hydrolase activity	---	---
10351119	-1.79096	5.2874e-05	-0.554524	0.372562	-0.0422962	0.939933	Vamp4	NM_016796	RefSeq	Mus musculus vesicle-associated membrane protein 4 (Vamp4), mRNA.	FALSE	GO:0008150 // GO:0016192	biological_process // vesicle-mediated transport	GO:0005794 // GO:0005802 // GO:0016020 // GO:0016021	Golgi apparatus // trans-Golgi network // membrane // integral to membrane	GO:0003674	molecular_function	---	---
10351131	1.84505	3.11211e-06	-0.102113	0.943784	0.205487	0.627828	Myoc	NM_010865	RefSeq	Mus musculus myocilin (Myoc), mRNA.	FALSE	---	---	GO:0005576 // GO:0005615 // GO:0005615 // GO:0005783 // GO:0005929 // GO:0042995	extracellular region // extracellular space // extracellular space // endoplasmic reticulum // cilium // cell projection	GO:0005515	protein binding	---	---
10351140	-0.991836	0.0325771	-0.0773723	0.974831	-0.616659	0.27376	Kifap3	NM_010629	RefSeq	Mus musculus kinesin-associated protein 3 (Kifap3), mRNA.	FALSE	GO:0007017 // GO:0007266 // GO:0008104 // GO:0008285 // GO:0046587 // GO:0050790	microtubule-based process // Rho protein signal transduction // protein localization // negative regulation of cell proliferation // positive regulation of calcium-dependent cell-cell adhesion // regulation of catalytic activity	GO:0000794 // GO:0005813 // GO:0005871 // GO:0005876 // GO:0016939 // GO:0016939	condensed nuclear chromosome // centrosome // kinesin complex // spindle microtubule // kinesin II complex // kinesin II complex	GO:0005083 // GO:0005089 // GO:0005515 // GO:0019894	small GTPase regulator activity // Rho guanyl-nucleotide exchange factor activity // protein binding // kinesin binding	---	---
10351163	-0.676155	0.102672	-0.1167	0.948649	-0.0464698	0.93524	Scyl3	ENSMUST00000027876	ENSEMBL	cdna:known chromosome:NCBIM37:1:165859896:165885257:1 gene:ENSMUSG00000026584 gene_biotype:protein_coding transcript_biotype:protein_coding	FALSE	GO:0006468 // GO:0008150	protein phosphorylation // biological_process	GO:0005737 // GO:0005794 // GO:0030027 // GO:0042995	cytoplasm // Golgi apparatus // lamellipodium // cell projection	GO:0004672 // GO:0005524 // GO:0016772	protein kinase activity // ATP binding // transferase activity, transferring phosphorus-containing groups	---	---
10351179	-0.323067	0.485904	0.002862	0.999402	-0.12598	0.833132	2810422O20Rik	NM_027279	RefSeq	Mus musculus RIKEN cDNA 2810422O20 gene (2810422O20Rik), mRNA.	FALSE	GO:0006479 // GO:0008150 // GO:0032259	protein methylation // biological_process // methylation	GO:0005575 // GO:0005737	cellular_component // cytoplasm	GO:0003674 // GO:0008168 // GO:0008276 // GO:0016740	molecular_function // methyltransferase activity // protein methyltransferase activity // transferase activity	---	---
10351182	0.26543	0.305553	-0.197083	0.734765	0.323592	0.298678	Sele	NM_011345	RefSeq	Mus musculus selectin, endothelial cell (Sele), mRNA.	FALSE	GO:0002092 // GO:0002687 // GO:0006954 // GO:0007155 // GO:0007157 // GO:0007159 // GO:0007202 // GO:0030029 // GO:0050901 // GO:0070555	positive regulation of receptor internalization // positive regulation of leukocyte migration // inflammatory response // cell adhesion // heterophilic cell-cell adhesion // leukocyte cell-cell adhesion // activation of phospholipase C activity // actin filament-based process // leukocyte tethering or rolling // response to interleukin-1	GO:0005615 // GO:0005901 // GO:0005905 // GO:0016020 // GO:0016021 // GO:0030863 // GO:0045121 // GO:0048471	extracellular space // caveola // coated pit // membrane // integral to membrane // cortical cytoskeleton // membrane raft // perinuclear region of cytoplasm	GO:0004888 // GO:0030246 // GO:0033691 // GO:0043274 // GO:0070492	transmembrane signaling receptor activity // carbohydrate binding // sialic acid binding // phospholipase binding // oligosaccharide binding	---	---
10351197	0.462168	0.0870221	-0.767797	0.0215692	-0.324897	0.323207	Sell	NM_011346	RefSeq	Mus musculus selectin, lymphocyte (Sell), transcript variant 1, mRNA.	FALSE	GO:0007155 // GO:0033198 // GO:0042981 // GO:0090023	cell adhesion // response to ATP // regulation of apoptotic process // positive regulation of neutrophil chemotaxis	GO:0005886 // GO:0009897 // GO:0009986 // GO:0016020 // GO:0016021	plasma membrane // external side of plasma membrane // cell surface // membrane // integral to membrane	GO:0002020 // GO:0005515 // GO:0030246 // GO:0050839 // GO:0051861	protease binding // protein binding // carbohydrate binding // cell adhesion molecule binding // glycolipid binding	---	---
10351206	0.496018	0.0804417	-0.618356	0.0922098	-0.421266	0.222785	Selp	NM_011347	RefSeq	Mus musculus selectin, platelet (Selp), mRNA.	FALSE	GO:0002687 // GO:0002687 // GO:0002691 // GO:0006954 // GO:0006954 // GO:0007155 // GO:0007157 // GO:0007159 // GO:0007159 // GO:0010572 // GO:0014068 // GO:0016337 // GO:0033623 // GO:0045785 // GO:0048514 // GO:0050900 // GO:0050900 // GO:0050901 // GO:0071354	positive regulation of leukocyte migration // positive regulation of leukocyte migration // regulation of cellular extravasation // inflammatory response // inflammatory response // cell adhesion // heterophilic cell-cell adhesion // leukocyte cell-cell adhesion // leukocyte cell-cell adhesion // positive regulation of platelet activation // positive regulation of phosphatidylinositol 3-kinase ca…	GO:0005615 // GO:0005634 // GO:0005737 // GO:0009897 // GO:0009897 // GO:0016020 // GO:0016020 // GO:0016021 // GO:0031092	extracellular space // nucleus // cytoplasm // external side of plasma membrane // external side of plasma membrane // membrane // membrane // integral to membrane // platelet alpha granule membrane	GO:0001530 // GO:0001948 // GO:0005515 // GO:0008201 // GO:0030246 // GO:0033691 // GO:0033691 // GO:0042806 // GO:0043499 // GO:0048306 // GO:0070492	lipopolysaccharide binding // glycoprotein binding // protein binding // heparin binding // carbohydrate binding // sialic acid binding // sialic acid binding // fucose binding // eukaryotic cell surface binding // calcium-dependent protein binding // oligosaccharide binding	---	---
10351224	0.0345085	0.924341	-1.73052	2.46045e-05	-1.13643	0.00231894	F5	NM_007976	RefSeq	Mus musculus coagulation factor V (F5), mRNA.	FALSE	GO:0007155 // GO:0007596 // GO:0007596 // GO:0007596 // GO:0007599 // GO:0008015	cell adhesion // blood coagulation // blood coagulation // blood coagulation // hemostasis // blood circulation	GO:0005576 // GO:0005615 // GO:0031091	extracellular region // extracellular space // platelet alpha granule	GO:0004252 // GO:0005507 // GO:0046872	serine-type endopeptidase activity // copper ion binding // metal ion binding	GenMAPP	Blood_Clotting_Cascade
10351259	-0.681339	0.0389247	-0.327981	0.59574	-0.50679	0.206094	Slc19a2	NM_054087	RefSeq	Mus musculus solute carrier family 19 (thiamine transporter), member 2 (Slc19a2), mRNA.	FALSE	GO:0015888	thiamine transport	GO:0005886 // GO:0005886	plasma membrane // plasma membrane	GO:0015234 // GO:0015403	thiamine transmembrane transporter activity // thiamine uptake transmembrane transporter activity	---	---
10351269	-1.18367	0.0351648	-0.336484	0.829364	-1.50427	0.0217426	4930455F23Rik	NM_029115	RefSeq	Mus musculus RIKEN cDNA 4930455F23 gene (4930455F23Rik), mRNA.	FALSE	GO:0008150	biological_process	GO:0005634	nucleus	GO:0003674	molecular_function	---	---
10351277	-0.832803	0.052125	1.09809	0.0409425	0.325741	0.536317	Nme7	NM_138314	RefSeq	Mus musculus NME/NM23 family member 7 (Nme7), transcript variant 1, mRNA.	FALSE	GO:0042073 // GO:0060830 // GO:0060972	intraflagellar transport // ciliary receptor clustering involved in smoothened signaling pathway // left/right pattern formation	GO:0005813	centrosome	GO:0003674	molecular_function	---	---
10351293	-5.41947	2.13911e-12	-5.06715	1.0584e-11	-3.35891	2.40523e-08	Dpt	NM_019759	RefSeq	Mus musculus dermatopontin (Dpt), mRNA.	FALSE	GO:0007155 // GO:0008285 // GO:0030199	cell adhesion // negative regulation of cell proliferation // collagen fibril organization	GO:0005576 // GO:0005578 // GO:0005615	extracellular region // proteinaceous extracellular matrix // extracellular space	GO:0003674	molecular_function	---	---
10351298	0.0979702	0.742105	0.106268	0.918903	0.194873	0.569198	Gpr161	NM_001081126	RefSeq	Mus musculus G protein-coupled receptor 161 (Gpr161), mRNA.	FALSE	GO:0007165 // GO:0007186	signal transduction // G-protein coupled receptor signaling pathway	GO:0016021	integral to membrane	GO:0004871 // GO:0004872 // GO:0004930	signal transducer activity // receptor activity // G-protein coupled receptor activity	---	---
10351304	-1.50784	1.11694e-05	-1.05188	0.00446148	-0.763014	0.0321102	Brp44	NM_027430	RefSeq	Mus musculus brain protein 44 (Brp44), mRNA.	FALSE	GO:0008150	biological_process	GO:0005739 // GO:0005739	mitochondrion // mitochondrion	GO:0003674	molecular_function	---	---
10351310	1.9331	1.74794e-09	-0.0592782	0.955716	0.444474	0.113523	Adcy10	NM_173029	RefSeq	Mus musculus adenylate cyclase 10 (Adcy10), mRNA.	FALSE	GO:0006171 // GO:0006171 // GO:0007283 // GO:0009190 // GO:0035556 // GO:0043065	cAMP biosynthetic process // cAMP biosynthetic process // spermatogenesis // cyclic nucleotide biosynthetic process // intracellular signal transduction // positive regulation of apoptotic process	GO:0005625 // GO:0005737 // GO:0005737 // GO:0005829 // GO:0005856 // GO:0005886 // GO:0016020 // GO:0030424 // GO:0030425 // GO:0030426 // GO:0043025 // GO:0045177 // GO:0045178	soluble fraction // cytoplasm // cytoplasm // cytosol // cytoskeleton // plasma membrane // membrane // axon // dendrite // growth cone // neuronal cell body // apical part of cell // basal part of cell	GO:0000166 // GO:0000287 // GO:0004016 // GO:0004016 // GO:0005524 // GO:0016829 // GO:0016849 // GO:0030145 // GO:0046872 // GO:0051117	nucleotide binding // magnesium ion binding // adenylate cyclase activity // adenylate cyclase activity // ATP binding // lyase activity // phosphorus-oxygen lyase activity // manganese ion binding // metal ion binding // ATPase binding	---	---
10351345	1.22004	0.000607689	-0.690944	0.119769	-0.382698	0.351513	---	GENSCAN00000029599	ENSEMBL	cdna:genscan chromosome:NCBIM37:1:167370907:167505895:1 transcript_biotype:protein_coding	FALSE	---	---	---	---	---	---	---	---
10351347	-2.3657	0.000209134	-0.20646	0.930513	-1.01768	0.159015	Creg1	NM_011804	RefSeq	Mus musculus cellular repressor of E1A-stimulated genes 1 (Creg1), mRNA.	FALSE	GO:0006355 // GO:0040008 // GO:0055114	regulation of transcription, DNA-dependent // regulation of growth // oxidation-reduction process	GO:0005576 // GO:0005667	extracellular region // transcription factor complex	GO:0008134 // GO:0010181 // GO:0016491	transcription factor binding // FMN binding // oxidoreductase activity	---	---
10351353	0.636857	0.010144	-0.319108	0.410702	-0.0123607	0.971425	Cd247	NM_001113394	RefSeq	Mus musculus CD247 antigen (Cd247), transcript variant kappa, mRNA.	FALSE	GO:0007165 // GO:0007166 // GO:0050852	signal transduction // cell surface receptor signaling pathway // T cell receptor signaling pathway	GO:0005737 // GO:0005886 // GO:0016020 // GO:0016021 // GO:0042101 // GO:0042105	cytoplasm // plasma membrane // membrane // integral to membrane // T cell receptor complex // alpha-beta T cell receptor complex	GO:0004872 // GO:0004888 // GO:0005515 // GO:0042802	receptor activity // transmembrane signaling receptor activity // protein binding // identical protein binding	---	---
10351368	0.46012	0.097525	-0.611552	0.0879213	-0.208694	0.541808	Gpa33	ENSMUST00000060833	ENSEMBL	cdna:known chromosome:NCBIM37:1:168060369:168096641:1 gene:ENSMUSG00000000544 gene_biotype:protein_coding transcript_biotype:protein_coding	FALSE	---	---	GO:0005886 // GO:0016020 // GO:0016021	plasma membrane // membrane // integral to membrane	---	---	---	---
10351380	0.795143	0.00454241	-0.351718	0.422382	0.0685507	0.851622	Ildr2	NM_001164528	RefSeq	Mus musculus immunoglobulin-like domain containing receptor 2 (Ildr2), mRNA.	FALSE	GO:0009749 // GO:0030073 // GO:0030154 // GO:0031016 // GO:0048873	response to glucose stimulus // insulin secretion // cell differentiation // pancreas development // homeostasis of number of cells within a tissue	---	---	---	---	---	---
10351390	-0.455651	0.325382	0.868212	0.157673	0.442662	0.426813	Tada1	NM_030245	RefSeq	Mus musculus transcriptional adaptor 1 (Tada1), mRNA.	FALSE	GO:0006351 // GO:0006355 // GO:0043966	transcription, DNA-dependent // regulation of transcription, DNA-dependent // histone H3 acetylation	GO:0005634 // GO:0030914 // GO:0070461	nucleus // STAGA complex // SAGA-type complex	GO:0003713	transcription coactivator activity	---	---
10351400	0.512704	0.238761	0.689558	0.268302	0.180021	0.746076	Fam78b	NM_001160262	RefSeq	Mus musculus family with sequence similarity 78, member B (Fam78b), transcript variant 1, mRNA.	FALSE	GO:0008150	biological_process	GO:0005575	cellular_component	GO:0003674	molecular_function	---	---
10351404	-1.08535	0.107951	-0.361191	0.859514	-0.376779	0.6566	Tmco1	NM_001039483	RefSeq	Mus musculus transmembrane and coiled-coil domains 1 (Tmco1), mRNA.	FALSE	GO:0008150	biological_process	GO:0005783 // GO:0005794 // GO:0016020 // GO:0016021	endoplasmic reticulum // Golgi apparatus // membrane // integral to membrane	GO:0003674	molecular_function	---	---
10351414	-2.1571	3.14903e-06	-1.0427	0.0358769	-1.50585	0.000871478	Aldh9a1	NM_019993	RefSeq	Mus musculus aldehyde dehydrogenase 9, subfamily A1 (Aldh9a1), mRNA.	FALSE	GO:0006081 // GO:0008152 // GO:0009437 // GO:0042136 // GO:0055114 // GO:0055114 // GO:0055114	cellular aldehyde metabolic process // metabolic process // carnitine metabolic process // neurotransmitter biosynthetic process // oxidation-reduction process // oxidation-reduction process // oxidation-reduction process	GO:0005737 // GO:0005739 // GO:0005829 // GO:0005829 // GO:0005886	cytoplasm // mitochondrion // cytosol // cytosol // plasma membrane	GO:0004029 // GO:0016491 // GO:0016620 // GO:0019145 // GO:0042803 // GO:0043176 // GO:0047105 // GO:0051287	aldehyde dehydrogenase (NAD) activity // oxidoreductase activity // oxidoreductase activity, acting on the aldehyde or oxo group of donors, NAD or NADP as acceptor // aminobutyraldehyde dehydrogenase activity // protein homodimerization activity // amine binding // 4-trimethylammoniobutyraldehyde dehydrogenase activity // NAD binding	---	---
10351430	1.25397	4.06073e-05	-0.212488	0.736517	-0.0319893	0.933505	Rxrg	NM_009107	RefSeq	Mus musculus retinoid X receptor gamma (Rxrg), transcript variant 1, mRNA.	FALSE	GO:0006351 // GO:0006355 // GO:0043401 // GO:0045944 // GO:0048384	transcription, DNA-dependent // regulation of transcription, DNA-dependent // steroid hormone mediated signaling pathway // positive regulation of transcription from RNA polymerase II promoter // retinoic acid receptor signaling pathway	GO:0005634	nucleus	GO:0003677 // GO:0003700 // GO:0003707 // GO:0004872 // GO:0004886 // GO:0008270 // GO:0043565 // GO:0046872	DNA binding // sequence-specific DNA binding transcription factor activity // steroid hormone receptor activity // receptor activity // 9-cis retinoic acid receptor activity // zinc ion binding // sequence-specific DNA binding // metal ion binding	GenMAPP	Nuclear_Receptors
10351443	0.24994	0.222606	-0.185546	0.647723	0.135617	0.591169	Lmx1a	NM_033652	RefSeq	Mus musculus LIM homeobox transcription factor 1 alpha (Lmx1a), mRNA.	FALSE	GO:0001558 // GO:0006351 // GO:0006355 // GO:0007275 // GO:0007411 // GO:0007417 // GO:0007420 // GO:0010468 // GO:0021542 // GO:0021549 // GO:0021766 // GO:0021953 // GO:0030182 // GO:0030901 // GO:0045665 // GO:0071542	regulation of cell growth // transcription, DNA-dependent // regulation of transcription, DNA-dependent // multicellular organismal development // axon guidance // central nervous system development // brain development // regulation of gene expression // dentate gyrus development // cerebellum development // hippocampus development // central nervous system neuron differentiation // neuron diffe…	GO:0005634	nucleus	GO:0003677 // GO:0003700 // GO:0008270 // GO:0043565 // GO:0046872	DNA binding // sequence-specific DNA binding transcription factor activity // zinc ion binding // sequence-specific DNA binding // metal ion binding	---	---
10351455	-1.85628	0.00013984	-1.17681	0.0367026	-0.818295	0.133786	Rgs5	ENSMUST00000027997	ENSEMBL	cdna:known chromosome:NCBIM37:1:171585632:171625944:1 gene:ENSMUSG00000026678 gene_biotype:protein_coding transcript_biotype:protein_coding	FALSE	GO:0007165 // GO:0007186 // GO:0009968 // GO:0038032	signal transduction // G-protein coupled receptor signaling pathway // negative regulation of signal transduction // termination of G-protein coupled receptor signaling pathway	GO:0005737 // GO:0005886 // GO:0016020	cytoplasm // plasma membrane // membrane	GO:0005096 // GO:0005096	GTPase activator activity // GTPase activator activity	---	---
10351463	-3.31354	1.38121e-05	-1.6056	0.0610575	-1.59965	0.0455836	Rgs5	ENSMUST00000027997	ENSEMBL	cdna:known chromosome:NCBIM37:1:171585632:171625944:1 gene:ENSMUSG00000026678 gene_biotype:protein_coding transcript_biotype:protein_coding	FALSE	GO:0007165 // GO:0007186 // GO:0009968 // GO:0038032	signal transduction // G-protein coupled receptor signaling pathway // negative regulation of signal transduction // termination of G-protein coupled receptor signaling pathway	GO:0005737 // GO:0005886 // GO:0016020	cytoplasm // plasma membrane // membrane	GO:0005096 // GO:0005096	GTPase activator activity // GTPase activator activity	---	---
10351465	1.09327	0.000312631	-0.214868	0.744821	0.178099	0.614952	1700084C01Rik	BC150846	GenBank	Mus musculus RIKEN cDNA 1700084C01 gene, mRNA (cDNA clone MGC:183757 IMAGE:9087757), complete cds.	FALSE	GO:0008150	biological_process	GO:0005575	cellular_component	GO:0003674	molecular_function	---	---
10351471	0.743591	0.021063	0.104387	0.936086	0.446681	0.251422	Uhmk1	NM_010633	RefSeq	Mus musculus U2AF homology motif (UHM) kinase 1 (Uhmk1), mRNA.	FALSE	GO:0006468 // GO:0007050 // GO:0016310 // GO:0018105 // GO:0031175 // GO:0045948 // GO:0046777 // GO:0046825	protein phosphorylation // cell cycle arrest // phosphorylation // peptidyl-serine phosphorylation // neuron projection development // positive regulation of translational initiation // protein autophosphorylation // regulation of protein export from nucleus	GO:0005634 // GO:0005737 // GO:0030424 // GO:0032839 // GO:0071598	nucleus // cytoplasm // axon // dendrite cytoplasm // neuronal ribonucleoprotein granule	GO:0000166 // GO:0003676 // GO:0003723 // GO:0004672 // GO:0004674 // GO:0005515 // GO:0005524 // GO:0016301 // GO:0016740 // GO:0016772 // GO:0019899 // GO:0043021	nucleotide binding // nucleic acid binding // RNA binding // protein kinase activity // protein serine/threonine kinase activity // protein binding // ATP binding // kinase activity // transferase activity // transferase activity, transferring phosphorus-containing groups // enzyme binding // ribonucleoprotein complex binding	GenMAPP	mRNA_processing_binding_Reactome
10351473	2.1345	2.60961e-05	-0.0510488	0.983524	0.432111	0.437364	Sh2d1b2	NM_001033499	RefSeq	Mus musculus SH2 domain protein 1B2 (Sh2d1b2), mRNA.	FALSE	GO:0018108 // GO:0032814 // GO:0045953 // GO:0050731	peptidyl-tyrosine phosphorylation // regulation of natural killer cell activation // negative regulation of natural killer cell mediated cytotoxicity // positive regulation of peptidyl-tyrosine phosphorylation	GO:0005575	cellular_component	GO:0005515	protein binding	---	---
10351477	1.70279	0.000183385	-0.0700598	0.974831	0.0923465	0.870898	Sh2d1b1	ENSMUST00000027984	ENSEMBL	cdna:known chromosome:NCBIM37:1:172207507:172216900:1 gene:ENSMUSG00000026673 gene_biotype:protein_coding transcript_biotype:protein_coding	FALSE	GO:0002769 // GO:0018108 // GO:0032689 // GO:0045953 // GO:0050731 // GO:0050732	natural killer cell inhibitory signaling pathway // peptidyl-tyrosine phosphorylation // negative regulation of interferon-gamma production // negative regulation of natural killer cell mediated cytotoxicity // positive regulation of peptidyl-tyrosine phosphorylation // negative regulation of peptidyl-tyrosine phosphorylation	GO:0005622	intracellular	GO:0001784 // GO:0005515	phosphotyrosine binding // protein binding	---	---
10351482	0.348322	0.182551	-0.392374	0.308285	0.298178	0.346437	1700015E13Rik	BC099563	GenBank	Mus musculus RIKEN cDNA 1700015E13 gene, mRNA (cDNA clone MGC:118338 IMAGE:30916762), complete cds.	FALSE	GO:0008150	biological_process	GO:0005575	cellular_component	GO:0003674	molecular_function	---	---
10351487	0.807884	0.0164779	0.174251	0.865701	0.764961	0.0531927	Nos1ap	NM_001109985	RefSeq	Mus musculus nitric oxide synthase 1 (neuronal) adaptor protein (Nos1ap), transcript variant 1, mRNA.	FALSE	GO:0008150	biological_process	GO:0005575	cellular_component	GO:0002020 // GO:0030165 // GO:0050998	protease binding // PDZ domain binding // nitric-oxide synthase binding	---	---
10351491	0.338303	0.306109	0.10652	0.935865	-0.498534	0.208959	Olfml2b	NM_177068	RefSeq	Mus musculus olfactomedin-like 2B (Olfml2b), mRNA.	FALSE	GO:0030198	extracellular matrix organization	GO:0005576 // GO:0031012	extracellular region // extracellular matrix	GO:0042803 // GO:0050840	protein homodimerization activity // extracellular matrix binding	---	---
10351500	0.483206	0.328067	-0.26902	0.850268	0.182259	0.772359	---	AK089343	GenBank HTC	Mus musculus B6-derived CD11 +ve dendritic cells cDNA, RIKEN full-length enriched library, clone:F730011C10 product:hypothetical protein, full insert sequence.	FALSE	---	---	---	---	---	---	---	---
10351502	0.301246	0.232172	0.0125715	0.993257	0.433598	0.154109	Dusp12	NM_023173	RefSeq	Mus musculus dual specificity phosphatase 12 (Dusp12), mRNA.	FALSE	GO:0006470 // GO:0016311 // GO:0033133	protein dephosphorylation // dephosphorylation // positive regulation of glucokinase activity	GO:0005634 // GO:0005737	nucleus // cytoplasm	GO:0004721 // GO:0004725 // GO:0008138 // GO:0008138 // GO:0016787 // GO:0016791 // GO:0019900 // GO:0046872	phosphoprotein phosphatase activity // protein tyrosine phosphatase activity // protein tyrosine/serine/threonine phosphatase activity // protein tyrosine/serine/threonine phosphatase activity // hydrolase activity // phosphatase activity // kinase binding // metal ion binding	---	---
10351504	3.74375	7.52629e-06	5.38949	4.56235e-08	4.43456	4.07432e-07	---	FJ556972	GenBank	Mus musculus endogenous virus Friend spleen focus-forming virus (SFFVp) cell-line DS19-sc9 envelope glycoprotein 52 mRNA, complete cds.	FALSE	---	---	---	---	---	---	---	---
10351507	1.36816	5.94477e-05	-0.274425	0.663705	0.477523	0.206353	Gm10522	AK154426	GenBank HTC	Mus musculus NOD-derived CD11c +ve dendritic cells cDNA, RIKEN full-length enriched library, clone:F630030N20 product:hypothetical protein, full insert sequence.	FALSE	GO:0008150	biological_process	GO:0005575	cellular_component	GO:0003674	molecular_function	---	---
10351509	1.48432	0.000130972	0.16656	0.889405	0.400241	0.359041	Fcgr4	NM_144559	RefSeq	Mus musculus Fc receptor, IgG, low affinity IV (Fcgr4), mRNA.	FALSE	GO:0001866 // GO:0051930 // GO:0071222	NK T cell proliferation // regulation of sensory perception of pain // cellular response to lipopolysaccharide	GO:0009897 // GO:0009986	external side of plasma membrane // cell surface	---	---	---	---
10351515	-0.419224	0.128593	0.023351	0.987541	0.523675	0.115978	Rnu1b1	NR_004412	RefSeq	Mus musculus U1b1 small nuclear RNA (Rnu1b1), small nuclear RNA.	FALSE	---	---	---	---	---	---	---	---
10351517	1.08007	0.000261341	-0.206394	0.750013	0.171416	0.618546	1700009P17Rik	BC061017	GenBank	Mus musculus RIKEN cDNA 1700009P17 gene, mRNA (cDNA clone MGC:74123 IMAGE:6774925), complete cds.	FALSE	GO:0008150	biological_process	GO:0005575	cellular_component	GO:0003674	molecular_function	---	---
10351525	-0.367076	0.347791	-0.726059	0.161204	-0.373036	0.42629	Mpz	NM_008623	RefSeq	Mus musculus myelin protein zero (Mpz), mRNA.	FALSE	GO:0045217	cell-cell junction maintenance	GO:0005886 // GO:0016020 // GO:0016021	plasma membrane // membrane // integral to membrane	GO:0005515	protein binding	---	---
10351533	0.00679583	0.97986	-0.471331	0.136431	0.00994342	0.977394	Nr1i3	NM_009803	RefSeq	Mus musculus nuclear receptor subfamily 1, group I, member 3 (Nr1i3), transcript variant 1, mRNA.	FALSE	GO:0006351 // GO:0006355 // GO:0043401 // GO:0045892	transcription, DNA-dependent // regulation of transcription, DNA-dependent // steroid hormone mediated signaling pathway // negative regulation of transcription, DNA-dependent	GO:0005634 // GO:0005737 // GO:0005829 // GO:0005856	nucleus // cytoplasm // cytosol // cytoskeleton	GO:0003677 // GO:0003700 // GO:0003707 // GO:0004872 // GO:0004887 // GO:0005515 // GO:0008270 // GO:0043565 // GO:0046872	DNA binding // sequence-specific DNA binding transcription factor activity // steroid hormone receptor activity // receptor activity // thyroid hormone receptor activity // protein binding // zinc ion binding // sequence-specific DNA binding // metal ion binding	GenMAPP	Nuclear_Receptors
10351546	-7.3387	1.41055e-17	-6.82724	4.92716e-17	-6.37278	2.21464e-17	Apoa2	NM_013474	RefSeq	Mus musculus apolipoprotein A-II (Apoa2), mRNA.	FALSE	GO:0002740 // GO:0006457 // GO:0006631 // GO:0006656 // GO:0006810 // GO:0006869 // GO:0008203 // GO:0008203 // GO:0009395 // GO:0009749 // GO:0010873 // GO:0010903 // GO:0015759 // GO:0018158 // GO:0018206 // GO:0030300 // GO:0030301 // GO:0031100 // GO:0031647 // GO:0032375 // GO:0033344 // GO:0033700 // GO:0034370 // GO:0034374 // GO:0034375 // GO:0034380 // GO:0034384 // GO:0042157 // GO:0042…	negative regulation of cytokine secretion involved in immune response // protein folding // fatty acid metabolic process // phosphatidylcholine biosynthetic process // transport // lipid transport // cholesterol metabolic process // cholesterol metabolic process // phospholipid catabolic process // response to glucose stimulus // positive regulation of cholesterol esterification // negative regul…	GO:0005576 // GO:0005615 // GO:0034361 // GO:0034364 // GO:0034366 // GO:0042627	extracellular region // extracellular space // very-low-density lipoprotein particle // high-density lipoprotein particle // spherical high-density lipoprotein particle // chylomicron	GO:0005319 // GO:0005543 // GO:0008035 // GO:0008289 // GO:0015485 // GO:0017127 // GO:0031210 // GO:0034190 // GO:0042803 // GO:0046982 // GO:0055102 // GO:0060228 // GO:0070653	lipid transporter activity // phospholipid binding // high-density lipoprotein particle binding // lipid binding // cholesterol binding // cholesterol transporter activity // phosphatidylcholine binding // apolipoprotein receptor binding // protein homodimerization activity // protein heterodimerization activity // lipase inhibitor activity // phosphatidylcholine-sterol O-acyltransferase activato…	---	---
10351551	0.328171	0.347931	-0.124204	0.927292	0.354681	0.397351	Adamts4	ENSMUST00000006570	ENSEMBL	cdna:known chromosome:NCBIM37:1:173180554:173190767:1 gene:ENSMUSG00000006403 gene_biotype:protein_coding transcript_biotype:protein_coding	FALSE	GO:0006508	proteolysis	GO:0005576 // GO:0005578 // GO:0005615 // GO:0031012	extracellular region // proteinaceous extracellular matrix // extracellular space // extracellular matrix	GO:0002020 // GO:0004222 // GO:0008233 // GO:0008237 // GO:0008237 // GO:0008270 // GO:0016787 // GO:0046872	protease binding // metalloendopeptidase activity // peptidase activity // metallopeptidase activity // metallopeptidase activity // zinc ion binding // hydrolase activity // metal ion binding	---	---
10351563	0.520495	0.237392	1.66068	0.00193076	0.873462	0.0965378	B4galt3	NM_020579	RefSeq	Mus musculus UDP-Gal:betaGlcNAc beta 1,4-galactosyltransferase, polypeptide 3 (B4galt3), mRNA.	FALSE	GO:0005975 // GO:0008150	carbohydrate metabolic process // biological_process	GO:0005737 // GO:0005794 // GO:0016020 // GO:0016021	cytoplasm // Golgi apparatus // membrane // integral to membrane	GO:0003674 // GO:0003831 // GO:0003945 // GO:0016740 // GO:0016757 // GO:0046872	molecular_function // beta-N-acetylglucosaminylglycopeptide beta-1,4-galactosyltransferase activity // N-acetyllactosamine synthase activity // transferase activity // transferase activity, transferring glycosyl groups // metal ion binding	---	---
10351574	-0.593345	0.211947	0.903505	0.155497	0.562038	0.328333	Dedd	ENSMUST00000097467	ENSEMBL	cdna:known chromosome:NCBIM37:1:173261557:173271747:1 gene:ENSMUSG00000013973 gene_biotype:protein_coding transcript_biotype:protein_coding	FALSE	GO:0006351 // GO:0006355 // GO:0006915 // GO:0006917 // GO:0042177 // GO:0042981 // GO:0045892 // GO:0046697	transcription, DNA-dependent // regulation of transcription, DNA-dependent // apoptotic process // induction of apoptosis // negative regulation of protein catabolic process // regulation of apoptotic process // negative regulation of transcription, DNA-dependent // decidualization	GO:0005634 // GO:0005730 // GO:0005737	nucleus // nucleolus // cytoplasm	GO:0003677 // GO:0005515	DNA binding // protein binding	---	---
10351583	-2.76579	1.29676e-05	0.5315	0.625475	0.22756	0.753143	Pfdn2	NM_011070	RefSeq	Mus musculus prefoldin 2 (Pfdn2), mRNA.	FALSE	GO:0006457	protein folding	GO:0005634 // GO:0005737 // GO:0005739 // GO:0005829 // GO:0016272	nucleus // cytoplasm // mitochondrion // cytosol // prefoldin complex	GO:0003674 // GO:0051082	molecular_function // unfolded protein binding	---	---
10351588	0.124915	0.585942	-0.336263	0.29631	-0.363086	0.172746	Pvrl4	ENSMUST00000006578	ENSEMBL	cdna:known chromosome:NCBIM37:1:173300483:173318729:1 gene:ENSMUSG00000006411 gene_biotype:protein_coding transcript_biotype:protein_coding	FALSE	GO:0007155 // GO:0016337	cell adhesion // cell-cell adhesion	GO:0005886 // GO:0005912 // GO:0016020 // GO:0016021 // GO:0030054	plasma membrane // adherens junction // membrane // integral to membrane // cell junction	GO:0003674	molecular_function	---	---
10351603	0.16921	0.544588	-0.189232	0.773452	0.198005	0.549256	Arhgap30	NM_001005508	RefSeq	Mus musculus Rho GTPase activating protein 30 (Arhgap30), mRNA.	FALSE	GO:0007165	signal transduction	GO:0005622 // GO:0031410	intracellular // cytoplasmic vesicle	GO:0003674 // GO:0005096	molecular_function // GTPase activator activity	---	---
10351616	0.756073	0.0766496	1.32478	0.011514	0.608986	0.24147	Usf1	NM_009480	RefSeq	Mus musculus upstream transcription factor 1 (Usf1), mRNA.	FALSE	GO:0000432 // GO:0000432 // GO:0001666 // GO:0006006 // GO:0006351 // GO:0006355 // GO:0006366 // GO:0009411 // GO:0019086 // GO:0032869 // GO:0045893 // GO:0045944 // GO:0055088	positive regulation of transcription from RNA polymerase II promoter by glucose // positive regulation of transcription from RNA polymerase II promoter by glucose // response to hypoxia // glucose metabolic process // transcription, DNA-dependent // regulation of transcription, DNA-dependent // transcription from RNA polymerase II promoter // response to UV // late viral mRNA transcription // cel…	GO:0005634 // GO:0005667 // GO:0005667	nucleus // transcription factor complex // transcription factor complex	GO:0003677 // GO:0003677 // GO:0003690 // GO:0003700 // GO:0003700 // GO:0003705 // GO:0019899 // GO:0019901 // GO:0042803 // GO:0042826 // GO:0043425 // GO:0043565 // GO:0046982	DNA binding // DNA binding // double-stranded DNA binding // sequence-specific DNA binding transcription factor activity // sequence-specific DNA binding transcription factor activity // RNA polymerase II distal enhancer sequence-specific DNA binding transcription factor activity // enzyme binding // protein kinase binding // protein homodimerization activity // histone deacetylase binding // bHL…	---	---
10351623	-1.36654	0.00408548	-0.362136	0.729657	-0.850125	0.129859	F11r	NM_172647	RefSeq	Mus musculus F11 receptor (F11r), mRNA.	FALSE	GO:0007155 // GO:0030855	cell adhesion // epithelial cell differentiation	GO:0005886 // GO:0005923 // GO:0016021	plasma membrane // tight junction // integral to membrane	GO:0005515	protein binding	---	---
10351636	-1.53295	0.00358921	1.4328	0.0240931	0.572838	0.358044	Alyref2	NM_019484	RefSeq	Mus musculus Aly/REF export factor 2 (Alyref2), mRNA.	FALSE	GO:0006397 // GO:0006810 // GO:0008150 // GO:0008380 // GO:0051028	mRNA processing // transport // biological_process // RNA splicing // mRNA transport	GO:0005575 // GO:0005634 // GO:0005681 // GO:0005737	cellular_component // nucleus // spliceosomal complex // cytoplasm	GO:0000166 // GO:0003676 // GO:0003697 // GO:0003723	nucleotide binding // nucleic acid binding // single-stranded DNA binding // RNA binding	GenMAPP	mRNA_processing_binding_Reactome
10351640	0.861515	0.0180302	0.156248	0.90188	0.168037	0.714898	---	ENSMUST00000043170	ENSEMBL	cdna:known chromosome:NCBIM37:1:173445364:173447053:1 gene:ENSMUSG00000038218 gene_biotype:protein_coding transcript_biotype:protein_coding	FALSE	---	---	---	---	---	---	---	---
10351644	0.0805675	0.769506	-0.19775	0.732788	0.259578	0.404905	Cd244	NM_018729	RefSeq	Mus musculus CD244 natural killer cell receptor 2B4 (Cd244), mRNA.	FALSE	---	---	GO:0009897 // GO:0009897 // GO:0016020 // GO:0016021	external side of plasma membrane // external side of plasma membrane // membrane // integral to membrane	GO:0004872 // GO:0005515	receptor activity // protein binding	---	---
10351658	1.50885	2.55266e-05	0.144954	0.895014	-0.0385368	0.930875	Cd48	ENSMUST00000068584	ENSEMBL	cdna:known chromosome:NCBIM37:1:173612141:173635380:1 gene:ENSMUSG00000015355 gene_biotype:protein_coding transcript_biotype:protein_coding	FALSE	GO:0007165 // GO:0042110 // GO:0045576	signal transduction // T cell activation // mast cell activation	GO:0005886 // GO:0009897 // GO:0016020 // GO:0016021 // GO:0031225 // GO:0043234 // GO:0045121 // GO:0046658	plasma membrane // external side of plasma membrane // membrane // integral to membrane // anchored to membrane // protein complex // membrane raft // anchored to plasma membrane	GO:0003823 // GO:0004872 // GO:0005515 // GO:0043499	antigen binding // receptor activity // protein binding // eukaryotic cell surface binding	---	---
10351665	-2.3437	0.000117552	0.290156	0.868179	0.743031	0.27754	Ccdc72	NM_183250	RefSeq	Mus musculus coiled-coil domain containing 72 (Ccdc72), mRNA.	FALSE	GO:0008150	biological_process	GO:0005575	cellular_component	GO:0003674	molecular_function	---	---
10351667	1.57585	0.000129246	-0.419941	0.528171	0.106272	0.833998	Slamf1	NM_013730	RefSeq	Mus musculus signaling lymphocytic activation molecule family member 1 (Slamf1), mRNA.	FALSE	GO:0046649	lymphocyte activation	GO:0005886 // GO:0009897 // GO:0009986 // GO:0016020 // GO:0016021	plasma membrane // external side of plasma membrane // cell surface // membrane // integral to membrane	GO:0004872 // GO:0005515	receptor activity // protein binding	---	---
10351679	0.692538	0.0326756	-0.345429	0.551005	-0.0257179	0.954561	Cd84	NM_013489	RefSeq	Mus musculus CD84 antigen (Cd84), mRNA.	FALSE	GO:0007155	cell adhesion	GO:0005886 // GO:0016020 // GO:0016021	plasma membrane // membrane // integral to membrane	GO:0004872	receptor activity	---	---
10351689	1.40027	2.58959e-05	-0.106669	0.928768	0.427585	0.239581	---	ENSMUST00000097466	ENSEMBL	cdna:known chromosome:NCBIM37:1:173825795:173828368:1 gene:ENSMUSG00000073492 gene_biotype:protein_coding transcript_biotype:protein_coding	FALSE	---	---	---	---	---	---	---	---
10351691	0.707716	0.0206599	-0.217775	0.766953	0.206613	0.582457	Slamf6	NM_030710	RefSeq	Mus musculus SLAM family member 6 (Slamf6), mRNA.	FALSE	---	---	GO:0005886 // GO:0005887 // GO:0016020 // GO:0016021	plasma membrane // integral to plasma membrane // membrane // integral to membrane	GO:0004872	receptor activity	---	---
10351703	-3.95951	2.54183e-11	0.475293	0.465287	0.180048	0.719353	Copa	NM_009938	RefSeq	Mus musculus coatomer protein complex subunit alpha (Copa), mRNA.	FALSE	GO:0006810 // GO:0006886 // GO:0015031 // GO:0016192 // GO:0030157	transport // intracellular protein transport // protein transport // vesicle-mediated transport // pancreatic juice secretion	GO:0005576 // GO:0005615 // GO:0005737 // GO:0005794 // GO:0016020 // GO:0030117 // GO:0030126 // GO:0031410	extracellular region // extracellular space // cytoplasm // Golgi apparatus // membrane // membrane coat // COPI vesicle coat // cytoplasmic vesicle	GO:0005179 // GO:0005198	hormone activity // structural molecule activity	---	---
10351738	-0.658837	0.14888	0.801355	0.205197	-0.0701842	0.908775	Pex19	NM_023041	RefSeq	Mus musculus peroxisomal biogenesis factor 19 (Pex19), transcript variant 1, mRNA.	FALSE	GO:0006625 // GO:0007031 // GO:0016557 // GO:0045046 // GO:0050821 // GO:0072321 // GO:1900131	protein targeting to peroxisome // peroxisome organization // peroxisome membrane biogenesis // protein import into peroxisome membrane // protein stabilization // chaperone-mediated protein transport // negative regulation of lipid binding	GO:0005634 // GO:0005737 // GO:0005777 // GO:0005778 // GO:0016020 // GO:0016021 // GO:0031526	nucleus // cytoplasm // peroxisome // peroxisomal membrane // membrane // integral to membrane // brush border membrane	GO:0005515 // GO:0047485	protein binding // protein N-terminus binding	---	---
10351749	-1.72783	5.09776e-05	0.407102	0.562873	0.195839	0.690292	Dcaf8	NM_153555	RefSeq	Mus musculus DDB1 and CUL4 associated factor 8 (Dcaf8), mRNA.	FALSE	GO:0008150	biological_process	GO:0080008	CUL4-RING ubiquitin ligase complex	GO:0003674	molecular_function	---	---
10351769	0.111595	0.665458	0.379848	0.284884	-0.0666561	0.837487	Igsf8	NM_080419	RefSeq	Mus musculus immunoglobulin superfamily, member 8 (Igsf8), mRNA.	FALSE	GO:0008150	biological_process	GO:0005886 // GO:0016020 // GO:0016021 // GO:0016021	plasma membrane // membrane // integral to membrane // integral to membrane	GO:0005515	protein binding	---	---
10351781	0.367096	0.243758	-0.444926	0.35043	-0.0924883	0.823049	Kcnj10	NM_001039484	RefSeq	Mus musculus potassium inwardly-rectifying channel, subfamily J, member 10 (Kcnj10), mRNA.	FALSE	GO:0006810 // GO:0006811 // GO:0006813 // GO:0007601 // GO:0007628 // GO:0010107 // GO:0014003 // GO:0022010 // GO:0034220 // GO:0034765 // GO:0042391 // GO:0048169 // GO:0051289 // GO:0051930 // GO:0051935 // GO:0051938 // GO:0055075 // GO:0060075 // GO:0060081 // GO:0071805 // GO:0071805	transport // ion transport // potassium ion transport // visual perception // adult walking behavior // potassium ion import // oligodendrocyte development // central nervous system myelination // ion transmembrane transport // regulation of ion transmembrane transport // regulation of membrane potential // regulation of long-term neuronal synaptic plasticity // protein homotetramerization // reg…	GO:0005886 // GO:0005887 // GO:0005902 // GO:0016010 // GO:0016020 // GO:0016021 // GO:0016323 // GO:0016323 // GO:0016324	plasma membrane // integral to plasma membrane // microvillus // dystrophin-associated glycoprotein complex // membrane // integral to membrane // basolateral plasma membrane // basolateral plasma membrane // apical plasma membrane	GO:0000166 // GO:0005216 // GO:0005242 // GO:0005242 // GO:0005244 // GO:0005267 // GO:0005515 // GO:0005524 // GO:0042802	nucleotide binding // ion channel activity // inward rectifier potassium channel activity // inward rectifier potassium channel activity // voltage-gated ion channel activity // potassium channel activity // protein binding // ATP binding // identical protein binding	---	---
10351788	-1.11231	0.0883395	-0.0528328	0.988468	0.0261632	0.978346	Pigm	NM_026234	RefSeq	Mus musculus phosphatidylinositol glycan anchor biosynthesis, class M (Pigm), mRNA.	FALSE	GO:0006506	GPI anchor biosynthetic process	GO:0005575 // GO:0005783 // GO:0005789 // GO:0016020 // GO:0016021	cellular_component // endoplasmic reticulum // endoplasmic reticulum membrane // membrane // integral to membrane	GO:0000030 // GO:0016740 // GO:0016757 // GO:0016758	mannosyltransferase activity // transferase activity // transferase activity, transferring glycosyl groups // transferase activity, transferring hexosyl groups	---	---
10351792	0.206874	0.447199	0.318024	0.46994	0.379074	0.239002	Slamf9	ENSMUST00000027830	ENSEMBL	cdna:known chromosome:NCBIM37:1:174405489:174408706:1 gene:ENSMUSG00000026548 gene_biotype:protein_coding transcript_biotype:protein_coding	FALSE	GO:0008150	biological_process	GO:0005575 // GO:0016020 // GO:0016021	cellular_component // membrane // integral to membrane	GO:0003674 // GO:0004872	molecular_function // receptor activity	---	---
10351801	0.512155	0.00785461	0.557361	0.0169689	0.30509	0.184906	Igsf9	NM_033608	RefSeq	Mus musculus immunoglobulin superfamily, member 9 (Igsf9), transcript variant 1, mRNA.	FALSE	GO:0007275 // GO:0007399 // GO:0016358 // GO:0030154	multicellular organismal development // nervous system development // dendrite development // cell differentiation	GO:0005886 // GO:0016020 // GO:0016021 // GO:0030054 // GO:0030425 // GO:0045202	plasma membrane // membrane // integral to membrane // cell junction // dendrite // synapse	GO:0003674	molecular_function	---	---
10351825	-0.892738	0.173057	1.88212	0.0195761	0.928112	0.24306	Tagln2	ENSMUST00000111230	ENSEMBL	cdna:known chromosome:NCBIM37:1:174430178:174437511:1 gene:ENSMUSG00000026547 gene_biotype:protein_coding transcript_biotype:protein_coding	FALSE	GO:0007517	muscle organ development	GO:0005886 // GO:0031965	plasma membrane // nuclear membrane	---	---	---	---
10351832	0.746177	0.0065307	-0.229197	0.684582	-0.219604	0.50599	Ccdc19	NM_027972	RefSeq	Mus musculus coiled-coil domain containing 19 (Ccdc19), mRNA.	FALSE	GO:0008150	biological_process	GO:0005575	cellular_component	GO:0003674	molecular_function	---	---
10351843	0.491157	0.0364074	-0.586938	0.0461177	0.10803	0.717648	Vsig8	NM_177723	RefSeq	Mus musculus V-set and immunoglobulin domain containing 8 (Vsig8), transcript variant 1, mRNA.	FALSE	GO:0008150	biological_process	GO:0005575 // GO:0016020 // GO:0016021	cellular_component // membrane // integral to membrane	GO:0003674	molecular_function	---	---
10351852	-2.90733	6.02975e-08	-3.64622	1.21232e-09	-3.2577	2.05776e-09	Crp	NM_007768	RefSeq	Mus musculus C-reactive protein, pentraxin-related (Crp), mRNA.	FALSE	GO:0006958 // GO:0010745 // GO:0010888 // GO:0051258	complement activation, classical pathway // negative regulation of macrophage derived foam cell differentiation // negative regulation of lipid storage // protein polymerization	GO:0005615	extracellular space	GO:0015485 // GO:0030169 // GO:0042803	cholesterol binding // low-density lipoprotein particle binding // protein homodimerization activity	---	---
10351857	0.44159	0.191424	-0.25901	0.735889	0.277783	0.50075	Olfr16	NM_008763	RefSeq	Mus musculus olfactory receptor 16 (Olfr16), mRNA.	FALSE	GO:0007186 // GO:0007608	G-protein coupled receptor signaling pathway // sensory perception of smell	GO:0016021	integral to membrane	GO:0004872 // GO:0004984	receptor activity // olfactory receptor activity	---	---
10351859	1.97454	2.84248e-06	0.110317	0.942213	0.543393	0.217442	---	ENSMUST00000085885	ENSEMBL	cdna:pseudogene chromosome:NCBIM37:1:175080262:175080503:1 gene:ENSMUSG00000066680 gene_biotype:pseudogene transcript_biotype:pseudogene	FALSE	---	---	---	---	---	---	---	---
10351861	1.43316	0.000114816	0.0141012	0.99523	0.385797	0.354388	Olfr218	NM_001001809	RefSeq	Mus musculus olfactory receptor 218 (Olfr218), mRNA.	FALSE	GO:0007186 // GO:0007608	G-protein coupled receptor signaling pathway // sensory perception of smell	GO:0016021	integral to membrane	GO:0004984	olfactory receptor activity	---	---
10351863	1.43018	7.09276e-06	-0.163323	0.835249	0.347638	0.305384	Olfr1404	NM_146881	RefSeq	Mus musculus olfactory receptor 1404 (Olfr1404), mRNA.	FALSE	GO:0007186 // GO:0007608	G-protein coupled receptor signaling pathway // sensory perception of smell	GO:0016021	integral to membrane	GO:0004872 // GO:0004984	receptor activity // olfactory receptor activity	---	---
10351865	1.83387	2.68421e-06	0.017622	0.992818	0.686497	0.0876128	Olfr418-ps1	NM_146651	RefSeq	Mus musculus olfactory receptor 418, pseudogene 1 (Olfr418-ps1), mRNA.	FALSE	---	---	---	---	---	---	---	---
10351867	0.0732597	0.898345	-0.776695	0.315848	-0.617691	0.329254	Aim2	NM_001013779	RefSeq	Mus musculus absent in melanoma 2 (Aim2), mRNA.	FALSE	GO:0035458 // GO:0035690 // GO:0050702	cellular response to interferon-beta // cellular response to drug // interleukin-1 beta secretion	GO:0005634 // GO:0005737 // GO:0005739 // GO:0044444	nucleus // cytoplasm // mitochondrion // cytoplasmic part	GO:0003690 // GO:0005515	double-stranded DNA binding // protein binding	---	---
10351873	1.78522	9.21924e-05	-0.297358	0.770886	0.139234	0.7995	Pyhin1	NM_175026	RefSeq	Mus musculus pyrin and HIN domain family, member 1 (Pyhin1), mRNA.	FALSE	GO:0035458	cellular response to interferon-beta	GO:0005575 // GO:0005634	cellular_component // nucleus	GO:0003674	molecular_function	---	---
10351880	2.68817	7.55467e-08	-0.0241602	0.990482	0.627812	0.192134	Pydc3	NM_001162938	RefSeq	Mus musculus pyrin domain containing 3 (Pydc3), mRNA.	FALSE	GO:0008150	biological_process	GO:0005575	cellular_component	GO:0003674	molecular_function	---	---
10351884	0.165903	0.590663	-0.18767	0.810284	0.274713	0.44573	Olfr433	NM_146717	RefSeq	Mus musculus olfactory receptor 433 (Olfr433), mRNA.	FALSE	GO:0007165 // GO:0007186 // GO:0007186 // GO:0007608	signal transduction // G-protein coupled receptor signaling pathway // G-protein coupled receptor signaling pathway // sensory perception of smell	GO:0016021	integral to membrane	GO:0004871 // GO:0004872 // GO:0004930 // GO:0004984	signal transducer activity // receptor activity // G-protein coupled receptor activity // olfactory receptor activity	---	---
10351886	0.875347	0.000614567	-0.0215595	0.98724	0.337175	0.25278	Olfr432	NM_146716	RefSeq	Mus musculus olfactory receptor 432 (Olfr432), mRNA.	FALSE	GO:0007165 // GO:0007186 // GO:0007186 // GO:0007608	signal transduction // G-protein coupled receptor signaling pathway // G-protein coupled receptor signaling pathway // sensory perception of smell	GO:0016021	integral to membrane	GO:0004871 // GO:0004872 // GO:0004930 // GO:0004984	signal transducer activity // receptor activity // G-protein coupled receptor activity // olfactory receptor activity	---	---
10351888	1.18653	0.000225081	0.0357103	0.982797	0.56914	0.116421	Olfr430	NM_146718	RefSeq	Mus musculus olfactory receptor 430 (Olfr430), mRNA.	FALSE	GO:0007165 // GO:0007186 // GO:0007186 // GO:0007608	signal transduction // G-protein coupled receptor signaling pathway // G-protein coupled receptor signaling pathway // sensory perception of smell	GO:0016021	integral to membrane	GO:0004871 // GO:0004872 // GO:0004930 // GO:0004984	signal transducer activity // receptor activity // G-protein coupled receptor activity // olfactory receptor activity	---	---
10351891	1.36194	6.97732e-05	0.027188	0.987491	0.0991773	0.809407	Olfr429	NM_146722	RefSeq	Mus musculus olfactory receptor 429 (Olfr429), mRNA.	FALSE	GO:0007165 // GO:0007186 // GO:0007186 // GO:0007608	signal transduction // G-protein coupled receptor signaling pathway // G-protein coupled receptor signaling pathway // sensory perception of smell	GO:0016021	integral to membrane	GO:0004871 // GO:0004872 // GO:0004930 // GO:0004984	signal transducer activity // receptor activity // G-protein coupled receptor activity // olfactory receptor activity	---	---
10351893	1.36925	1.84178e-06	-0.469171	0.151974	0.427398	0.14901	Olfr427 // Olfr426	ENSMUST00000080831	ENSEMBL	cdna:known chromosome:NCBIM37:1:176029591:176030538:1 gene:ENSMUSG00000059371 gene_biotype:protein_coding transcript_biotype:protein_coding	FALSE	GO:0007165 // GO:0007186 // GO:0007186 // GO:0007608	signal transduction // G-protein coupled receptor signaling pathway // G-protein coupled receptor signaling pathway // sensory perception of smell	GO:0016021	integral to membrane	GO:0004871 // GO:0004872 // GO:0004930 // GO:0004984	signal transducer activity // receptor activity // G-protein coupled receptor activity // olfactory receptor activity	---	---
10351895	1.24378	0.000129102	0.0353985	0.982899	0.514852	0.158133	Olfr424	NM_146721	RefSeq	Mus musculus olfactory receptor 424 (Olfr424), mRNA.	FALSE	GO:0007165 // GO:0007186 // GO:0007186 // GO:0007608	signal transduction // G-protein coupled receptor signaling pathway // G-protein coupled receptor signaling pathway // sensory perception of smell	GO:0016021	integral to membrane	GO:0004871 // GO:0004872 // GO:0004930 // GO:0004984	signal transducer activity // receptor activity // G-protein coupled receptor activity // olfactory receptor activity	---	---
10351897	1.63863	2.42297e-06	-0.168955	0.84323	0.459917	0.203572	---	GENSCAN00000030684	ENSEMBL	cdna:genscan chromosome:NCBIM37:1:176072574:176082455:1 transcript_biotype:protein_coding	FALSE	---	---	---	---	---	---	---	---
10351899	1.29371	0.00560277	-0.0546347	0.982686	0.509953	0.359104	Olfr421-ps1	NM_146720	RefSeq	Mus musculus olfactory receptor 421 (Olfr421-ps1), transcript variant 1, mRNA.	FALSE	---	---	---	---	---	---	---	---
10351903	0.767633	0.0092916	-0.0917627	0.939291	0.283783	0.424091	Olfr420	NM_146305	RefSeq	Mus musculus olfactory receptor 420 (Olfr420), mRNA.	FALSE	GO:0007165 // GO:0007186 // GO:0007186 // GO:0007608	signal transduction // G-protein coupled receptor signaling pathway // G-protein coupled receptor signaling pathway // sensory perception of smell	GO:0016021	integral to membrane	GO:0004871 // GO:0004872 // GO:0004930 // GO:0004984	signal transducer activity // receptor activity // G-protein coupled receptor activity // olfactory receptor activity	---	---
10351905	-1.34838	3.62489e-06	-2.56985	1.85813e-11	-2.34719	1.75591e-11	Spna1	NM_011465	RefSeq	Mus musculus spectrin alpha 1 (Spna1), mRNA.	FALSE	GO:0002260 // GO:0006779 // GO:0007009 // GO:0008360 // GO:0030036 // GO:0030097 // GO:0032092 // GO:0042102 // GO:0051693	lymphocyte homeostasis // porphyrin-containing compound biosynthetic process // plasma membrane organization // regulation of cell shape // actin cytoskeleton organization // hemopoiesis // positive regulation of protein binding // positive regulation of T cell proliferation // actin filament capping	GO:0005737 // GO:0005856 // GO:0008091 // GO:0008091 // GO:0014731 // GO:0014731 // GO:0016020 // GO:0030863 // GO:0032437	cytoplasm // cytoskeleton // spectrin // spectrin // spectrin-associated cytoskeleton // spectrin-associated cytoskeleton // membrane // cortical cytoskeleton // cuticular plate	GO:0003779 // GO:0005509 // GO:0046982	actin binding // calcium ion binding // protein heterodimerization activity	---	---
10351959	-3.6654	4.11032e-08	-5.27746	2.41993e-11	-4.83137	2.15743e-11	1810030J14Rik	NM_025470	RefSeq	Mus musculus RIKEN cDNA 1810030J14 gene (1810030J14Rik), mRNA.	FALSE	GO:0008150	biological_process	GO:0005575 // GO:0005576	cellular_component // extracellular region	GO:0003674 // GO:0046872	molecular_function // metal ion binding	---	---
10351961	1.67792	8.72752e-05	0.27866	0.770237	0.637704	0.181023	Olfr417	NM_207137	RefSeq	Mus musculus olfactory receptor 417 (Olfr417), mRNA.	FALSE	GO:0007165 // GO:0007186 // GO:0007186 // GO:0007608	signal transduction // G-protein coupled receptor signaling pathway // G-protein coupled receptor signaling pathway // sensory perception of smell	GO:0016021	integral to membrane	GO:0004871 // GO:0004872 // GO:0004930 // GO:0004984	signal transducer activity // receptor activity // G-protein coupled receptor activity // olfactory receptor activity	---	---
10351963	1.7677	9.9542e-07	-0.337969	0.521466	0.130186	0.737957	Olfr248	NM_146714	RefSeq	Mus musculus olfactory receptor 248 (Olfr248), mRNA.	FALSE	GO:0007165 // GO:0007186 // GO:0007186 // GO:0007608	signal transduction // G-protein coupled receptor signaling pathway // G-protein coupled receptor signaling pathway // sensory perception of smell	GO:0016021	integral to membrane	GO:0004871 // GO:0004872 // GO:0004930 // GO:0004984	signal transducer activity // receptor activity // G-protein coupled receptor activity // olfactory receptor activity	---	---
10351966	0.645166	0.01166	0.00883383	0.995696	0.371505	0.226825	Olfr414	NM_146761	RefSeq	Mus musculus olfactory receptor 414 (Olfr414), mRNA.	FALSE	GO:0007165 // GO:0007186 // GO:0007186 // GO:0007608	signal transduction // G-protein coupled receptor signaling pathway // G-protein coupled receptor signaling pathway // sensory perception of smell	GO:0016021	integral to membrane	GO:0004871 // GO:0004872 // GO:0004930 // GO:0004984	signal transducer activity // receptor activity // G-protein coupled receptor activity // olfactory receptor activity	---	---
10351968	1.12512	0.00120315	-0.183847	0.850961	0.253962	0.53508	Olfr220	NM_207694	RefSeq	Mus musculus olfactory receptor 220 (Olfr220), mRNA.	FALSE	GO:0007165 // GO:0007186 // GO:0007186 // GO:0007608	signal transduction // G-protein coupled receptor signaling pathway // G-protein coupled receptor signaling pathway // sensory perception of smell	GO:0016021	integral to membrane	GO:0004871 // GO:0004872 // GO:0004930 // GO:0004984	signal transducer activity // receptor activity // G-protein coupled receptor activity // olfactory receptor activity	---	---
10351971	0.631081	0.042063	-0.122397	0.915754	0.0188043	0.966114	Fmn2	NM_019445	RefSeq	Mus musculus formin 2 (Fmn2), mRNA.	FALSE	GO:0007132 // GO:0007275 // GO:0016043 // GO:0016344 // GO:0030036 // GO:0040038 // GO:0048477 // GO:0051295	meiotic metaphase I // multicellular organismal development // cellular component organization // meiotic chromosome movement towards spindle pole // actin cytoskeleton organization // polar body extrusion after meiotic divisions // oogenesis // establishment of meiotic spindle localization	GO:0015629	actin cytoskeleton	GO:0003779	actin binding	---	---
10351998	1.6626	0.00214312	-0.560274	0.550283	-0.144924	0.835456	---	AK142791	GenBank HTC	Mus musculus 15 days embryo head cDNA, RIKEN full-length enriched library, clone:D930014K24 product:hypothetical protein, full insert sequence.	FALSE	---	---	---	---	---	---	---	---
[truncated: 34,831 more rows]
