# Supplementary material for: 5-HT3 Signaling Alters Development of Sacral Neural Crest Derivatives That Innervate the Lower Urinary Tract
Source: Int J Mol Sci. 2021 Jun 25;22(13):6838. doi: 10.3390/ijms22136838 (PMC8269166; doi:10.3390/ijms22136838)
Supplement: Supplementary file 1 [file ijms-22-06838-s001.zip › Ritter_Buehler_Supplementary Table S2_e13_Top100_v3.csv]

ProbeID	logFC	adj.P.Val	2090MS0002-20120126- MoGene	2090MS0003-20120126- MoGene	2090MS0004-20120126- MoGene	836MS218-20091015-MoGENE	836MS0218-20091130-MoGene	836MS0218-20110112-MoGene	836MS0218-20110324-MoGene	2090MS0001-20120126- MoGene	2090MS0001-20120510-MoGene	2090MS0001-20130729-MoGene	Gene Symbol	mRNA Accession	mRna - Description
10441588	6.40513333399803	2.94814564480801e-09	7.54530655757449	8.09829607154386	9.94875841675299	2.14722210705102	1.92484135238099	2.00170793890427	1.97312875989826	1.82855981462816	2.52968324004276	2.4744325561415	Tcp10a	NR_046291	Mus musculus t-complex protein 10a (Tcp10a), transcript variant 2, non-coding RNA.
10599948	5.83473914075819	3.39003936193666e-06	9.29040995849196	5.45354276132995	9.47958204973074	1.33526314268393	1.75066718196329	1.71366368924736	1.75800625398012	4.06034589514223	3.10120385849712	1.95925712213483	1700020N15Rik	NM_029316	Mus musculus RIKEN cDNA 1700020N15 gene (1700020N15Rik), mRNA.
10469239	4.64478450427996	1.62012526346582e-09	9.09570331867936	10.0699009978724	9.84887776943422	4.66557632635954	4.37337786374289	4.67641486574421	4.53063075035809	6.18339318156055	5.92725481494883	4.83031886796021	Mir669c	NR_030473	Mus musculus microRNA 669c (Mir669c), microRNA.
10430743	4.55057373032355	7.94611407809458e-08	8.29548033373594	10.9574441140303	10.1680105896637	5.12365510417927	4.62894086345466	5.40784654696139	4.42300162566927	6.08644088286836	6.00394894781068	5.12099833746148	Rpl29	L08651	Mus musculus large ribosomal subunit protein mRNA, complete cds.
10529091	4.54885123902673	3.3555650969542e-08	6.59374574139941	6.66274376040725	7.05470183159532	1.84890930378483	1.97971732479342	2.74639779903757	1.74508064237745	2.74980034209649	2.30985238711646	2.17106330554466	Gtf3c2	AK138760	Mus musculus 0 day neonate thymus cDNA, RIKEN full-length enriched library, clone:A430054O16 product:TFIIIC2 subunit homolog [Mus musculus], full insert sequence.
10550770	4.54192884791279	2.56822169126042e-09	8.31564542215252	6.65454271835926	6.86311290514412	2.63607563663462	1.98999531096443	2.33185340550477	1.90781008479498	4.13007953614139	3.56025739035616	2.59479580674455	Vmn1r114	NM_001166837	Mus musculus vomeronasal 1 receptor 114 (Vmn1r114), mRNA.
10538563	4.23932143348854	2.30568583959776e-08	7.37225689731117	5.95435759567476	6.88782080319633	2.00635691101106	2.46244154096247	2.67187273145099	2.28256883871292	3.01418032124156	2.74734102785514	2.30700428543807	Vmn1r6	ENSMUST00000079669	cdna:known chromosome:NCBIM37:6:56952294:56953351:1 gene:ENSMUSG00000058923 gene_biotype:protein_coding transcript_biotype:protein_coding
10488029	3.95154580039615	0.000468052828197221	5.65720352817441	7.2172096303348	9.18923538094527	3.7080975282784	3.19160929861103	4.18745110255125	3.79128682215366	2.78423644352397	1.98359859012368	4.17474620404544	Zfand1	NM_025512	Mus musculus zinc finger, AN1-type domain 1 (Zfand1), mRNA.
10498395	3.92279181896233	2.15632432181436e-09	6.14492517283275	5.92076474830654	5.4777002809286	1.80872278376469	1.89730493620575	2.06308837143706	1.8007473878605	2.11826282140894	1.94183009878135	1.84507800596382	Gm5709	XM_888144	PREDICTED: Mus musculus predicted gene 5709 (Gm5709), mRNA.
10442125	3.91547124417026	1.27536426995355e-07	6.59699472522302	6.34575161017344	5.41300556884244	1.88594190095027	2.03496915655984	2.24618618300546	2.01679472909139	2.74001821604128	2.32962105156261	2.16825783015479	Vmn2r99	NM_001104551	Mus musculus vomeronasal 2, receptor 99 (Vmn2r99), mRNA.
10550217	3.74390894057096	4.47353212171532e-10	7.18920406420853	8.66676276367106	7.78430274534778	4.04441545562812	4.1928983654368	3.8639842413115	3.97274368222195	4.49884743519595	4.52504635667356	3.8553308837326	Crxos1	NM_001033638	Mus musculus Crx opposite strand transcript 1 (Crxos1), transcript variant 1, mRNA.
10528794	3.62533367955207	9.07426310579931e-09	5.14876927238644	6.95256592196626	5.11010464148295	2.35831500054268	1.83733391621323	2.00170793890427	1.73235379085963	2.82832975402487	1.74526782798859	2.27938229821874	Gm10471	NM_001177579	Mus musculus predicted gene 10471 (Gm10471), mRNA.
10577359	3.62030555735815	4.27290477135319e-09	6.01649947306209	8.05001892335584	6.94570518527516	3.41107563254438	3.08664951156104	2.9730607852528	3.60812810253904	3.91515337638295	3.40377157045921	3.28854381037079	Defb8	NM_153108	Mus musculus defensin beta 8 (Defb8), mRNA.
10391931	3.57295007013984	6.83284075728027e-14	6.27220618030405	5.20769420169886	5.54239633859641	1.86264007088136	1.97533427952262	2.25892929389323	1.95819689276065	1.99920686327409	2.26907521101368	2.38465924574059	Lrrc37a	XM_137868	PREDICTED: Mus musculus leucine rich repeat containing 37A (Lrrc37a), mRNA.
10560117	3.56106712113232	3.80146251128295e-09	6.31939711670338	7.08548591296731	4.91334834844552	2.55127834837218	2.44532502008708	2.18085315491662	2.58740553624943	2.62494570327057	2.8760557943195	2.54920647712957	Sult2a3	NM_001101586	Mus musculus sulfotransferase family 2A, dehydroepiandrosterone (DHEA)-preferring, member 3 (Sult2a3), mRNA.
10354581	3.52017865630066	5.04673975593939e-13	5.95392303588333	6.62231163213889	6.25601260111022	2.72856673789866	2.96310776862457	2.66108998868296	2.31204992982966	2.94770672179254	2.75708707622728	2.93105147748205	Dnahc7a	NM_001252070	Mus musculus dynein, axonemal, heavy chain 7A (Dnahc7a), mRNA.
10417408	3.50471788736816	2.90555341852269e-08	5.83643555588368	6.95958822642905	5.77196182705331	2.3421418977676	3.3405345753441	2.85852124184589	2.22984753051893	3.04011712445978	2.74957593490771	2.23153623876631	Gm10408	NM_001256501	Mus musculus predicted gene 10408 (Gm10408), mRNA.
10599086	3.49859396884092	8.38510560658223e-06	6.55277776142434	7.76913872082818	4.5335242994273	2.70258380112781	2.67453492373737	1.85263568289837	3.52923846906558	3.45534445633098	2.81710081939821	2.4744325561415	Gmcl1l	NM_027955	Mus musculus germ cell-less homolog 1 (Drosophila)-like (Gmcl1l), mRNA.
10419429	3.47095506425708	1.70031430913633e-07	7.61186100277987	6.12504554176257	5.50447955152283	2.81008854923038	2.73821980091626	3.21959372335438	2.98560513267653	2.24879602031032	2.79132386057458	3.80625502062362	Olfr723	NM_001011530	Mus musculus olfactory receptor 723 (Olfr723), mRNA.
10435455	3.46898777966686	1.6861165742302e-05	11.9450350357393	12.2520867310811	11.6245799069966	8.24245969285706	7.35177263929518	8.17126490482421	7.91511057948645	10.5555900142904	9.50154206840552	7.56331621541275	Rpl35a	Y16430	Mus musculus mRNA for ribosomal protein L35a.
10532277	3.46740970797135	1.69998298942916e-07	5.6307169541281	5.93974654415885	7.44669477859487	2.64976944155201	2.89100462412967	2.83949143293387	2.80987331661775	3.14398298332498	2.97373578477427	2.79364377359223	Vmn2r12	NM_001104623	Mus musculus vomeronasal 2, receptor 12 (Vmn2r12), mRNA.
10478283	3.46418413812857	7.18522462237447e-09	6.58942875949923	3.85141839777127	6.14254370010306	2.16451985289059	2.08721282233695	1.99582286653743	2.08576901863787	2.03590921404915	2.11679880371817	1.95925712213483	Mphosph6	NM_026758	Mus musculus M phase phosphoprotein 6 (Mphosph6), mRNA.
10554725	3.44362547842974	1.52521566811368e-09	3.97951360818036	6.88068328906309	5.25411490104433	1.83743857395322	1.75118048952776	1.73594292267385	1.90283320026852	2.08633404827766	1.97973367091716	2.20121960804513	Olfr299	NM_001011767	Mus musculus olfactory receptor 299 (Olfr299), mRNA.
10519652	3.42689294951358	2.77175511740884e-07	3.23642983001686	6.63574636602613	6.24544818371833	1.96376794156141	1.9268289276327	2.03783112507025	1.8646825362227	1.67919355077569	2.53892856625893	1.60830692532633	Gm6455	NR_003596	Mus musculus predicted gene 6455 (Gm6455), non-coding RNA.
10538569	3.41395673005157	2.7671843990199e-07	7.03790001051058	7.46057828133863	3.05990000476964	2.2290407563035	2.45258189837957	2.67298689309861	2.38434359977211	2.54713742554966	2.3277540630925	2.45800761222037	Vmn1r9	NM_134185	Mus musculus vomeronasal 1 receptor 9 (Vmn1r9), mRNA.
10419132	3.41068398398837	0.000260255875207302	5.65720352817441	4.17936881780395	7.00863857897983	1.74197312094638	2.09844668406003	1.71366368924736	2.2741981903624	2.40870263930871	3.45454198654491	1.73917795984744	Gm10377	NM_001244671	Mus musculus predicted gene 10377 (Gm10377), mRNA.
10513420	3.39645218732488	7.5602196641872e-05	5.23332896463786	6.59615413706346	4.68623007794641	1.72557345201019	2.24795170179422	2.51949270164101	2.10237223578746	1.67917512479625	2.06984165828257	2.41709190025882	Gm2083 // Mup7	ENSMUST00000079697	cdna:novel chromosome:NCBIM37:4:60079342:60083283:-1 gene:ENSMUSG00000073842 gene_biotype:protein_coding transcript_biotype:protein_coding
10424398	3.38172984803978	1.35194219857696e-08	5.71528222741812	5.94609922381626	5.15210291710803	1.95378728594189	2.16390501959412	2.26611321242484	2.39739075586974	2.37033851117828	2.19811592442851	2.20970388041646	Pvt1	AK144873	Mus musculus lung RCB-0558 LLC cDNA, RIKEN full-length enriched library, clone:G730046B12 product:plasmacytoma variant translocation 1, full insert sequence.
10539954	3.37916367750403	1.31190797921661e-06	8.0568772112319	10.7082523510728	9.2295695603332	5.33575752284776	6.50215718576593	6.15690532659434	6.77565168083248	5.60408049570496	5.76133569945611	5.53093096575859	Vmn1r41	NM_053230	Mus musculus vomeronasal 1 receptor 41 (Vmn1r41), mRNA.
10454105	3.37684130569801	1.32253390896604e-09	6.94954277565597	7.38174794623728	7.00664808370841	3.56974516593501	3.47731944218468	3.71358411856534	4.07990411482738	4.3572666334174	3.59534959014454	3.35746567477681	Dsg1c	NM_181680	Mus musculus desmoglein 1 gamma (Dsg1c), mRNA.
10601555	3.37100668546171	1.03902182511111e-07	7.7802080253898	7.16970821182126	5.51419683939375	3.23899127088019	3.66291664204623	3.08603963182984	3.7479226009924	4.11894459357074	3.18091623187413	3.11681940931908	Tgif2lx1	NM_153109	Mus musculus TGFB-induced factor homeobox 2-like, X-linked 1 (Tgif2lx1), mRNA.
10504121	3.3654389132724	2.04904031017632e-08	5.31768928766427	6.45564455408214	3.78725154347633	1.60740928182054	1.66375294118386	1.54879776638128	1.56073789780285	1.93820346215337	2.58184128227985	1.84921754099114	Gm3893	BC059060	Mus musculus RIKEN cDNA 4933409K07 gene, mRNA (cDNA clone MGC:69869 IMAGE:6822098), complete cds.
10505543	3.36506682146157	3.83876716127634e-08	6.77003003422476	7.8954763316938	6.74782325192065	3.34207469132714	2.73591899302845	4.66036336778079	4.11106796549385	3.49460465015049	3.92326249200139	4.14167586494509	Gm428	NM_001081644	Mus musculus predicted gene 428 (Gm428), mRNA.
10538560	3.33989693991402	4.11082409268921e-08	4.89268270709319	7.17771973082853	6.0598625237905	2.38274388843665	2.43109934107856	3.07223015606343	2.59629493813738	2.90992984432095	2.82059921337653	2.71177561651688	Vmn1r5	NM_134174	Mus musculus vomeronasal 1 receptor 5 (Vmn1r5), mRNA.
10536155	3.33703797875204	7.45486923812569e-08	6.41207553457469	7.49597821992752	5.11010464148295	2.81967444213438	2.5900613673974	3.24809682474282	2.51372982250908	3.16635420395268	3.1931274273976	3.48539298456717	AU018829	NM_001200055	Mus musculus expressed sequence AU018829 (AU018829), mRNA.
10545217	3.29906779842702	9.07426310579931e-09	5.65253013152097	6.18296070109329	5.74233677366572	2.5458954515922	2.33115160748273	2.46464476095132	2.12941833838846	2.91106145930858	2.40546303219941	3.13382184240813	Igkv5-43	X14625	Murine nonfunctional MRL-RF33BL mRNA for IgM (kappa)-light chain V(kappa)23.
10604869	3.26042694636618	7.04630382243522e-13	5.0741639284349	5.54579653748393	5.00916792157646	1.76173890720943	1.90832952720562	2.08823584347846	1.97940898432356	2.21072076688121	1.80957943616419	1.88696414766332	Mir463	NR_030147	Mus musculus microRNA 463 (Mir463), microRNA.
10572095	3.21388802685993	3.80932070062387e-10	5.34501001512377	6.27587192959335	5.78427874768645	2.32852008989117	2.8048928542236	2.40369872730126	2.3860639827424	2.50150429305965	2.74583992810903	2.94430555226172	Nat3	NM_008674	Mus musculus N-acetyltransferase 3 (Nat3), mRNA.
10536056	3.2002586602115	0.000411258234845297	2.24226537466355	8.09829607154386	6.28240855917166	2.16419449428303	2.14406655142241	2.32438755085766	2.70442587079257	2.40870263930871	2.81710081939821	1.82224146500807	Gm6367	NR_044992	Mus musculus predicted gene 6367 (Gm6367), non-coding RNA.
10566672	3.19778984098711	3.12123899516679e-09	5.12677918690464	5.69323311644975	5.55394509886246	2.1996749431853	2.3661656749407	2.09246027074816	2.35362248037232	2.49311261973965	2.29155244296972	2.02478328630703	Olfr480	NM_020291	Mus musculus olfactory receptor 480 (Olfr480), mRNA.
10554032	3.18165614925777	6.68169707109859e-10	5.13775330816938	5.17534860730644	5.11010464148295	1.78625250736194	1.87716584028321	2.11533874151004	1.91065107547723	1.85332586674004	2.1025091869015	2.07064570315883	Gm10623	AK157511	Mus musculus activated spleen cDNA, RIKEN full-length enriched library, clone:F830220E19 product:hypothetical protein, full insert sequence.
10510225	3.18009517467866	3.51451229796265e-08	7.26809616712126	4.57552406900317	6.31101620380347	2.73534916440731	2.88408909812031	2.21681815830108	2.64535134861005	3.68540258316279	3.10159068865985	2.83155109581972	Gm13235 // Gm13235 // Gm13235	AB010326	Mus musculus mRNA for mszf80-1, partial cds.
10503249	3.16760637258068	1.70385379631169e-05	12.1414038951815	12.1099609502005	11.8568478666242	9.18537655180054	7.41347495587229	9.11541542355151	8.16862937362427	10.9466965970919	9.53369969364001	7.71595912436907	Rpl13	NM_016738	Mus musculus ribosomal protein L13 (Rpl13), mRNA.
10605855	3.15798705153631	1.39108022482271e-09	4.74728620802353	6.1883475698514	5.27664945653605	2.03651094835635	2.14408874473729	2.15064424404134	2.29376219607492	2.7331201704375	2.15880923101945	2.20581598487124	Hsf3	ENSMUST00000119035	cdna:known chromosome:NCBIM37:X:93501517:93651633:-1 gene:ENSMUSG00000045802 gene_biotype:protein_coding transcript_biotype:protein_coding
10594971	3.15717526582708	2.53522921237123e-07	4.4051097097261	5.95524733911432	5.61978235535466	1.91860608775195	2.43768922277849	1.89676802246807	2.04772618901633	2.21411111307262	2.45038370702593	2.22148074021888	Unc13c	ENSMUST00000075245	cdna:known chromosome:NCBIM37:9:73328677:73781374:-1 gene:ENSMUSG00000062151 gene_biotype:protein_coding transcript_biotype:protein_coding
10345077	3.14866778712537	1.05950053292098e-09	4.14484010188742	6.31892681008599	6.0211556135318	2.211499558005	2.46588303773452	2.36291364217746	2.30466647968738	2.49429269110265	2.2721359021825	2.31275340541174	Khdc1a	NM_183322	Mus musculus KH domain containing 1A (Khdc1a), mRNA.
10527487	3.13217660402993	3.72546278492035e-11	6.73854086911684	6.11727070859483	5.72212492236428	2.65405033440986	2.88631705404603	3.18346908393034	2.85697085532401	3.37511054759898	3.05259486893175	3.41476952772672	Cyp3a57	NM_001100180	Mus musculus cytochrome P450, family 3, subfamily a, polypeptide 57 (Cyp3a57), mRNA.
10373662	3.12966359233926	2.21782322921541e-07	5.41513330553784	6.28649465895877	4.73380145151254	1.97497083963479	2.54378884252786	2.70579414969876	2.37025759891934	2.25955711504326	2.18387574220892	2.40344586961363	Olfr247	ENSMUST00000170920	cdna:known chromosome:NCBIM37:10:129411661:129412623:-1 gene:ENSMUSG00000090748 gene_biotype:protein_coding transcript_biotype:protein_coding
10451761	3.11304567875759	1.3268216804707e-07	6.25571900716486	5.151408411305	4.84463794979113	2.28892248008622	2.11715678267085	2.38145768795931	2.25364480887714	2.42642354732059	2.4855074408599	2.17635336019849	Tbc1d5	AK005461	Mus musculus adult female placenta cDNA, RIKEN full-length enriched library, clone:1600014N05 product:hypothetical RabGAP/TBC domain containing protein, full insert sequence.
10490273	3.10838272629291	2.6643425393156e-05	4.61819363672839	6.65658403449342	5.40801438948848	2.43363151016962	2.32979663659617	2.12197334820963	2.05570178960462	3.0816144523016	3.05256673125396	2.09255125613803	100043387	NM_001099327	Mus musculus predicted gene, 100043387 (100043387), mRNA.
10510241	3.1057487350892	4.4999260136507e-10	5.73261175006368	5.36087470522621	6.25998026593179	2.44231097265653	2.95540909624517	2.80352915394567	2.56188174012727	2.64224439733628	2.64340584377768	2.70239999980428	Gm13154	NM_001014397	Mus musculus predicted gene 13154 (Gm13154), mRNA.
10540265	3.10225713313995	2.30921053151429e-07	5.29457916345762	6.32253820697376	5.03592140186841	2.17637464417527	2.96954171465016	2.32674125709229	2.21781596355967	2.47054750698172	2.35274780871702	2.62752164154371	Mitf	NM_001113198	Mus musculus microphthalmia-associated transcription factor (Mitf), transcript variant 1, mRNA.
10601607	3.09436987423076	5.08468695351684e-09	4.22187889076366	7.10632026862374	5.69855077755775	2.32887371884365	2.43152442178538	2.60912082829062	2.52196682074065	2.91236601011396	2.62704569566147	2.6375965711543	4921511C20Rik	NR_003646	Mus musculus RIKEN cDNA 4921511C20 gene (4921511C20Rik), non-coding RNA.
10406499	3.08821103094387	9.54829641276123e-07	7.90214492244614	8.89473151417858	7.7130486391897	5.12730670023191	4.47375761665561	4.38535950758601	4.81112704103776	6.4388487462087	5.66903733831785	4.66691101025539	Rpl21	NM_019647	Mus musculus ribosomal protein L21 (Rpl21), mRNA.
10507076	3.08743542652776	1.37028572887107e-11	5.56939527282045	5.92626075564455	4.72299478816812	2.23108769501997	2.46491748480664	2.24760793727251	2.51356475873753	2.33245203531	2.26423902073735	2.17760165456561	Skint3	NM_177578	Mus musculus selection and upkeep of intraepithelial T cells 3 (Skint3), transcript variant 2, mRNA.
10484569	3.08600052255807	4.30050468759793e-09	6.54530914590059	6.41556861949747	6.47182431562371	3.13493906839357	3.59839916016751	3.64297886438122	3.55780543443844	2.65144183042632	3.62493444496112	3.53046906170946	Olfr1045	NM_147017	Mus musculus olfactory receptor 1045 (Olfr1045), mRNA.
10559970	3.08167793916078	1.6648279178678e-10	6.00126765526845	6.24825556189957	4.69394361913763	2.26123643071154	2.7046505094253	2.65955144125553	2.61894040170929	2.65048390544768	2.50559502567682	2.56255266302827	Vmn1r69	NM_145842	Mus musculus vomeronasal 1 receptor 69 (Vmn1r69), mRNA.
10559883	3.06468019793307	0.000300916099317827	6.78632456089654	9.96068447425034	7.20204837313568	4.58370591115692	4.43350815747533	5.35229040467829	6.31892681008599	5.47747886906409	3.70221123037942	4.56025118428779	Vmn2r42	NM_009493	Mus musculus vomeronasal 2, receptor 42 (Vmn2r42), mRNA.
10550169	3.05668817675525	8.5973061230796e-06	5.35327257587156	6.4945253688321	7.02930360326678	3.5101897010543	2.34210365680236	3.06294152269386	2.89914535890972	4.3615140082339	3.50153526025146	2.97232353336534	Phf20	NM_172674	Mus musculus PHD finger protein 20 (Phf20), mRNA.
10403346	3.03197983450095	9.18497786685534e-05	3.54669853005854	5.53944403749797	6.80305376690243	2.09054322734479	2.03727786030531	2.03285697080697	1.82247872875415	2.88137251973341	2.88031685067843	2.10608644794115	Rpl29	NM_009082	Mus musculus ribosomal protein L29 (Rpl29), mRNA.
10440329	3.03030953403374	1.73800174092639e-15	5.74656479537833	5.88482679824591	5.10577350180197	2.33427370818683	2.5969963421329	2.6735494115795	2.60988250649955	2.49517322604855	2.35159983726019	2.77974345271747	9330155M09Rik	AK038707	Mus musculus adult male hypothalamus cDNA, RIKEN full-length enriched library, clone:A230056F15 product:unclassifiable, full insert sequence.
10414553	3.02256485372731	1.71936274491013e-10	5.83615051796362	6.69845253436853	6.45859674552052	3.0941404668478	3.35720974404966	3.2876671360672	3.15853979182379	3.56649026754585	3.3196115036748	3.37585330888932	Ear14	NM_017389	Mus musculus eosinophil-associated, ribonuclease A family, member 14 (Ear14), mRNA.
10422852	3.01584318461723	6.36087491119409e-06	5.46340468139419	5.40099931878321	5.4720082513623	2.44651358211368	2.02956548506301	1.9454425940161	2.60372026830367	2.81389457622369	3.24749009848589	1.92076635706597	Rpl19	NM_009078	Mus musculus ribosomal protein L19 (Rpl19), transcript variant 1, mRNA.
10373608	3.01379458127497	8.45197128294562e-08	5.12991837661278	6.20083004939331	3.84021580800823	2.13700982158532	2.1495693809277	2.00244286094772	2.05912899919498	1.84765443399275	2.34529287582234	1.76125610463784	Olfr766	XM_621234	PREDICTED: Mus musculus olfactory receptor 766 (Olfr766), mRNA.
10510084	3.01218822622313	8.70650169702952e-11	4.86107911144153	5.91239595513496	4.51126394055927	1.87522283273116	2.29306974801354	1.94639248295652	2.01964478749844	2.09311334498557	2.28926667844281	2.06236355846018	Gm13023	NM_001007077	Mus musculus predicted gene 13023 (Gm13023), mRNA.
10368060	3.01007882679154	1.13786026822812e-09	4.77290048666299	5.48000396748411	5.3499982456214	1.83611544064583	2.07722752035168	2.14575298385598	2.49300110940303	2.33127144155348	2.31241918862601	2.14043349414972	Ect2l	NM_001195036	Mus musculus epithelial cell transforming sequence 2 oncogene-like (Ect2l), mRNA.
10550805	3.00380956864378	3.57725724855723e-06	8.07862575602768	3.59931073899315	4.05041960471429	2.42535647415034	2.65094532822001	2.21191173561033	1.83493275197603	2.53001231842263	2.01331506615174	2.00635691101106	Vmn1r168	NM_001166842	Mus musculus vomeronasal 1 receptor 168 (Vmn1r168), mRNA.
10604867	2.99556976538771	1.52623556256934e-08	4.9126318847241	5.82230055203982	4.29856267857935	1.85549864904164	1.97072437481675	1.80595363523465	1.83200085692139	2.18344133620257	2.26724807174194	2.1942999874614	Mir471	NR_030154	Mus musculus microRNA 471 (Mir471), microRNA.
10380620	2.9955539499805	2.58019084941453e-06	6.37866602375293	7.71252987575099	7.27417891940384	3.90558462620838	4.03946731808271	4.11216923668193	3.82505489346275	4.261441104696	4.36008466695673	4.37986174816615	Mir196a-1	NR_029721	Mus musculus microRNA 196a-1 (Mir196a-1), microRNA.
10366539	2.9942819360257	3.38446425777819e-09	5.83156501145262	5.1419236184872	5.78217588783356	2.50738349967531	2.37212716546051	2.75993821712186	2.46943930808068	2.72287418534142	2.68128158311537	2.62353303049614	Gm10747	AK145303	Mus musculus mammary gland RCB-0527 Jyg-MC(B) cDNA, RIKEN full-length enriched library, clone:G930042H15 product:hypothetical protein, full insert sequence.
10410244	2.98654966612182	9.55657942000313e-10	4.53661124533225	5.92626075564455	3.77605773325996	1.6065319687912	1.63320010214805	1.85630135279394	1.88547871965224	1.90676776776988	1.8156904211872	1.61435138469048	Gm10324	NM_001177832	Mus musculus predicted gene 10324 (Gm10324), mRNA.
10372106	2.98096384506149	7.69076733905169e-08	5.17621514122099	4.58017194346249	5.04785952335227	1.73979300538969	1.90208463675363	2.03396179708451	1.78354186857807	2.01011947673792	2.07399342599725	2.13300095944525	Epyc	ENSMUST00000105285	cdna:known chromosome:NCBIM37:10:97109723:97145088:1 gene:ENSMUSG00000019936 gene_biotype:protein_coding transcript_biotype:protein_coding
10367479	2.97878628673696	4.47353212171532e-10	6.26821285720417	5.44808748499256	5.20522008796675	2.53790449010721	2.87821175733736	2.60602502760436	2.65997061807213	2.90465295002447	2.39861347770917	2.64666534236804	Olfr775	NM_146545	Mus musculus olfactory receptor 775 (Olfr775), mRNA.
10606391	2.97089172913645	8.31325960924353e-10	5.14947363703814	4.98636076952265	5.30433801262427	2.45123906582517	2.05673255708264	2.28974305336701	1.91299146163496	2.14972107192894	2.09306620620718	2.27733345809742	Gm10452	AK136767	Mus musculus adult male diencephalon cDNA, RIKEN full-length enriched library, clone:9330003I22 product:hypothetical protein, full insert sequence.
10578413	2.97047467884565	2.69174101424993e-06	6.75737640276558	5.52941390901215	8.27355454708537	3.71733721021472	4.09520056621202	3.95543491700609	3.56111438973851	3.83059093598426	4.2883240701268	3.73281316281195	Gm5346	NM_001025240	Mus musculus predicted gene 5346 (Gm5346), mRNA.
10414581	2.96766124360314	1.41139374899367e-08	4.98039723251228	5.73839343685749	5.15052178631411	2.10745636266747	2.09226323524142	2.52711605019109	2.19835502534082	2.48691030790282	2.45507890991663	2.38758713344685	AY358078	AY358078	Mus musculus HN1-like protein mRNA, complete cds.
10403248	2.96508293546337	1.98179603566803e-07	5.19698803912945	5.59677619967137	5.11010464148295	2.06289408088711	2.413213982905	2.50598480180282	2.37097641406805	2.44652006576063	1.95277630832351	2.6010811853381	Speer6-ps1	NR_001581	Mus musculus spermatogenesis associated glutamate (E)-rich protein 6, pseudogene 1 (Speer6-ps1), non-coding RNA.
10479215	2.96125402296921	4.79854998382254e-06	6.45523015837258	9.54177775049979	6.83899036922775	4.73203945522005	4.43152381633868	5.5175784403979	5.16940098328483	3.53875830479193	5.04471470577461	4.12120211564111	Rps8	NM_009098	Mus musculus ribosomal protein S8 (Rps8), mRNA.
10442294	2.95437267861188	1.22487958591281e-09	6.17338383451412	5.37775563005132	5.39733825628146	2.50258420796245	2.49775777660113	2.70459340879797	3.00714744843156	2.86304707778158	2.82457869225053	2.46613065320107	Vmn2r116	NM_001104580	Mus musculus vomeronasal 2, receptor 116 (Vmn2r116), mRNA.
10408204	2.95289609153351	3.23957104771102e-08	6.06124526629763	5.61193073094995	6.54266655462895	3.09884920673595	3.1148314583704	3.12754599395433	3.19056816712612	3.32820237510914	3.08732015712132	2.88604262189343	Hist1h2ae	NM_178187	Mus musculus histone cluster 1, H2ae (Hist1h2ae), mRNA.
10560785	2.94049132050031	1.47228380070604e-06	7.96233859720184	5.45354276132995	6.91546240234672	3.36888746706152	4.15452263224816	3.49021339151316	3.55000821441413	4.91739290730989	4.083399989832	3.29193826283555	Vmn1r-ps79	NR_030707	Mus musculus vomeronasal 1 receptor, pseudogene 79 (Vmn1r-ps79), non-coding RNA.
10516502	2.9400490273258	7.22266567817078e-10	6.90531642573999	6.37028499791607	5.76958490475995	3.35896889952293	3.11322229519296	3.51604020844726	3.37651190151691	3.20843981661252	3.30040367310545	3.98483811395869	Hmgb4	NM_027036	Mus musculus high-mobility group box 4 (Hmgb4), mRNA.
10564233	2.9387562661573	0.000366317833421835	5.20224486809897	8.47757320798637	4.5335242994273	2.62859315172674	2.6684224284373	3.85287536180178	2.84706811148737	2.95242319762912	3.98913885381626	2.98798390819648	Mir344	NR_029772	Mus musculus microRNA 344 (Mir344), microRNA.
10408412	2.93731928169216	4.05212306326462e-07	4.47636133016027	6.34725324707717	6.15555175297086	2.53464725152664	2.62456825843402	2.67032184868444	2.68297492739531	2.75790765006138	2.97359481824512	2.81280504429399	Prl7b1	NM_029355	Mus musculus prolactin family 7, subfamily b, member 1 (Prl7b1), mRNA.
10559741	2.93584376317858	4.93613769590812e-08	6.03456858990616	5.51235984097642	5.66578194025922	2.62134077479585	3.06809204814817	3.21622006690318	2.73059565528397	2.63285802017744	2.5925144640868	2.75046349435211	Vmn1r58	NM_030739	Mus musculus vomeronasal 1 receptor 58 (Vmn1r58), mRNA.
10484708	2.93051931249582	3.75082050704395e-10	5.51675504821377	4.52782345513597	5.04165676385851	2.17346909207162	2.13253471384218	2.32062590787871	1.90781008479498	2.12648804926736	1.9506007796473	2.07605180851306	Olfr1160	NM_146649	Mus musculus olfactory receptor 1160 (Olfr1160), mRNA.
10606783	2.9240711024774	2.51434081657113e-10	5.18056821767788	5.93661525909678	5.76101469915256	2.55038848333724	2.65342529049474	2.52310037497143	2.59830723488169	3.06317248407806	2.82672437769744	2.69884644769443	Gm15023	NM_001099321	Mus musculus predicted gene 15023 (Gm15023), mRNA.
10368227	2.92402189421283	0.00014554540509474	6.1221287396699	3.99572689003366	6.82066839703593	2.51261924170035	2.49460450883374	3.15385937885976	2.19946980014095	2.63586407008056	2.39158686591071	3.66706560404295	Ube2q2	NM_180600	Mus musculus ubiquitin-conjugating enzyme E2Q (putative) 2 (Ube2q2), mRNA.
10484573	2.91383427157034	2.07256813251194e-09	4.39640415924701	4.35760758356717	5.81346444064278	1.78922845985828	1.86028954336775	2.08473551517542	1.85656444046035	2.19290785122499	2.00098317603822	1.80922887428218	Olfr1047	NM_147012	Mus musculus olfactory receptor 1047 (Olfr1047), mRNA.
10591192	2.91165048901377	1.5821478376823e-09	5.51613198452573	4.58272768487601	6.46626073873939	2.25966436577225	2.80991961434751	2.56826402102641	2.73160017153932	2.35278254696456	3.04388749298598	2.50427598326358	Olfr847	NM_146525	Mus musculus olfactory receptor 847 (Olfr847), mRNA.
10440162	2.90820875251343	3.93707380450738e-11	5.27057196501409	4.56115577329548	4.73157959468061	1.78150999230179	1.8633463295467	2.06495709318676	1.97538331778188	1.8700247543814	1.98648473339803	2.08188295545321	Olfr193	NM_001011791	Mus musculus olfactory receptor 193 (Olfr193), mRNA.
10459066	2.90302754616335	8.22694748758954e-07	6.49494736648999	8.77429275448474	6.45231453346825	4.6462358253389	3.89923787978031	3.93206435873445	4.06123476650797	4.63633670166587	4.50294401436589	4.68438115749677	Gm4841	NM_001034859	Mus musculus predicted gene 4841 (Gm4841), mRNA.
10467003	2.90022803205442	0.00187603863767366	9.36672439563361	7.3299362546128	6.35275264794586	5.48636094395813	3.76190359234696	4.55279186606202	4.78527741503275	4.71261165924799	4.67841503332187	5.50300762809795	Ppp1r2-ps3	NR_003650	Mus musculus protein phosphatase 1, regulatory (inhibitor) subunit 2, pseudogene 3 (Ppp1r2-ps3), non-coding RNA.
10550822	2.89587495352273	1.3797252165527e-08	5.99851421894416	5.10116396273114	5.05758018845395	2.30926308094836	2.89342779974362	2.4498380158962	2.86599228374777	2.4809604448802	2.51334291421524	1.91632031621108	Vmn1r179	NM_207545	Mus musculus vomeronasal 1 receptor 179 (Vmn1r179), mRNA.
10484577	2.88423646579237	8.55723324856017e-07	5.17120924718365	6.24047621822636	3.75586781279338	2.02291800602045	2.4161808420839	2.23175208459363	2.28019020262688	2.00744472869535	2.10210844601881	2.14070807855566	Olfr1049	NM_147016	Mus musculus olfactory receptor 1049 (Olfr1049), mRNA.
10352705	2.87757957276569	2.59159191348477e-09	6.97698498700045	7.0799273350333	5.80810596329264	3.64143013939937	3.60621454904941	3.73118543111193	3.59067199466295	4.10540736867963	3.90556500063335	3.6281778395318	1700022P22Rik	ENSMUST00000077889	cdna:known chromosome:NCBIM37:1:192860701:192866821:1 gene:ENSMUSG00000057072 gene_biotype:protein_coding transcript_biotype:protein_coding
10598565	2.87555315064092	0.000159954936295872	5.57054122196088	3.24821951299345	6.64037861721386	2.26363328902429	2.08423286823156	2.20345780732052	2.35813231615784	2.52043239948169	2.07120391057156	2.44136050978524	Fthl17	NM_031261	Mus musculus ferritin, heavy polypeptide-like 17 (Fthl17), mRNA.
10550818	2.86961220474519	7.87411020668993e-08	4.77339943373344	7.44182864575356	6.5732376012066	3.19538325492035	3.45501115775441	3.73528596768548	3.33382145194386	3.2331589278917	3.58850264001192	3.21130442152772	Vmn1r174	NM_207548	Mus musculus vomeronasal 1 receptor 174 (Vmn1r174), mRNA.
10552090	2.86845540861973	2.99292605784983e-08	6.17042004432631	6.49499616659493	4.95731685839445	2.8054288525992	3.00910244603355	2.87334346958518	2.93438663763741	3.26662618156592	3.23645773262889	2.91517731468166	Abpe	NM_207262	Mus musculus androgen binding protein epsilon (Abpe), mRNA.
10436053	2.86519863952188	3.83055265209119e-08	6.28341525259652	5.86969066370088	4.74517951378293	2.58990653350691	2.21470423079739	2.54285080850732	2.41166151767238	3.57825896928421	3.43290628089897	2.60265385286706	Dppa2	NM_028615	Mus musculus developmental pluripotency associated 2 (Dppa2), mRNA.
10552919	-4.83072717295084	8.29562071730758e-15	6.32870383421349	4.42898391249157	5.30155448699995	10.5726252080565	10.8359774509503	9.7981737844007	9.84771766875232	10.0075050619516	9.46776194898586	10.756894299537	Hrc	NM_010473	Mus musculus histidine rich calcium binding protein (Hrc), mRNA.
10492021	-4.83366163723891	1.19251544497405e-13	6.93945965903776	5.21655164557641	5.89088061851903	10.8897214663537	10.5868361359824	10.9119950224525	10.8175045078515	10.9935943501326	11.1191720234823	10.626222441728	Postn	NM_015784	Mus musculus periostin, osteoblast specific factor (Postn), transcript variant 1, mRNA.
10484190	-4.83588642427903	4.15141784378733e-16	5.64327805080564	5.2257116817439	4.38375423883615	10.1549994833959	9.66336090420202	9.63206156243277	10.0715320004228	9.721842809431	9.79808499645031	10.3990591468518	Ttn	AK139762	Mus musculus 2 cells egg cDNA, RIKEN full-length enriched library, clone:B020015I24 product:hypothetical protein, full insert sequence.
10571657	-4.8391308319685	1.69105310086569e-17	5.54841478187643	6.24132659289944	6.2627170185272	11.07156680603	11.0238221104619	10.7824276709852	11.0251026638572	10.6893690017702	10.8444497084874	10.5595807798946	Acsl1	NM_007981	Mus musculus acyl-CoA synthetase long-chain family member 1 (Acsl1), mRNA.
10512322	-4.84665111159159	1.64872976481959e-09	5.65720352817441	2.66261502752505	2.05119130824992	8.37710672521449	7.97764033792331	8.67462904543823	8.36447645658865	8.38784479756567	8.32910993858344	8.0147734957092	Ccl19	NM_011888	Mus musculus chemokine (C-C motif) ligand 19 (Ccl19), mRNA.
10389526	-4.85792087384607	3.8534825285376e-09	5.85331530438053	4.39773384906821	5.13616856108048	9.98112526988584	9.76770570672823	10.0965096527176	10.0036559869436	10.1538441155751	10.0585810491638	9.84753233647642	Cltc	NM_001003908	Mus musculus clathrin, heavy polypeptide (Hc) (Cltc), mRNA.
10482528	-4.87315700903886	2.38121045201389e-23	5.4671181631854	5.29801574083329	5.49915528084669	10.3597238795222	10.1430781726335	10.3745479808367	10.4676155144422	10.1702275261973	10.3140086718831	10.2329054157761	Neb	NM_010889	Mus musculus nebulin (Neb), mRNA.
10498595	-4.88456163772271	3.207372709471e-11	5.96887776934046	5.14364072025615	4.1638953583778	10.3798227625387	10.2875559853907	10.4623571036156	10.212641978193	9.51192632746882	9.65316112680886	9.32943182531695	Snrpd2	NM_026943	Mus musculus small nuclear ribonucleoprotein D2 (Snrpd2), mRNA.
10363224	-4.89656181990046	3.02063995147689e-15	6.6154543080122	6.08272816267108	7.19014506014994	11.6925839457634	11.3932694368493	11.316586729455	11.4113235682153	11.5131370855455	11.6089816654183	11.7461478800005	Fabp7	NM_021272	Mus musculus fatty acid binding protein 7, brain (Fabp7), mRNA.
10481868	-4.92313101860732	1.85835107215923e-06	6.79970226930049	2.62930990323134	5.16237292766764	9.89740665602604	9.22007308245959	8.99369931537531	9.487156098968	10.9781553416663	10.7419779036147	9.19001396594005	Dnajb6	NM_011847	Mus musculus DnaJ (Hsp40) homolog, subfamily B, member 6 (Dnajb6), transcript variant 3, mRNA.
10384015	-4.93081790524231	2.59140469535425e-18	6.40311309993355	6.05087344922914	5.76217840345952	11.5909121289115	11.2649328803383	11.056123277296	10.6892332435864	10.9245642081775	10.4651278341868	11.0292166536515	Pgam2	NM_018870	Mus musculus phosphoglycerate mutase 2 (Pgam2), mRNA.
10494839	-4.94928677890943	5.42031407991542e-11	7.62232674388108	4.71217266904116	6.08111010302829	11.1992444531365	10.6162811412078	10.985166904958	10.9636496803839	11.4793425919895	11.3038036932786	11.0672745246297	Csde1	NM_144901	Mus musculus cold shock domain containing E1, RNA binding (Csde1), transcript variant 1, mRNA.
10353265	-4.96062037033235	3.92530786643197e-11	5.37278681330691	4.55838020812464	8.62555263022045	11.365658046616	11.7300389795278	11.0651215737723	11.0697835839147	10.9099825767279	10.6814850421994	11.2012853100897	Rpl7	NM_011291	Mus musculus ribosomal protein L7 (Rpl7), mRNA.
10513630	-4.96787823857651	2.094456373586e-19	5.8064112825583	5.72287136646509	5.0381097802274	10.8313746669648	10.3182541613169	10.7871240308474	10.4826185475047	10.0148518427241	10.3965490575988	10.601624364664	Ambp	NM_007443	Mus musculus alpha 1 microglobulin/bikunin (Ambp), mRNA.
10499870	-4.9686479128154	1.47056387350991e-15	6.18058084263584	5.52094249597731	4.42363688850521	10.5534738960731	11.486145045531	10.4588666459536	10.1186258953601	9.70672198222002	9.83719712470769	10.2448786631385	Lor	NM_008508	Mus musculus loricrin (Lor), mRNA.
10454113	-4.97389927324052	4.35783351998698e-19	4.44599688835025	4.73421623623098	4.17594702867923	9.56080078333213	8.93601464316401	9.57110728413932	9.50488120556719	9.8249149509089	9.6048075325541	8.97914220395911	Dsg1a	NM_010079	Mus musculus desmoglein 1 alpha (Dsg1a), mRNA.
10398362	-4.99146292370343	3.85577071023179e-06	5.17362143412949	3.81989851829869	5.23049344260989	9.53754431209254	9.89527213245113	9.19707571254662	9.67184779364008	10.2601338273301	10.1702901834946	9.39744109279118	AF357355	NR_028433	Mus musculus snoRNA AF357355 (AF357355), small nucleolar RNA.
10499861	-5.00029635777152	1.48955566742313e-10	6.29255205503776	6.30619875163608	5.22373255219589	11.0546090296293	11.116819209035	10.7614143057712	11.0051662151108	10.7847719181374	10.8486390984896	11.0164492322567	S100a9	NM_009114	Mus musculus S100 calcium binding protein A9 (calgranulin B) (S100a9), mRNA.
10382189	-5.00429238023035	3.75687870446469e-18	5.13399057570879	5.36345398190911	4.79920415625064	10.702359843934	10.0874490170874	9.96331082707729	10.1951891022341	9.64169715104391	9.68377027037399	10.4484507822217	Apoh	NM_013475	Mus musculus apolipoprotein H (Apoh), mRNA.
10355246	-5.02296572677165	4.9424502759045e-12	4.75859181483451	5.05025588391952	4.23391535914445	10.2881868207124	9.70998397167765	9.33360229937264	9.61279551693621	9.80814127223441	9.53476020952054	9.63973713204416	Acadl	NM_007381	Mus musculus acyl-Coenzyme A dehydrogenase, long-chain (Acadl), nuclear gene encoding mitochondrial protein, mRNA.
10587331	-5.0265731760491	2.32650853741552e-06	4.14484010188742	6.95256592196626	4.5335242994273	10.6668432101885	9.91079837319713	9.59138645345313	9.93396085567826	10.6548777161982	10.2282183261084	10.6720980518423	Gm3776	NM_001243092	Mus musculus predicted gene 3776 (Gm3776), mRNA.
10360328	-5.0622355479377	1.02035304952185e-20	5.12355374788921	4.75306024648241	4.66384264522429	9.95699767660019	9.77213572385886	9.57288948874781	9.58848468731986	10.0809571387072	10.1146227415973	10.2772935377899	Apcs	NM_011318	Mus musculus serum amyloid P-component (Apcs), mRNA.
10403281	-5.08106237762293	2.59140469535425e-18	5.84412866072336	6.45287616078654	5.96436032967526	11.4600466025734	11.7952631664846	11.4976440855726	11.2243447735688	10.668735272427	10.908883570704	10.6223711914621	Calm4	NM_020036	Mus musculus calmodulin 4 (Calm4), mRNA.
10552044	-5.11893255979913	9.02560505650377e-22	5.31130109169813	4.87627809246799	5.51828476832477	10.6509994324897	10.4734732590481	10.51115227962	10.5039387882971	10.0230599042329	10.0279735874088	10.2889465566427	Dmkn	NM_001166173	Mus musculus dermokine (Dmkn), transcript variant 3, mRNA.
10396926	-5.13273169357038	2.27745814825629e-13	5.26750528797818	6.22606989592398	3.52822922343291	9.93088728516573	9.89546487334818	10.4035619774372	10.1465965789291	10.0802881664067	10.0553094995504	10.4678904246039	Srsf5	NM_001079695	Mus musculus serine/arginine-rich splicing factor 5 (Srsf5), transcript variant 1, mRNA.
10563094	-5.15966489959796	1.24593261620594e-14	4.24293576678548	3.97053262163491	6.68707988581148	10.6145387879333	9.30654640711329	9.90444096436132	9.87859043369556	10.5813703563511	10.3759486065053	10.2241647144335	Rps11	NM_013725	Mus musculus ribosomal protein S11 (Rps11), mRNA.
10493831	-5.16510333168271	4.70625667858812e-10	3.63153768385459	6.09318476088773	4.7949662318786	10.0657898624279	9.85928912274369	9.96504515943301	10.0699399023444	10.0480473624571	10.2135969071408	9.81328858401443	S100a8	NM_013650	Mus musculus S100 calcium binding protein A8 (calgranulin A) (S100a8), mRNA.
10493820	-5.19081455008433	1.05334999477851e-09	4.64102403231196	5.04682720522044	5.79836550390896	10.8501556904266	10.6944323729635	10.1406355894189	10.4799442291852	9.98648826201891	10.4948796911124	9.82367174549471	S100a6	NM_011313	Mus musculus S100 calcium binding protein A6 (calcyclin) (S100a6), mRNA.
10436694	-5.19834435196881	9.29998324939889e-14	6.42888722050456	6.39762118717034	8.75846752725555	12.7640493887692	12.4921757900437	12.6191026486105	12.5250031764088	11.6612391773301	12.2014141769634	12.4903699538271	Rplp0	NM_007475	Mus musculus ribosomal protein, large, P0 (Rplp0), mRNA.
10545409	-5.21049884392055	3.83442956850584e-08	4.65966355041682	4.95697726179406	5.62901590488355	10.9706149975066	10.6231200393455	10.2824756055472	10.3984589584713	9.25250258435009	9.73125551329547	10.7882632154814	Vamp8	NM_016794	Mus musculus vesicle-associated membrane protein 8 (Vamp8), mRNA.
10569008	-5.21388375758638	2.69711509328784e-15	5.32313279338301	5.75468442588227	6.23839643163951	11.7333377329443	11.5008127507425	10.9292090380519	11.1292077429211	10.3084467899167	10.9806228382738	10.3200479290322	Cox8b	NM_007751	Mus musculus cytochrome c oxidase, subunit VIIIb (Cox8b), nuclear gene encoding mitochondrial protein, mRNA.
10497463	-5.21678312781274	9.56323334763543e-14	4.72469056169772	4.93683388741129	4.31794055201884	10.3209089967896	9.39320766475849	9.65098999556794	9.75908231968222	10.2022211334663	10.0197795878072	9.79004386591583	Cpb1	NM_029706	Mus musculus carboxypeptidase B1 (tissue) (Cpb1), mRNA.
10347117	-5.25170903435701	1.2957693140359e-19	4.03673008271041	5.12829219315732	5.25267147449389	10.0549345797523	9.9795030826263	10.2678844697059	10.213283232936	9.78455743119581	10.0970077298783	10.0060781319149	Cps1	ENSMUST00000027144	cdna:known chromosome:NCBIM37:1:67169600:67277833:1 gene:ENSMUSG00000025991 gene_biotype:protein_coding transcript_biotype:protein_coding
10548207	-5.28605690340423	1.57840579620595e-21	5.65936629196312	5.43922314082108	5.13929991854866	11.1395611007961	10.557344787109	10.6820341563804	10.8915420436865	10.1755316595805	10.6637179011552	10.7810751615654	Pzp	NM_007376	Mus musculus pregnancy zone protein (Pzp), mRNA.
10581605	-5.3015004066406	1.03542425662408e-15	5.83664855005471	5.01179785928277	4.71699582433653	11.2191943450653	10.4290827852693	11.1801796904227	10.8176388493831	9.41444850872889	10.4616641953645	9.9076596841563	Hp	NM_017370	Mus musculus haptoglobin (Hp), mRNA.
10465840	-5.30648548580265	5.02745434715143e-18	4.55348398269547	4.58230244940728	3.81158204677058	10.206904753053	9.84800880548702	9.1843091576549	9.15818173786117	9.92102691017806	10.3057022843786	8.73179120271031	Scgb1a1	NM_011681	Mus musculus secretoglobin, family 1A, member 1 (uteroglobin) (Scgb1a1), mRNA.
10492748	-5.3390489639723	1.68017042722235e-22	5.03065383549887	5.76384814218281	5.22326852202415	10.9128722905564	11.1870947556822	10.7009085137172	10.3445019372168	10.2211769319702	10.7599154873347	10.6216706639756	Fga	NM_010196	Mus musculus fibrinogen alpha chain (Fga), transcript variant 2, mRNA.
10360235	-5.34794393245814	9.50850752076874e-16	5.59133559579515	5.82642505109316	5.47476024145764	11.3483760274642	11.014784371253	11.2749053278516	10.9539896043815	10.6823745882161	10.8130669466641	10.7639927341836	Casq1	NM_009813	Mus musculus calsequestrin 1 (Casq1), nuclear gene encoding mitochondrial protein, mRNA.
10351293	-5.34850363689695	7.57169434738771e-14	5.60414971516482	4.83854708369717	5.30901690276793	10.8176515603199	10.8734432541883	10.7279611981952	10.4569346701254	10.0100424729026	10.5725689025128	10.7349220371709	Dpt	NM_019759	Mus musculus dermatopontin (Dpt), mRNA.
10552418	-5.36744778723803	4.31216661387375e-10	6.17756408848487	4.56945061559609	5.43480136123485	10.91864803233	10.719783744882	11.1985069525191	11.1889336232754	10.2138951739338	10.6697637128633	10.4201740899328	Etfb	NM_026695	Mus musculus electron transferring flavoprotein, beta polypeptide (Etfb), mRNA.
10452316	-5.37736074363862	4.75942936454743e-21	6.20816725357578	5.45298574260182	4.8784829186648	11.0177340739141	11.1060841585415	11.1558845343628	11.0661971198594	10.3206217437738	10.3832635115816	11.1842238647361	C3	NM_009778	Mus musculus complement component 3 (C3), mRNA.
10573152	-5.39547322627054	2.48035986843662e-22	5.57979120983886	4.58037609565989	5.21384360373829	10.6657830829105	10.8488806385578	10.649786481678	10.5025409415199	9.98971343530844	10.3805390497949	10.6037610756773	Ucp1	NM_009463	Mus musculus uncoupling protein 1 (mitochondrial, proton carrier) (Ucp1), nuclear gene encoding mitochondrial protein, mRNA.
10582592	-5.39887648605611	3.59945988100741e-16	6.79643503006731	7.15587322212497	6.2923017695297	12.5942418577366	12.2267406497732	12.4605955010146	12.3818095462614	11.4739666397192	11.945795413077	11.9464091788288	Acta1	NM_009606	Mus musculus actin, alpha 1, skeletal muscle (Acta1), mRNA.
10497265	-5.40877169479022	2.58891897654786e-18	5.62991125658613	5.57011455482516	5.64814202792655	11.4428781318093	11.0455444403685	10.6905874361307	10.9397834445962	11.3661843762339	10.9587882190569	10.7300274404577	Fabp4	NM_024406	Mus musculus fatty acid binding protein 4, adipocyte (Fabp4), mRNA.
10533023	-5.41310004574422	3.02621720209364e-12	7.7453582743853	3.78423788004552	7.4760586875009	12.1082864021414	11.930715335975	12.0024620157625	12.1199973434572	11.0162705453472	11.8145671900469	11.2459294519866	Rpl29	NM_009082	Mus musculus ribosomal protein L29 (Rpl29), mRNA.
10483871	-5.43732772535198	2.38121045201389e-23	5.14130201078549	5.27241589640607	5.0032313380578	10.6710434351265	10.2655530283202	10.6061173026712	10.6784326644771	10.6300327007574	10.6184739689896	10.5645225493704	Ttn	NM_011652	Mus musculus titin (Ttn), transcript variant N2-A, mRNA.
10594661	-5.45573387115518	2.62406853120087e-17	6.62515546084478	6.39940858518806	5.42911721834169	11.7334792435076	11.5634929987769	11.6248429162371	11.5912141823314	11.5541019780792	11.5053548360761	11.6762405599519	Tpm1	ENSMUST00000113707	cdna:known chromosome:NCBIM37:9:66870397:66897213:-1 gene:ENSMUSG00000032366 gene_biotype:protein_coding transcript_biotype:protein_coding
10524018	-5.45684428611309	3.04327540328378e-14	6.23514307368103	8.65432080972948	5.05282141308965	12.1381647796872	11.8037184438492	12.2012805758992	12.5250252443794	12.0449245794351	12.3275188041269	11.6892766005816	Rpl34-ps1	NM_001199350	Mus musculus ribosomal protein L34, pseudogene 1 (Rpl34-ps1), mRNA.
10380129	-5.48758581592101	4.02465425779644e-14	5.82847576042536	4.82069777503299	6.52037538134836	11.6110393595524	11.3324050742461	11.5308344978983	11.3345671206283	10.5711483037666	10.906155786991	11.1892313742468	Supt4h1	NM_009296	Mus musculus suppressor of Ty 4 homolog 1 (S. cerevisiae) (Supt4h1), mRNA.
10558673	-5.49120499226283	1.47856560812678e-18	4.64736707067588	4.84220015888128	5.42298511680827	10.6003244961433	9.60747861814949	10.8959962598552	10.5885216399357	10.3690439633419	10.8682300700223	10.3047953732447	Cyp2e1	ENSMUST00000026552	cdna:known chromosome:NCBIM37:7:147949638:147960874:1 gene:ENSMUSG00000025479 gene_biotype:protein_coding transcript_biotype:protein_coding
10528207	-5.49203235878997	2.81346415964837e-20	4.67626225713502	4.84558032649915	4.63515803273402	10.3355796531808	9.79366416270946	10.164392355512	10.1801659676186	10.6772968164249	10.4124007957615	9.91372819851497	Cd36	NM_001159557	Mus musculus CD36 antigen (Cd36), transcript variant 4, mRNA.
10498981	-5.51990090672615	1.6010429035179e-18	5.22854504139309	5.53590221232623	5.29108215397039	11.0637684316333	10.5585765957815	11.0502579431291	10.8922295353435	11.0869241877898	10.777790564927	10.672661039755	Fgb	NM_181849	Mus musculus fibrinogen beta chain (Fgb), mRNA.
10492735	-5.52487686484827	5.37637854326336e-17	6.94586891663658	4.75163316835614	4.97882177077602	10.9645281074244	11.0121903303487	10.9198226380514	11.1198926501044	11.4024085130375	11.1595124986847	11.0072056464138	Fgg	ENSMUST00000048486	cdna:known chromosome:NCBIM37:3:82811781:82818975:1 gene:ENSMUSG00000033860 gene_biotype:protein_coding transcript_biotype:protein_coding
10403420	-5.55764205254107	2.89204079672634e-14	5.63220424157837	4.47372242447171	4.17344605306405	10.4575288671007	10.702429310395	9.66609380201817	10.1432510846086	10.1952078474851	10.4116467155997	10.6458730851799	Idi2	NM_177197	Mus musculus isopentenyl-diphosphate delta isomerase 2 (Idi2), mRNA.
10377148	-5.56246146736154	3.49265847090748e-22	6.16111814845472	5.10200006380699	5.97824719220516	11.2785910397901	11.0930620644294	11.3351256506442	11.265901722006	11.3986561112742	11.5347821953271	11.2609640984827	Myh8	NM_177369	Mus musculus myosin, heavy polypeptide 8, skeletal muscle, perinatal (Myh8), mRNA.
10578352	-5.60912014431774	9.23278860942939e-20	5.47201603919214	5.69528521568265	4.59249596074511	11.2787155046604	10.7211772707512	10.4065683360579	10.7906772972452	11.1006434540012	10.9331093855778	10.8058099317103	Fgl1	NM_145594	Mus musculus fibrinogen-like protein 1 (Fgl1), mRNA.
10560618	-5.61069055577628	1.13896784539791e-11	5.59373668697503	4.4151933198386	4.46316731881752	10.5590355522613	11.0720953931821	10.5753159099506	10.7464265835272	9.8118269387486	9.93855511402656	10.339805491877	Apoc1	NM_007469	Mus musculus apolipoprotein C-I (Apoc1), transcript variant 1, mRNA.
10382104	-5.64468980310079	9.56226746898875e-11	3.45986074255682	4.90520915847121	2.870494170994	9.72905786713234	9.3834101368653	9.50467507289282	9.70655737990051	9.2600415048416	9.33792019031539	8.807482637809	Snord104	NR_030703	Mus musculus small nucleolar RNA, C/D box 104 (Snord104), small nucleolar RNA.
10585010	-5.67486489321024	2.28156914171806e-21	5.16115870714551	5.97043418026869	5.69093143412277	11.5148722438431	11.7443188220147	11.4003102836929	11.544720663005	10.6469882860316	10.9588782242219	11.1665224799155	Apoa4	NM_007468	Mus musculus apolipoprotein A-IV (Apoa4), mRNA.
10386058	-5.67610302566024	3.18374580238177e-17	7.27379031912895	6.3640357558318	6.42573575014694	12.5452699550219	12.3916470267771	12.674482535051	12.5464867434442	11.73876744664	12.1437623515291	12.5072827130762	Sparc	NM_009242	Mus musculus secreted acidic cysteine rich glycoprotein (Sparc), mRNA.
10515187	-5.68896304304149	3.06012768880581e-16	5.24801513730546	4.73048413158773	4.69520825578475	11.0990113409519	10.1812593942301	10.8102893027328	10.8980394610534	10.6409948691955	10.6948982463749	9.73689957766693	Cyp4a14	NM_007822	Mus musculus cytochrome P450, family 4, subfamily a, polypeptide 14 (Cyp4a14), mRNA.
10501074	-5.78420343100242	6.43228790120962e-17	4.75960696774884	5.32765832340196	5.15364826463706	11.2064886216731	11.0325093200555	10.855284120171	11.0115603413672	10.1814254999559	10.7155313438036	11.0487564001624	Cym	NM_001111143	Mus musculus chymosin (Cym), mRNA.
10390831	-5.78817559639424	7.87840654739751e-18	5.24408624475009	5.79373143105205	6.5228583426353	11.8411006925286	11.4458122125401	11.8493134068794	11.7089711340661	11.6939708046862	11.7480822800217	11.2048893537251	Krt10	NM_010660	Mus musculus keratin 10 (Krt10), mRNA.
10439299	-5.79308582786764	3.75082050704395e-10	7.8511561099938	5.41411796858971	3.40435221396904	11.5085664213902	11.2177703129162	11.2669527312118	11.1531850644766	11.5615837853688	11.5915488404466	11.1477883218859	Stfa3	NM_025288	Mus musculus stefin A3 (Stfa3), mRNA.
10454192	-5.79673208658824	1.00368118074144e-15	4.33443991408032	4.77166017176693	5.37623395170393	11.0237719109238	10.8131553843813	10.5786996903184	10.756622409085	9.99724957273468	10.6678012141797	10.531937178781	Ttr	NM_013697	Mus musculus transthyretin (Ttr), mRNA.
10432852	-5.82270526571082	2.48035986843662e-22	5.79767447197899	5.17784544248325	5.72220280229075	12.0369095260666	11.4432425448583	11.4202077274616	11.3789150706753	11.2886458454545	11.2612717180112	10.8910974332052	Krt1	NM_008473	Mus musculus keratin 1 (Krt1), mRNA.
10373396	-5.9185457287854	1.06504468687995e-14	4.09673035957177	3.51691461176576	6.2034830731788	10.9951969426037	10.4981907697383	10.1171745387666	10.3870835871131	10.5010584857214	10.583593695851	10.5874875189084	Myl6	ENSMUST00000164181	cdna:known chromosome:NCBIM37:10:127927916:127930931:-1 gene:ENSMUSG00000090841 gene_biotype:protein_coding transcript_biotype:protein_coding
10413726	-5.99780804335443	1.45937827718118e-11	5.19303451749632	5.05387104459406	5.19939850625503	11.244464309994	11.572655860062	11.1679011151747	11.105420298398	10.5228888553808	11.034589906936	11.3781121170083	Tnnc1	NM_009393	Mus musculus troponin C, cardiac/slow skeletal (Tnnc1), mRNA.
10581306	-6.02846640643404	5.01916224834565e-13	4.66236492728057	6.75479957669748	6.29793615038633	12.2934782747476	12.0630644869832	12.3483090607002	12.3339502116576	11.311750906894	11.7005032745803	11.483443489659	Rps2	NM_008503	Mus musculus ribosomal protein S2 (Rps2), mRNA.
10477450	-6.04980131788896	2.58059849812154e-20	5.59347412934936	5.74400608112034	5.1500974775246	11.7566579396732	11.3667973266281	11.3302396318809	11.6357549025123	11.5997216643691	11.7231669588648	11.4072854066144	Bpifa2	NM_008953	Mus musculus BPI fold containing family A, member 2 (Bpifa2), mRNA.
10495820	-6.05278162508264	7.10070834976838e-11	7.20910048088069	5.24559001165152	5.09425437676233	11.7257714559575	11.8578972891572	11.8619981855395	11.9260800823227	11.9097432598951	12.1567050357306	11.8788140953299	Fabp2	NM_007980	Mus musculus fatty acid binding protein 2, intestinal (Fabp2), mRNA.
10525343	-6.05451288100296	4.35783351998698e-19	4.74728620802353	5.1534140989885	4.456921524079	10.8574710170717	10.9022903056325	10.832988533435	10.8789355989396	10.7159936747578	10.9614567380015	10.7335719050616	Myl2	NM_010861	Mus musculus myosin, light polypeptide 2, regulatory, cardiac, slow (Myl2), mRNA.
10596148	-6.12599136753489	6.71652130485697e-22	5.91787112359823	5.67452945465538	6.55634889978468	12.427507462621	12.1573043808569	12.2873258385376	12.1924365374013	11.8443248524607	12.0085123665845	12.3116102497049	Trf	NM_133977	Mus musculus transferrin (Trf), mRNA.
10569335	-6.13797224280992	1.11416614265308e-12	6.33768513740822	5.07527477284551	7.28509400995856	12.4022813955818	12.154951021335	12.5173404584871	12.4703222609748	12.4600119302804	12.4678302552245	12.1218608582811	H19	NR_001592	Mus musculus H19 fetal liver mRNA (H19), non-coding RNA.
10581882	-6.14262364316829	2.49286941043836e-17	4.36878445131659	5.38098320787179	4.80008352111816	11.4242635743295	11.535144001711	11.6421825836624	11.3852788042054	9.77469180143714	10.338992639242	10.8474648516392	Ctrb1	NM_025583	Mus musculus chymotrypsinogen B1 (Ctrb1), mRNA.
10569017	-6.14369630724315	6.25189285548619e-11	5.79482524006387	5.07857915000184	4.41650392044336	11.5894065077184	11.2324945783677	10.9436453258957	11.2459617240167	11.3052508377623	11.1569832577285	11.2085846437338	Ifitm3	NM_025378	Mus musculus interferon induced transmembrane protein 3 (Ifitm3), mRNA.
10538965	-6.22998819507455	1.70983307278172e-09	5.69924833953195	5.89872424992164	5.3784863690823	12.0772705220307	11.8527995954274	11.6180430095456	11.7286038848443	12.1260771319703	11.8540647830652	11.9647960085555	Fabp1	NM_017399	Mus musculus fatty acid binding protein 1, liver (Fabp1), mRNA.
10557575	-6.26036581907438	6.54289762176644e-16	5.37503794279455	5.28059236526289	6.35201938748403	12.2103437433044	12.1826978939417	11.9517355594874	12.1839528048195	11.3938006123605	11.8110261575151	11.7735199183554	Mylpf	NM_016754	Mus musculus myosin light chain, phosphorylatable, fast skeletal muscle (Mylpf), mRNA.
10421387	-6.28141254437165	2.57635079726521e-21	5.58542653689245	5.47936446635016	4.95792829289425	12.2583768793813	11.9074010215275	11.9289710580769	11.76090645953	10.9014891647385	11.2351360174501	11.3639522342166	Sftpc	NM_011359	Mus musculus surfactant associated protein C (Sftpc), mRNA.
10566258	-6.37645803999427	1.2535986021174e-06	7.38176881487948	6.79606429622285	6.80731249090822	13.5646164179869	13.1077433930818	13.2103582794445	13.3795520272381	13.6497579478867	13.6658643220836	13.022653630263	Hbb-b1	NM_008220	Mus musculus hemoglobin, beta adult major chain (Hbb-b1), mRNA.
10442370	-6.4394380674737	1.64151322026196e-18	3.86149681085485	4.87825020373555	3.98876833435703	11.4324863170719	10.46314228561	10.0845899203996	9.90295496447448	11.2556674899293	11.1643757082763	10.4727189340983	Dcpp1	NM_019910	Mus musculus demilune cell and parotid protein 1 (Dcpp1), mRNA.
10559200	-6.45807893372017	7.35617363257363e-19	6.56596150038647	6.1629578133025	5.68032719967867	12.937932118191	12.8105590434204	12.6426786881731	12.4817217503572	12.230441346144	12.5370646797299	12.5210634412167	Tnni2	ENSMUST00000105971	cdna:known chromosome:NCBIM37:7:149627713:149630315:1 gene:ENSMUSG00000031097 gene_biotype:protein_coding transcript_biotype:protein_coding
10585005	-6.46558791990416	4.2303475945888e-19	6.90735558746712	5.5523384804764	5.73491542173779	12.8666666015018	12.8132216809083	12.8616641328728	12.7149089429268	11.8969701196135	12.2224544962705	12.3373182744918	Apoa1	NM_009692	Mus musculus apolipoprotein A-I (Apoa1), mRNA.
10523078	-6.48496325142113	6.71652130485697e-22	4.73590407535408	3.67841181020624	4.98289099785689	11.2712265078467	11.0490085242163	10.9803159739409	10.88472943496	10.5149748266053	10.852629859542	11.1020070274768	Afp	NM_007423	Mus musculus alpha fetoprotein (Afp), mRNA.
10485982	-6.50898672213093	2.94731518833409e-12	5.03370660635484	6.59572724156337	5.31963059204904	12.2541356812794	12.1190179132483	12.3195704995235	12.3207533581768	11.8652743327716	12.1046832398976	12.1272890566095	Actc1	NM_009608	Mus musculus actin, alpha, cardiac muscle 1 (Actc1), mRNA.
10439292	-6.53404506989311	9.43216877116226e-11	5.25709204328628	5.02435906903729	4.94245231706373	11.7852230449328	11.2501992093883	11.2222499362832	11.3271166805311	12.1388846275494	12.0076215436638	11.5294617821401	BC100530	ENSMUST00000096089	cdna:known chromosome:NCBIM37:16:36359468:36367834:-1 gene:ENSMUSG00000071561 gene_biotype:protein_coding transcript_biotype:protein_coding
10434689	-6.59277899440457	1.92181748506517e-25	4.70329251317489	5.44241994461691	4.62045692406901	12.0249600869883	11.4326650405976	11.6600077022415	11.6125491374002	11.0909560991979	11.5809657046103	11.201744414138	Ahsg	NM_013465	Mus musculus alpha-2-HS-glycoprotein (Ahsg), mRNA.
10593174	-6.60497963096496	7.08812581000685e-20	6.38296499934828	5.13513440145819	4.78508850027957	12.7253947575314	12.7760698664604	12.1208568451668	12.0768408789751	11.0594454069784	11.4597673087276	12.0572541221159	Apoa4	NM_007468	Mus musculus apolipoprotein A-IV (Apoa4), mRNA.
10454097	-6.81314643191817	1.29478697661517e-10	2.24226537466355	3.38910694228709	6.55586473265915	11.3360010941227	11.2208041149972	11.5244840540065	11.3946402929459	9.38103354663341	10.7776147483985	10.4943336214125	Rpl11	NM_025919	Mus musculus ribosomal protein L11 (Rpl11), mRNA.
10559221	-6.85464123364915	1.64487254714211e-21	6.09523272242759	5.53729687479165	6.23446554743416	13.043930348707	12.9563679860183	12.6952028851643	12.6468537003476	12.6810946072063	12.7644378218846	12.8842566237404	Tnnt3	NM_001163665	Mus musculus troponin T3, skeletal, fast (Tnnt3), transcript variant 2, mRNA.
10375058	-6.94120807952503	3.19226905073859e-08	6.45943136132371	5.35949491038837	4.53471442512139	12.4028954317461	11.915918888265	12.4130811264128	12.3998838181322	12.6737872864551	12.8173178235162	12.1240671414259	Hba-a2	NM_001083955	Mus musculus hemoglobin alpha, adult chain 2 (Hba-a2), mRNA.
10416187	-7.04362314262654	4.91809398569298e-13	4.23957828024506	4.65768384896582	8.27089284854471	13.1660978985438	13.0961008538145	13.2024030079563	12.9951120129056	11.7204350054111	12.4811556415706	12.7030858596134	Rps2	NM_008503	Mus musculus ribosomal protein S2 (Rps2), mRNA.
10501494	-7.08073575345795	3.21467073647298e-12	3.73015448142969	6.10361323904393	4.46977320530224	12.1330173859928	11.4560359360494	11.606254219225	11.4290758037874	12.2244516980604	12.0831901646245	12.0080538932765	Amy2b	NM_001190403	Mus musculus amylase 2b (Amy2b), transcript variant 1, mRNA.
10510219	-7.12452066564003	3.75976782696979e-07	4.59932010352758	4.87627809246799	5.09411076166451	11.9539716927211	11.9834922274119	12.3793277697812	12.2204180581566	11.6148950544961	11.7311524263365	11.9843749984502	Gm13238	NR_033612	Mus musculus predicted gene 13238 (Gm13238), non-coding RNA.
10523062	-7.16755003407769	4.35783351998698e-19	5.52810787430791	5.46466100206196	5.17076574818132	12.8834134051342	12.2832414362283	12.3189591386665	12.3893857377594	12.8420159603194	12.9216000366393	12.2491486477496	Alb	NM_009654	Mus musculus albumin (Alb), mRNA.
10351546	-7.27635109254686	1.2957693140359e-19	5.75992433249095	6.21772216345661	5.2359725651505	13.5037369970681	12.8304540771233	13.1155318306075	12.9229255814137	12.833931774725	13.0799948219246	12.8129937075279	Apoa2	NM_013474	Mus musculus apolipoprotein A-II (Apoa2), mRNA.
10489545	-7.39095295699856	3.89925614875494e-15	4.5143472188679	6.22009312837919	5.45017776853971	12.9215668811819	12.709022925715	12.6666938715286	12.7130693212876	12.8675665686505	12.9315069572611	12.691353110201	Tnnc2	NM_009394	Mus musculus troponin C2, fast (Tnnc2), mRNA.
10501533	-7.45789922043774	6.65590372990836e-11	6.3277564192702	4.87627809246799	7.55066373707534	13.8910781951	13.9328099120455	13.4468523308408	13.7449630642612	13.5431804473544	13.688527323728	13.7188458502992	Amy2a5	NM_001042711	Mus musculus amylase 2a5 (Amy2a5), mRNA.
10375051	-7.83783650619819	1.93700288835314e-08	6.55277776142434	5.45354276132995	4.5335242994273	13.3638228274534	12.9679728098085	13.3384945596278	13.3942868142475	13.6751582081652	13.5851506442568	13.1329409315853	Hba-a1	NM_008218	Mus musculus hemoglobin alpha, adult chain 1 (Hba-a1), mRNA.
10593167	-8.42794250641314	5.77894493567397e-18	4.81532193808693	5.34464608506126	4.39661328577662	13.5204283941203	13.3225462598294	13.1617189003965	13.3520344809414	12.9209112871043	13.39012847134	13.2931861386513	Apoa1	BC091745	Mus musculus apolipoprotein A-I, mRNA (cDNA clone MGC:102525 IMAGE:5126143), complete cds.
