# Supplementary material for: 5-HT3 Signaling Alters Development of Sacral Neural Crest Derivatives That Innervate the Lower Urinary Tract
Source: Int J Mol Sci. 2021 Jun 25;22(13):6838. doi: 10.3390/ijms22136838 (PMC8269166; doi:10.3390/ijms22136838)
Supplement: Supplementary file 1 [file ijms-22-06838-s001.zip › Ritter_Buehler_Supplementary Table S3_e14_Top100_v3.csv]

ProbeID	logFC	adj.P.Val	836MS0233-20091130-MoGene	836MS0234-20091130-MoGene	836MS0236-20091130-MoGene	836MS218-20091015-MoGENE	836MS0218-20091130-MoGene	836MS0218-20110112-MoGene	836MS0218-20110324-MoGene	2090MS0001-20120126- MoGene	2090MS0001-20120510-MoGene	2090MS0001-20130729-MoGene	Gene Symbol	mRNA Accession	mRna - Description
10441588	5.31268924434958	3.50425979582674e-05	2.23336772905167	2.3525302281092	3.27370807535339	2.14722210705102	1.92484135238099	2.00170793890427	1.97312875989826	1.82855981462816	2.52968324004276	2.4744325561415	Tcp10a	NR_046291	Mus musculus t-complex protein 10a (Tcp10a), transcript variant 2, non-coding RNA.
10439762	3.67543119530245	0.00107070622451822	6.84212925410136	5.94143877771762	5.52692241607104	4.7572550797064	5.01129955932376	5.61936844494023	5.76207014023119	3.75783780373295	3.92918918098346	4.56825078116813	Ahcy	NM_016661	Mus musculus S-adenosylhomocysteine hydrolase (Ahcy), mRNA.
10580590	3.51855566148843	0.000780928798541062	5.51016237334929	5.68704495501144	6.22004030494334	5.9436856744459	6.88016941698394	6.59900663580578	5.48303950884209	5.73010611566591	5.53052048832002	6.33661724795161	Gapdh	BC096042	Mus musculus glyceraldehyde-3-phosphate dehydrogenase, mRNA (cDNA clone IMAGE:1067416), complete cds.
10536155	3.16087602232605	5.29190499822148e-05	2.26828637196636	2.65354021810821	2.54011709762763	2.81967444213438	2.5900613673974	3.24809682474282	2.51372982250908	3.16635420395268	3.1931274273976	3.48539298456717	AU018829	NM_001200055	Mus musculus expressed sequence AU018829 (AU018829), mRNA.
10391931	2.79044106866556	5.87334906048326e-08	2.15583425997609	2.14046247336277	2.05920485351478	1.86264007088136	1.97533427952262	2.25892929389323	1.95819689276065	1.99920686327409	2.26907521101368	2.38465924574059	Lrrc37a	XM_137868	PREDICTED: Mus musculus leucine rich repeat containing 37A (Lrrc37a), mRNA.
10440419	2.70745440072928	0.0101836714477003	6.18731931017636	5.65380823874997	6.38079969466842	5.40842593700962	6.26598579601759	6.99987688793443	5.57913843727235	4.71682822894366	6.06744728193892	6.59799319786965	Btg3	NM_009770	Mus musculus B cell translocation gene 3 (Btg3), mRNA.
10529091	2.67590689822738	0.00562081499053017	2.53665716545927	2.13095759645011	3.07155268624421	1.84890930378483	1.97971732479342	2.74639779903757	1.74508064237745	2.74980034209649	2.30985238711646	2.17106330554466	Gtf3c2	AK138760	Mus musculus 0 day neonate thymus cDNA, RIKEN full-length enriched library, clone:A430054O16 product:TFIIIC2 subunit homolog [Mus musculus], full insert sequence.
10374764	2.5822422405198	0.00016173897470295	2.56112635660962	2.81775639476642	2.32581020542396	2.34118457200859	2.24484434479406	2.42128110029591	2.48902384573662	2.89921265484834	2.36152871645513	2.35983723039015	Gm12070	NR_002890	Mus musculus predicted gene 12070 (Gm12070), non-coding RNA.
10536103	2.57721995157911	5.80842050175092e-05	5.90492151411843	6.0979215885173	5.31793593895445	5.7346595614687	5.97953379695948	5.46245667193731	5.99330628010688	6.16486386814477	5.92562190732927	6.24565346060819	LOC100862180 // LOC100862166 // Gm7982 // Gm7682 // LOC624931 // Gm6351	ENSMUST00000101021	cdna:known chromosome:NCBIM37:5:94507228:94509961:1 gene:ENSMUSG00000072821 gene_biotype:protein_coding transcript_biotype:protein_coding
10577359	2.54985712246324	0.000369964891170089	3.51174481555331	2.686431078015	3.51456768246329	3.41107563254438	3.08664951156104	2.9730607852528	3.60812810253904	3.91515337638295	3.40377157045921	3.28854381037079	Defb8	NM_153108	Mus musculus defensin beta 8 (Defb8), mRNA.
10528794	2.41351321087054	0.00104619973843883	1.74334071944603	3.47300073019419	2.21387662330306	2.35831500054268	1.83733391621323	2.00170793890427	1.73235379085963	2.82832975402487	1.74526782798859	2.27938229821874	Gm10471	NM_001177579	Mus musculus predicted gene 10471 (Gm10471), mRNA.
10550818	2.38562863291187	0.000295726956917441	3.02341462330815	3.39954104894182	3.21048926693255	3.19538325492035	3.45501115775441	3.73528596768548	3.33382145194386	3.2331589278917	3.58850264001192	3.21130442152772	Vmn1r174	NM_207548	Mus musculus vomeronasal 1 receptor 174 (Vmn1r174), mRNA.
10484569	2.37837545769403	0.000123291504908225	3.84614738463637	3.28656102652175	3.5766125653769	3.13493906839357	3.59839916016751	3.64297886438122	3.55780543443844	2.65144183042632	3.62493444496112	3.53046906170946	Olfr1045	NM_147017	Mus musculus olfactory receptor 1045 (Olfr1045), mRNA.
10487506	2.36670348143785	0.00230864438245028	3.05194560194276	3.35487213474459	5.54311648396492	4.87758937776733	3.95901904301304	4.16447991835318	5.44956875280371	6.37319006425656	4.03427355352163	4.91342077427163	Gm14005	NR_028590	Mus musculus predicted gene 14005 (Gm14005), transcript variant 2, non-coding RNA.
10419354	2.3507609841835	0.06298823632636	7.5214257801629	7.76349721835271	7.60065806912578	7.11633705268724	7.16685414500378	6.88839489494302	6.50970754878166	6.59647786524251	7.10022176267887	6.06744728193892	Map1lc3b	NM_026160	Mus musculus microtubule-associated protein 1 light chain 3 beta (Map1lc3b), mRNA.
10519652	2.34712744220185	0.00410157214812034	1.84683115974161	2.06568919727408	2.29886884690714	1.96376794156141	1.9268289276327	2.03783112507025	1.8646825362227	1.67919355077569	2.53892856625893	1.60830692532633	Gm6455	NR_003596	Mus musculus predicted gene 6455 (Gm6455), non-coding RNA.
10404038	2.33971256026596	0.00167776430285638	4.72519627412103	5.1400640295778	4.31411804417886	4.47730551552338	4.4212916210401	4.26634538650793	4.55503922606053	5.30208837137487	4.48355136189213	4.26648913939718	Hist2h3b // Hist1h3e // Hist1h3b // Hist1h3d // Hist1h3c // Hist1h3f // Hist2h3c2 // Hist2h3c1	ENSMUST00000105105	cdna:known chromosome:NCBIM37:13:23667632:23668880:1 gene:ENSMUSG00000062808 gene_biotype:protein_coding transcript_biotype:protein_coding
10599086	2.32134934282423	0.0212021377775057	2.77628250625101	3.44394412092364	2.42535647415034	2.70258380112781	2.67453492373737	1.85263568289837	3.52923846906558	3.45534445633098	2.81710081939821	2.4744325561415	Gmcl1l	NM_027955	Mus musculus germ cell-less homolog 1 (Drosophila)-like (Gmcl1l), mRNA.
10564207	2.31416267602543	0.0707277934055087	4.4533128027348	4.14160700881286	5.11899710498103	5.59074080430499	4.28768510631256	6.4094128200096	6.48877561623952	9.26345323972805	8.43366584231372	5.36309930030726	Snord116	AF241256	Mus musculus Pwcr1 mRNA, complete sequence.
10498395	2.30202219607798	0.0018117699036112	1.917560878482	1.90803925822302	2.13573346994572	1.80872278376469	1.89730493620575	2.06308837143706	1.8007473878605	2.11826282140894	1.94183009878135	1.84507800596382	Gm5709	XM_888144	PREDICTED: Mus musculus predicted gene 5709 (Gm5709), mRNA.
10560785	2.28800717155231	0.00315112259526253	3.46486199420925	3.1773771809721	3.28377606218101	3.36888746706152	4.15452263224816	3.49021339151316	3.55000821441413	4.91739290730989	4.083399989832	3.29193826283555	Vmn1r-ps79	NR_030707	Mus musculus vomeronasal 1 receptor, pseudogene 79 (Vmn1r-ps79), non-coding RNA.
10583428	2.26916671952648	2.62354435237009e-05	2.79357045349508	2.68910701309017	2.72757460733473	2.5479767512233	2.77498186465775	2.90038666445651	3.00623580515893	3.03016669755394	2.65578260313488	2.52490062137677	Olfr77	NM_146339	Mus musculus olfactory receptor 77 (Olfr77), mRNA.
10560117	2.25386570000883	0.00114313013528766	2.32091001721339	2.45227474043322	2.38932602231262	2.55127834837218	2.44532502008708	2.18085315491662	2.58740553624943	2.62494570327057	2.8760557943195	2.54920647712957	Sult2a3	NM_001101586	Mus musculus sulfotransferase family 2A, dehydroepiandrosterone (DHEA)-preferring, member 3 (Sult2a3), mRNA.
10440329	2.25343236509027	1.40516399774836e-08	2.23670115833887	2.09717286987743	2.37325998583525	2.33427370818683	2.5969963421329	2.6735494115795	2.60988250649955	2.49517322604855	2.35159983726019	2.77974345271747	9330155M09Rik	AK038707	Mus musculus adult male hypothalamus cDNA, RIKEN full-length enriched library, clone:A230056F15 product:unclassifiable, full insert sequence.
10536061	2.24629004061345	0.144990515154516	5.81723329567914	4.01290841638648	5.76549815407592	7.1911962512908	5.2622216586014	5.53741097267801	5.63083299825244	7.22224606056054	7.51621972249741	6.00662605750582	Zfp141	BC063263	Mus musculus cDNA sequence BC063263, mRNA (cDNA clone IMAGE:6417495).
10566571	2.24237741355294	0.026306470391034	2.66312371995249	2.09580531285416	1.89849028103206	4.03127507772698	3.311464599601	3.04965438517943	3.49001290230718	3.04965438517943	4.20194602514603	5.16675610299768	Gm8979	NR_030719	Mus musculus predicted gene 8979 (Gm8979), non-coding RNA.
10513437	2.23569022876453	0.00206846491821913	3.41832941268206	2.67147672785638	2.60862779812781	2.35147646315294	2.63385613587944	2.77310099596844	2.89204395945515	2.5540236700915	2.79176726019664	3.05121566312526	Mup11	NM_001164526	Mus musculus major urinary protein 11 (Mup11), mRNA.
10505543	2.23270308667004	0.00217833404971125	4.90872730444952	4.25733364033552	4.36709397285277	3.34207469132714	2.73591899302845	4.66036336778079	4.11106796549385	3.49460465015049	3.92326249200139	4.14167586494509	Gm428	NM_001081644	Mus musculus predicted gene 428 (Gm428), mRNA.
10405938	2.21907507668686	0.0144010572731786	4.24548413375013	4.30963669295274	3.38537259200928	3.99059047416969	3.83845236009912	3.81549390890201	4.30963669295274	4.80823522881854	3.98305982549107	4.33031006746732	Zfp273	NM_198322	Mus musculus zinc finger protein 273 (Zfp273), mRNA.
10542267	2.20304134157036	0.000118396142976481	2.91378240584952	3.15800173014536	2.58980983041058	2.61506198203651	2.66075621433665	3.02657080659911	2.47413069601507	2.90857367075934	3.06061229678977	3.2895414283444	5530400C23Rik	NM_027784	Mus musculus RIKEN cDNA 5530400C23 gene (5530400C23Rik), mRNA.
10519644	2.19170360191742	0.00490351192501665	1.97650017355374	2.80412561003374	2.38548110103973	1.90120168719778	2.21446043399299	2.31494732406309	2.09270602048002	2.18594835197467	2.5318188411607	2.33350217031706	Gm6455	NR_003596	Mus musculus predicted gene 6455 (Gm6455), non-coding RNA.
10599001	2.18086773389655	0.00929610338588904	9.46114998950015	9.6282154132099	9.49848074716412	8.84598377929991	8.42735166148339	8.35837974864555	8.97235964493164	9.01396131858349	9.06952459223569	9.39166206439257	Agtr2	ENSMUST00000089188	cdna:known chromosome:NCBIM37:X:21061670:21066290:1 gene:ENSMUSG00000068122 gene_biotype:protein_coding transcript_biotype:protein_coding
10601555	2.17830214132581	0.00425572146431648	3.59434139314915	3.78633252510655	3.38139324663412	3.23899127088019	3.66291664204623	3.08603963182984	3.7479226009924	4.11894459357074	3.18091623187413	3.11681940931908	Tgif2lx1	NM_153109	Mus musculus TGFB-induced factor homeobox 2-like, X-linked 1 (Tgif2lx1), mRNA.
10550770	2.17458057225607	0.0100247591807905	2.72242249676938	3.35298472278059	3.15571748526015	2.63607563663462	1.98999531096443	2.33185340550477	1.90781008479498	4.13007953614139	3.56025739035616	2.59479580674455	Vmn1r114	NM_001166837	Mus musculus vomeronasal 1 receptor 114 (Vmn1r114), mRNA.
10550217	2.17266447442923	0.00100510500499631	3.45251957020561	3.00998740290419	3.69608602882432	4.04441545562812	4.1928983654368	3.8639842413115	3.97274368222195	4.49884743519595	4.52504635667356	3.8553308837326	Crxos1	NM_001033638	Mus musculus Crx opposite strand transcript 1 (Crxos1), transcript variant 1, mRNA.
10513154	2.16524138435533	0.116875065166351	5.47973771544132	6.34734705645771	5.6378554785712	6.78842797816422	7.49043624346485	7.01765762527574	7.53992912650974	6.4646967444807	6.75224511310245	7.4335486063445	Ptpn3	NM_011207	Mus musculus protein tyrosine phosphatase, non-receptor type 3 (Ptpn3), mRNA.
10527487	2.14895720943098	3.33555564079591e-05	3.0025768445726	2.79370887898586	3.01299770398595	2.65405033440986	2.88631705404603	3.18346908393034	2.85697085532401	3.37511054759898	3.05259486893175	3.41476952772672	Cyp3a57	NM_001100180	Mus musculus cytochrome P450, family 3, subfamily a, polypeptide 57 (Cyp3a57), mRNA.
10424398	2.13563431096999	0.00209795321457022	2.35297167124658	2.38722604344754	2.29675628867298	1.95378728594189	2.16390501959412	2.26611321242484	2.39739075586974	2.37033851117828	2.19811592442851	2.20970388041646	Pvt1	AK144873	Mus musculus lung RCB-0558 LLC cDNA, RIKEN full-length enriched library, clone:G730046B12 product:plasmacytoma variant translocation 1, full insert sequence.
10528804	2.11412765919165	0.0330483034449789	2.62617921750966	5.48022040777535	3.50421679419377	4.7185441283198	4.88249850062108	4.76579273108979	4.6623855431125	3.34241377577972	3.54230774583094	5.37931581059911	5031410I06Rik	NM_207657	Mus musculus RIKEN cDNA 5031410I06 gene (5031410I06Rik), mRNA.
10599948	2.11222101403701	0.195089713294046	3.1773771809721	2.0468408508288	1.77657704081876	1.33526314268393	1.75066718196329	1.71366368924736	1.75800625398012	4.06034589514223	3.10120385849712	1.95925712213483	1700020N15Rik	NM_029316	Mus musculus RIKEN cDNA 1700020N15 gene (1700020N15Rik), mRNA.
10404347	2.08955392764175	0.000173388512615077	3.47840473916001	3.48071965735188	3.92011224585542	3.62454263928146	3.801266036018	3.62450360761549	3.62538771637417	3.71009365940942	3.95283652181229	3.72969106833721	Prl5a1	NM_023746	Mus musculus prolactin family 5, subfamily a, member 1 (Prl5a1), mRNA.
10531197	2.07880282929142	0.000616065418574882	5.46110028026529	5.54937251840732	5.78207997760128	4.52747981093059	5.72192303658384	4.87445199175374	4.87276290389217	5.04357410623205	4.96559234588168	5.13736016777102	Adamts3	NM_177872	Mus musculus a disintegrin-like and metallopeptidase (reprolysin type) with thrombospondin type 1 motif, 3 (Adamts3), transcript variant 1, mRNA.
10587331	2.07599281404207	0.124337833617966	3.66187150079049	2.53545751668329	2.88263474281165	10.6668432101885	9.91079837319713	9.59138645345313	9.93396085567826	10.6548777161982	10.2282183261084	10.6720980518423	Gm3776	NM_001243092	Mus musculus predicted gene 3776 (Gm3776), mRNA.
10559970	2.06963601478043	0.000106591671428852	2.38603220864658	2.4488249551384	2.5974587888684	2.26123643071154	2.7046505094253	2.65955144125553	2.61894040170929	2.65048390544768	2.50559502567682	2.56255266302827	Vmn1r69	NM_145842	Mus musculus vomeronasal 1 receptor 69 (Vmn1r69), mRNA.
10403248	2.06864215343653	0.00303317585082322	2.21781654585111	2.27188685171098	2.57539151532752	2.06289408088711	2.413213982905	2.50598480180282	2.37097641406805	2.44652006576063	1.95277630832351	2.6010811853381	Speer6-ps1	NR_001581	Mus musculus spermatogenesis associated glutamate (E)-rich protein 6, pseudogene 1 (Speer6-ps1), non-coding RNA.
10490966	2.06118894476413	0.000322308667655293	3.40544134938682	2.98728378497262	3.29458521723168	3.39477982876994	3.00035920785197	3.64910059349269	3.90037997584782	3.70979169916973	3.74146047974382	3.59251124845623	Dnajc5b	NM_001163537	Mus musculus DnaJ (Hsp40) homolog, subfamily C, member 5 beta (Dnajc5b), transcript variant 1, mRNA.
10419429	2.06046193180992	0.00987456989790853	2.50855684380855	2.50116650972418	3.36383923909825	2.81008854923038	2.73821980091626	3.21959372335438	2.98560513267653	2.24879602031032	2.79132386057458	3.80625502062362	Olfr723	NM_001011530	Mus musculus olfactory receptor 723 (Olfr723), mRNA.
10545217	2.05709126334633	0.00195909931833719	3.03138446435171	2.26154519632893	2.85702016468789	2.5458954515922	2.33115160748273	2.46464476095132	2.12941833838846	2.91106145930858	2.40546303219941	3.13382184240813	Igkv5-43	X14625	Murine nonfunctional MRL-RF33BL mRNA for IgM (kappa)-light chain V(kappa)23.
10362674	2.05650532321233	0.262542412217998	5.4866121552509	4.83582210443183	4.78953671544995	4.13716096901433	3.70907373166953	5.13960230027658	4.77830797041023	5.56868590523084	4.99713473294836	4.29187896061161	Rnu3a	NR_002842	Mus musculus U3A small nuclear RNA (Rnu3a), small nuclear RNA.
10427663	2.0496527316862	0.00016079443806739	2.30513205857638	2.20605671279678	2.4188773273881	2.17950021990037	2.35772096256928	2.84790602474688	2.4525722343842	2.40712860824452	2.51842414208593	2.76135180190202	Spef2	HQ856050	Mus musculus strain C57BL/6J Spef2 (Spef2) mRNA, complete cds.
10602350	2.04777653437527	0.00119486081067162	2.56431386642861	2.61311329147918	2.66101968289488	2.79848408990017	2.59150228989678	2.56353398482305	2.35504514118032	2.44128011682033	2.65392141223085	3.15866068744106	Luzp4	NM_001114383	Mus musculus leucine zipper protein 4 (Luzp4), mRNA.
10355996	2.03563734986708	0.000482327496586061	7.04505609995881	7.20697440792943	7.04432580867829	6.98826915340759	5.85458758576031	6.75403829952988	6.76601909064861	6.87357489781807	6.88842915100186	6.37391725268053	Slc25a5	NM_007451	Mus musculus solute carrier family 25 (mitochondrial carrier, adenine nucleotide translocator), member 5 (Slc25a5), nuclear gene encoding mitochondrial protein, mRNA.
10576332	2.03037303773244	0.0565392452735177	12.1071854894876	12.0819747456688	12.4137095679015	11.4645504103794	11.9133250667728	10.7058584873701	11.0344314876082	10.7703465786666	10.8161209031006	11.1803430260201	Tubb3	NM_023279	Mus musculus tubulin, beta 3 class III (Tubb3), mRNA.
10476814	2.02062688654879	0.000156195865884832	5.7319048577617	5.71474885710299	5.87556603379672	5.41880403644842	6.0880809729701	5.17949436800932	5.1550979543854	5.11947288187701	5.86236541469952	5.27851602446745	Insm1	NM_016889	Mus musculus insulinoma-associated 1 (Insm1), mRNA.
10478283	2.0184452926405	0.00324336697790905	2.99945669698951	2.32854917644597	2.34597114033915	2.16451985289059	2.08721282233695	1.99582286653743	2.08576901863787	2.03590921404915	2.11679880371817	1.95925712213483	Mphosph6	NM_026758	Mus musculus M phase phosphoprotein 6 (Mphosph6), mRNA.
10571522	2.0181555034165	2.47262611759815e-05	3.05070542885094	2.99223360951628	3.0426319362792	2.80098262582849	3.24950602602866	3.42716314276825	3.3042256639178	3.31294216036576	3.00077714319431	3.11898141168537	Triml2	NM_001160412	Mus musculus tripartite motif family-like 2 (Triml2), mRNA.
10561162	2.01705312170237	0.000993219058125393	2.18978957923517	2.25683171309987	2.56812410319962	2.39865509323342	2.75908331397617	2.98468641252431	2.69827619942938	2.60758418437494	2.71125534977392	2.84256396032786	Cyp2a22	NM_001101467	Mus musculus cytochrome P450, family 2, subfamily a, polypeptide 22 (Cyp2a22), mRNA.
10554725	2.01361166691977	0.00160120860667198	2.23374021714032	1.94097918916724	1.96674627552619	1.83743857395322	1.75118048952776	1.73594292267385	1.90283320026852	2.08633404827766	1.97973367091716	2.20121960804513	Olfr299	NM_001011767	Mus musculus olfactory receptor 299 (Olfr299), mRNA.
10604119	1.99349896131255	0.0136399803748712	4.07824020239997	4.10896690509224	3.74665252561166	5.1140125618089	4.31623702846676	4.41088763742601	4.37877380386588	4.71177357871771	4.5058639694865	3.96946010096803	Rhox4g	NM_001039698	Mus musculus reproductive homeobox 4G (Rhox4g), mRNA.
10447354	1.99251713860978	0.0803369489276951	6.79867169756096	6.98003954726105	7.03814175024811	6.67758531828511	5.76803572289087	8.03099615427875	7.08363877342044	7.29403383093921	7.96899220876135	8.06909586725582	Tmx2	NM_025868	Mus musculus thioredoxin-related transmembrane protein 2 (Tmx2), mRNA.
10571743	1.99092483320926	0.000945239021785045	2.77192207525004	2.36410509584461	2.52250784663114	2.42732420232486	2.52453663278021	2.30330934110359	2.20745903993755	2.69015285776771	2.74717659743262	2.29753355180506	Cldn24	NM_001111318	Mus musculus claudin 22-like (Cldn24), mRNA.
10362464	1.99082826698984	0.00112622296162409	2.30633625727666	2.62267523011767	2.42307908003944	2.38834427514612	2.13936145670835	2.31566715262138	2.46965975878191	2.40179675974745	2.53741284161876	2.52341386219636	Sult3a1	ENSMUST00000092597	cdna:known chromosome:NCBIM37:10:33583741:33599322:1 gene:ENSMUSG00000069668 gene_biotype:protein_coding transcript_biotype:protein_coding
10549904	1.98164754767148	0.00591187973773731	3.28813718305191	3.21961973331697	3.02178739180172	2.74107148353338	2.65735882517185	2.62238900297737	3.43783678345471	2.80413797829453	3.74944728787089	3.50522921866543	Vmn2r34	ENSMUST00000173459	cdna:known chromosome:NCBIM37:7:7623598:7642224:-1 gene:ENSMUSG00000070841 gene_biotype:protein_coding transcript_biotype:protein_coding
10349431	1.96575022253811	4.69783423468526e-05	3.51184010097648	3.51740791643583	3.48306870867997	3.81023343077716	3.77423283077543	3.52772192542726	3.86522519853338	3.72270211311415	3.76991179150884	3.94011897717433	Acmsd	NM_001033041	Mus musculus amino carboxymuconate semialdehyde decarboxylase (Acmsd), mRNA.
10461794	1.96553162833674	2.42465021131264e-07	3.32764970484035	3.39280052597283	3.29147673293801	3.37753304721576	3.78829924872246	3.57740845047375	3.78275068218711	3.63396067127272	3.57189576257787	3.47848300316549	Olfr1461	NM_146302	Mus musculus olfactory receptor 1461 (Olfr1461), mRNA.
10419442	1.95917374292231	0.000599673430317399	2.51809637953731	2.5491197860608	2.80820712105073	2.45526060809131	2.50625771941389	2.73113549099705	2.57598934071817	2.75854879368936	2.8394454648589	2.62882245029545	Olfr729	NM_146278	Mus musculus olfactory receptor 729 (Olfr729), mRNA.
10442294	1.95225706641697	0.000389271701852307	2.68132691167562	2.70304658223603	2.61165672109617	2.50258420796245	2.49775777660113	2.70459340879797	3.00714744843156	2.86304707778158	2.82457869225053	2.46613065320107	Vmn2r116	NM_001104580	Mus musculus vomeronasal 2, receptor 116 (Vmn2r116), mRNA.
10566326	1.93473795751948	0.00033300114567841	2.51608512721602	2.60251851225837	2.43129427663233	2.50003164153926	2.56168237957046	2.50545964058929	2.39370852872688	2.78001795264619	2.82601363546421	2.48531557573183	Trim12a	NM_023835	Mus musculus tripartite motif-containing 12A (Trim12a), mRNA.
10455866	1.92861024985618	8.53243658703549e-06	2.85980925037342	2.71513957450456	2.72390172356489	2.83348890872471	3.23413093416937	3.11417253204863	3.21028769250197	3.31985712021071	3.26672468773397	3.33240927742521	1700011I03Rik	ENSMUST00000079738	cdna:putative chromosome:NCBIM37:18:57693434:57890719:1 gene:ENSMUSG00000058925 gene_biotype:protein_coding transcript_biotype:protein_coding
10538563	1.91725310586663	0.027861679563793	2.45360246451291	2.53279082232557	2.40416458917963	2.00635691101106	2.46244154096247	2.67187273145099	2.28256883871292	3.01418032124156	2.74734102785514	2.30700428543807	Vmn1r6	ENSMUST00000079669	cdna:known chromosome:NCBIM37:6:56952294:56953351:1 gene:ENSMUSG00000058923 gene_biotype:protein_coding transcript_biotype:protein_coding
10442147	1.91291353685377	0.000415423088360576	3.15090348969031	2.96219096857175	2.8103380879854	2.78933591446194	3.04901339917858	3.02465925749847	2.8971173945953	2.98802947161922	3.2618297371277	2.9303455457081	Vmn1r227	NM_134195	Mus musculus vomeronasal 1 receptor 227 (Vmn1r227), mRNA.
10464999	1.91039547481383	0.000109491007298561	4.77325623175095	4.37106901280979	4.61511480147565	6.77427273900385	6.77408127573039	6.7773959762427	5.65211670739058	5.14858296427387	6.10977320570866	5.90118169326344	Cst6	NM_028623	Mus musculus cystatin E/M (Cst6), mRNA.
10345077	1.90787738128128	0.000961100493128526	2.39367738997213	2.54708862143378	2.37996495819923	2.211499558005	2.46588303773452	2.36291364217746	2.30466647968738	2.49429269110265	2.2721359021825	2.31275340541174	Khdc1a	NM_183322	Mus musculus KH domain containing 1A (Khdc1a), mRNA.
10510084	1.90681088966175	0.000162606068086776	2.13613908190476	2.07589569100626	2.09739149354168	1.87522283273116	2.29306974801354	1.94639248295652	2.01964478749844	2.09311334498557	2.28926667844281	2.06236355846018	Gm13023	NM_001007077	Mus musculus predicted gene 13023 (Gm13023), mRNA.
10351880	1.90283206236355	0.00090981322450334	2.77509421967211	2.51050335916185	2.62483835380529	2.09503073187278	3.13656106703086	2.71705875450784	2.66417254296718	2.45341955623488	2.76133439780649	2.46180881718499	Pydc3	NM_001162938	Mus musculus pyrin domain containing 3 (Pydc3), mRNA.
10397528	1.89554888423679	0.157143856370873	2.53729660407828	2.78191565499665	3.03161022982651	4.42513216212235	2.36343955875578	4.88796972289996	3.03959109183728	5.17486150092859	5.06843734804708	4.92498808065964	Rpl21	BC094410	Mus musculus ribosomal protein L21, mRNA (cDNA clone MGC:106858 IMAGE:1195613), complete cds.
10430743	1.89255207295518	0.0581816127505026	3.76307563879739	5.85169543420449	4.61235342547805	5.12365510417927	4.62894086345466	5.40784654696139	4.42300162566927	6.08644088286836	6.00394894781068	5.12099833746148	Rpl29	L08651	Mus musculus large ribosomal subunit protein mRNA, complete cds.
10566211	1.89181528270987	0.001120341805976	3.19826913358782	3.43224037560421	4.19724567451291	3.29345821415841	3.81510033981038	4.10036749082939	3.76102609311254	4.21783085230581	3.20724786720658	3.28863791415887	Olfr603	NM_147070	Mus musculus olfactory receptor 603 (Olfr603), mRNA.
10473608	1.87905174816622	0.000125134911253147	3.25354986538009	3.56326331049119	3.1491976868211	3.50680087720929	3.09997441002482	3.86283547194321	3.27303542790768	4.11298487164634	3.87247194367956	2.98085426408022	Olfr1193	NM_001011517	Mus musculus olfactory receptor 1193 (Olfr1193), mRNA.
10464469	1.87477478385639	0.00127940747248357	4.68755605386511	4.63790590576316	5.19562254029241	4.70257329820643	4.63445343568381	4.2093051573987	4.73163262146417	4.8831989385654	4.45665105706337	4.26217745386365	Rpl7a	BC089624	Mus musculus ribosomal protein L7A, mRNA (cDNA clone MGC:107696 IMAGE:6763528), complete cds.
10485815	1.87242592478711	0.00132717065907745	1.72715456817143	1.86638738651422	1.73564445660919	1.56069219627264	1.72152863994857	1.67979002243803	2.04075150527358	2.01062410172074	2.08472953764784	1.61919772129705	Olfr1316	NM_146742	Mus musculus olfactory receptor 1316 (Olfr1316), mRNA.
10357103	1.87048344103446	0.0429862403628556	2.77942848245599	2.88263474281165	2.73485494446484	2.88930756139659	2.37218673522608	2.82463233516278	2.92373677268639	3.3008665197372	3.30967689740406	3.0801808889199	Cdh19	NM_001081386	Mus musculus cadherin 19, type 2 (Cdh19), mRNA.
10381416	1.86781003871026	0.00220659670929274	5.86552540156657	6.29263265220644	6.15902023540136	5.43040926193357	5.10621094386854	5.42700333428844	5.28313418557835	5.54124875716381	5.77316172902314	5.58224816708127	Rnd2	NM_009708	Mus musculus Rho family GTPase 2 (Rnd2), mRNA.
10496835	1.85978329979127	0.0268227638228198	3.4036465790665	3.43702466614859	3.03220680162699	3.1584118990468	3.11202014680939	3.28859241076662	3.48271618131718	3.68664355722473	3.94780510911927	3.64651974393601	Hmgb1	NM_010439	Mus musculus high mobility group box 1 (Hmgb1), mRNA.
10373608	1.84859934755463	0.00587701589612393	2.02467952662499	2.01891306089264	2.03973455688735	2.13700982158532	2.1495693809277	2.00244286094772	2.05912899919498	1.84765443399275	2.34529287582234	1.76125610463784	Olfr766	XM_621234	PREDICTED: Mus musculus olfactory receptor 766 (Olfr766), mRNA.
10417373	1.84606896893438	0.0429021812524546	3.91294293618264	3.8826603790215	4.01706751699445	4.0636966785498	3.63273624626589	3.93158196118994	4.51595538330575	3.66016084340366	2.72191352845391	3.85089277535517	Gm10406	ENSMUST00000100895	cdna:known chromosome:NCBIM37:14:7838629:7855113:-1 gene:ENSMUSG00000072735 gene_biotype:protein_coding transcript_biotype:protein_coding
10361215	1.84516414263507	5.72297253861314e-05	3.9458408940204	4.07360692159655	3.80024986621295	4.5096559982107	4.8284633152988	4.72016399754545	4.33716132840709	4.25803380463751	5.0117933290232	4.68671194541818	Traf3ip3	NM_153137	Mus musculus TRAF3 interacting protein 3 (Traf3ip3), mRNA.
10436053	1.84190854459244	0.00290577017941228	2.41147575236946	2.49430755017348	2.18990199940372	2.58990653350691	2.21470423079739	2.54285080850732	2.41166151767238	3.57825896928421	3.43290628089897	2.60265385286706	Dppa2	NM_028615	Mus musculus developmental pluripotency associated 2 (Dppa2), mRNA.
10367511	1.83344792456649	0.000231435544379351	2.71366521047572	2.72716831283348	2.87009362030188	2.62159865687572	2.91059786175933	3.14466176590795	2.90361392202379	2.88988992463752	2.71930416605395	2.64387024369279	Olfr799	NM_146927	Mus musculus olfactory receptor 799 (Olfr799), mRNA.
10518833	1.83317861329563	0.000317987126098	4.63524962552894	3.30575699765892	3.59310417353557	3.94025604604511	3.78653663777378	4.49523980649904	3.62400189657152	4.1291721012326	3.37261196657572	3.96201821046977	Camta1	NM_001081557	Mus musculus calmodulin binding transcription activator 1 (Camta1), transcript variant 1, mRNA.
10600031	1.82630483327545	0.00723839299260335	3.96496171838239	3.60608123429283	3.19443245602466	3.51301917768508	3.55659605789427	3.46531163074395	3.56332457367345	3.98056154494605	4.27987464587256	4.20332380459274	Vma21	NM_001081356	Mus musculus VMA21 vacuolar H+-ATPase homolog (S. cerevisiae) (Vma21), mRNA.
10515495	1.82346684287373	4.87932451346998e-05	3.58921203245912	3.34016972116946	3.57441998239112	3.26284028024989	4.04711446524534	3.74918356393643	3.52584818724373	3.26191860200691	3.91163806499157	3.79702646612781	Klf17	NM_029416	Mus musculus Kruppel-like factor 17 (Klf17), mRNA.
10357072	1.82312408302447	0.000173388512615077	2.15326100230517	2.13795346730937	2.06904121143281	2.72820897574248	2.65680387949731	2.83268373407182	2.81888189090623	3.02082387417111	2.69637346680182	2.63718891506885	Serpinb3a	NM_009126	Mus musculus serine (or cysteine) peptidase inhibitor, clade B (ovalbumin), member 3A (Serpinb3a), mRNA.
10495820	1.82308844459529	0.0560272894154339	4.0873928616766	3.20532933631822	3.77838080158539	11.7257714559575	11.8578972891572	11.8619981855395	11.9260800823227	11.9097432598951	12.1567050357306	11.8788140953299	Fabp2	NM_007980	Mus musculus fatty acid binding protein 2, intestinal (Fabp2), mRNA.
10555811	1.82213927824991	0.000175489754338536	2.4345166875502	2.3567636321765	2.43706018708172	2.31125648525143	2.30124761527605	2.82859309724314	2.41025471278915	2.77199323814077	2.6400187901446	2.51831130942265	Olfr628	ENSMUST00000106881	cdna:known chromosome:NCBIM37:7:110880357:110881838:1 gene:ENSMUSG00000073941 gene_biotype:protein_coding transcript_biotype:protein_coding
10438791	1.82189911552019	0.00315396646107849	5.03153417633683	4.35339189738169	3.196199658593	3.01625170549281	3.24430245402304	3.67867962454725	3.19553379215916	3.40374101028791	3.75815464918037	3.29539702444611	Uts2d	NM_198166	Mus musculus urotensin 2 domain containing (Uts2d), mRNA.
10482133	1.8217858053897	4.14173173738715e-05	3.68732578539004	3.6673908530616	3.67828641462627	3.49055899827069	3.63954025860604	4.17446007240119	3.65199414510026	4.06828744115725	4.01488128741429	3.85364366451068	Olfr361	NM_146368	Mus musculus olfactory receptor 361 (Olfr361), mRNA.
10466370	1.8214430908932	0.00019201072661542	2.47195253017317	2.81283627764579	2.65877692616939	2.53933426306676	3.00964940999318	2.68164551216775	2.70057359068189	2.87834580007761	2.93361107901239	3.01781741797338	Olfr1501	NM_146633	Mus musculus olfactory receptor 1501 (Olfr1501), mRNA.
10410244	1.81315289485739	0.000901260589087772	1.76704207984189	2.16008746073166	2.02268276633412	1.6065319687912	1.63320010214805	1.85630135279394	1.88547871965224	1.90676776776988	1.8156904211872	1.61435138469048	Gm10324	NM_001177832	Mus musculus predicted gene 10324 (Gm10324), mRNA.
10565379	1.8106816199979	0.00573783471319826	3.00997100132431	3.17410133802333	2.69423960016993	2.73328212376642	2.8961946244151	2.95056598378686	2.94751375343858	3.13700456997763	3.35102895891102	3.17623056966737	Olfr310	NM_001011520	Mus musculus olfactory receptor 310 (Olfr310), mRNA.
10434733	-3.40601162993818	4.26441116506819e-05	10.3553063607234	10.7727302743392	10.3351169910648	10.2439614255934	9.20494372218482	10.0412031379783	9.92689106380032	10.8309005977495	10.4133784917287	9.44524695095889	Eif4a2	NM_013506	Mus musculus eukaryotic translation initiation factor 4A2 (Eif4a2), transcript variant 1, mRNA.
10539649	-3.40935178865317	0.000477218506359139	10.1223578675739	10.2920544752752	10.0946754009388	10.5324582231136	9.73996159486083	10.0693039289954	10.2338356852192	10.9220656214727	10.6257580153285	10.0644019590586	Ptges3	NM_019766	Mus musculus prostaglandin E synthase 3 (cytosolic) (Ptges3), mRNA.
10475199	-3.41353936007811	0.00087410185497823	8.20609777479715	7.81466433708586	8.30769436942962	9.45665220701577	9.56281721173325	9.86246520307796	9.88955494470809	9.78635751337711	9.78563141650909	9.75864342462169	Snap23	NM_001177792	Mus musculus synaptosomal-associated protein 23 (Snap23), transcript variant 1, mRNA.
10577412	-3.42394466457372	1.26332406887437e-06	9.74977090801048	10.0234712301995	9.94240859337503	10.5943153415991	9.97783120533315	10.2819727457174	10.3873575847189	10.861503542569	10.7290259573724	10.2717108655952	6820431F20Rik	NR_030708	Mus musculus RIKEN cDNA 6820431F20 gene (6820431F20Rik), non-coding RNA.
10576051	-3.42580951857846	7.85719465972086e-05	8.33272534926363	8.9062836799704	8.99423167932149	7.03535413621698	6.63988309872337	6.2579274289902	6.53413255954108	6.2629408381061	5.9664557102612	6.92956648852953	Foxc2	NM_013519	Mus musculus forkhead box C2 (Foxc2), mRNA.
10524018	-3.42589648685959	2.2010470575845e-06	12.5481996616905	12.502589961273	12.4479762553709	12.1381647796872	11.8037184438492	12.2012805758992	12.5250252443794	12.0449245794351	12.3275188041269	11.6892766005816	Rpl34-ps1	NM_001199350	Mus musculus ribosomal protein L34, pseudogene 1 (Rpl34-ps1), mRNA.
10435821	-3.43097846363396	0.000244364457937472	7.80223982135295	8.52353966222301	8.28734630407916	9.98157350627647	9.47592963609021	9.56295606838144	9.77768582383346	10.2369789885533	9.844822963358	9.7350907852745	Naa50	NM_028108	Mus musculus N(alpha)-acetyltransferase 50, NatE catalytic subunit (Naa50), mRNA.
10410970	-3.44023458912675	6.40095760710598e-06	9.5162311369399	9.77334107938583	9.51624131970627	10.1563288122925	8.84306695079789	9.56402714612845	9.49256360769918	10.0241273880551	9.84997339668572	8.98507367328743	Hnrnpk	NM_025279	Mus musculus heterogeneous nuclear ribonucleoprotein K (Hnrnpk), mRNA.
10463951	-3.44721292547371	0.00800880556505352	7.38588886652382	8.41690784873745	8.06876355865583	9.60916654742844	9.38433448074966	9.53847544745456	9.70335150302972	9.90847814694495	9.86427098931019	10.1018387823811	Smc3	NM_007790	Mus musculus structural maintenance of chromosomes 3 (Smc3), mRNA.
10435024	-3.44842534726351	0.000315753281419575	8.39335666180121	8.85240060225608	8.47685820292996	8.51744740585132	9.08346239140585	8.49045107494471	8.69571458434064	8.95158942709969	8.74571947334705	8.84513929526304	Rnf168	NM_027355	Mus musculus ring finger protein 168 (Rnf168), mRNA.
10584777	-3.45796448885988	0.000248113039319498	9.41059223528931	9.34403658364302	9.18659650427925	9.35998625830396	9.15501072497285	9.72361057772302	9.82870559366313	9.97634486175654	9.81748385017413	9.10189657791722	Ddx6	NM_001110826	Mus musculus DEAD (Asp-Glu-Ala-Asp) box polypeptide 6 (Ddx6), transcript variant 1, mRNA.
10371482	-3.45900980466951	0.00182056385895835	10.6857596327116	11.352404023747	11.0040099845779	11.6923501505988	11.1023396315921	11.5505995082152	11.7056564669885	11.8279029530381	11.6426117335091	11.609729317493	Hsp90b1	NM_011631	Mus musculus heat shock protein 90, beta (Grp94), member 1 (Hsp90b1), mRNA.
10385484	-3.46468720754859	1.43670922291226e-06	9.8467906539905	10.0808521979401	9.98895669787241	10.670722266916	10.3946946606667	10.5448732291102	10.5347787243596	11.08072494546	10.7752031117317	10.3240889569647	Ddx5	NM_007840	Mus musculus DEAD (Asp-Glu-Ala-Asp) box polypeptide 5 (Ddx5), mRNA.
10350535	-3.46860551478543	0.000244081423203618	6.58946113873161	7.56113464918389	7.30319763992757	9.59662580056532	9.06073705154297	9.21271596499411	9.23901434563062	9.57167949774165	9.35891667759899	9.70215599204021	Tpr	NM_133780	Mus musculus translocated promoter region (Tpr), mRNA.
10346523	-3.47603027763596	1.10855545431365e-05	8.74395941999725	8.85885487070795	8.23867637263894	9.20036998915026	8.81739224737216	9.74455721480751	9.5272789509219	9.72047328921184	9.6587195329662	8.85083062695922	Bzw1	NM_025824	Mus musculus basic leucine zipper and W2 domains 1 (Bzw1), mRNA.
10385599	-3.49270597355396	0.0018471045016598	9.8290562979137	10.347610027377	10.3186125835022	11.177556633013	10.3454722502513	11.1548238000797	11.2341433887684	11.4566051409292	11.3780926875368	10.717838187226	Canx	NM_007597	Mus musculus calnexin (Canx), transcript variant 1, mRNA.
10369842	-3.49347005087198	0.000388005900665834	7.42262548373634	8.83620400378698	8.48819497739624	8.64857516916676	9.703083990699	7.59141429059496	8.07125908714517	8.08392488679035	8.13912136508317	8.8542319014011	Bicc1	ENSMUST00000143791	cdna:known chromosome:NCBIM37:10:70385580:70622448:-1 gene:ENSMUSG00000014329 gene_biotype:protein_coding transcript_biotype:protein_coding
10543959	-3.49418932777402	1.10689903085164e-05	10.4220502956163	10.7104932543693	10.7647842746984	10.0568369108273	10.2999476442712	9.82177662344467	9.9174124644474	9.9079580599459	9.90090412411389	10.1648704377693	Ptn	NM_008973	Mus musculus pleiotrophin (Ptn), mRNA.
10598723	-3.49600110312574	3.18485788075725e-07	9.32155460765013	9.93463600361952	9.52838193499333	10.7049759810873	10.2004403199741	10.4711723080028	10.525016125682	10.9806620726061	10.6474729307267	10.6656539344091	Ddx3x	NM_010028	Mus musculus DEAD/H (Asp-Glu-Ala-Asp/His) box polypeptide 3, X-linked (Ddx3x), mRNA.
10489186	-3.52142663483241	8.07325503222113e-06	11.6765401396995	11.7420545127271	11.4991076368604	11.179657208989	10.9332217042557	10.9093454015167	10.967159606266	11.0079488896207	11.0317556907094	10.4898452600455	Rpl35a	NM_021338	Mus musculus ribosomal protein L35A (Rpl35a), transcript variant 1, mRNA.
10399825	-3.52745052593411	2.28387468098889e-05	7.28638605802195	8.01642264042633	7.53466988954924	9.74781044373694	9.05501720835283	9.40046961581704	9.62259721302063	10.2057778613642	9.7678421684209	9.35185038789318	Dld	NM_007861	Mus musculus dihydrolipoamide dehydrogenase (Dld), mRNA.
10533023	-3.53083339978746	1.73115942594128e-05	12.474339140493	12.4153367978449	12.4186818023887	12.1082864021414	11.930715335975	12.0024620157625	12.1199973434572	11.0162705453472	11.8145671900469	11.2459294519866	Rpl29	NM_009082	Mus musculus ribosomal protein L29 (Rpl29), mRNA.
10424779	-3.53736645669273	1.00986552095206e-07	9.35452775571932	9.20995249563699	8.87769833719407	8.35005910701676	7.65905616101946	7.95274161510502	7.18304819936643	8.44266995687622	8.37174556587132	7.39179737297829	Cks2	NM_025415	Mus musculus CDC28 protein kinase regulatory subunit 2 (Cks2), mRNA.
10355403	-3.54601062665713	3.23919822324411e-07	10.5213242824363	10.8199839679768	10.7431436057416	10.7106754935298	10.4802528417451	10.7044761087315	10.5787613677273	9.77050949763571	10.1842913804396	10.3737382976451	Fn1	NM_010233	Mus musculus fibronectin 1 (Fn1), mRNA.
10581013	-3.56480694536916	2.89508218671564e-06	9.40483893627064	9.77021012209877	9.74839111052492	9.12756966180368	8.64495542339752	8.70270455419859	8.73551382179325	8.79481776329446	9.05381220275749	8.84556737130488	Cdh11	NM_009866	Mus musculus cadherin 11 (Cdh11), mRNA.
10529995	-3.57309747196013	0.00107682466878044	9.31174274625573	9.70383106150331	9.49124778424219	9.81636914377602	9.46629028464645	9.5648728309928	9.65676463353603	9.86128438280066	9.83361459076315	10.0210781494229	Dhx15	NM_007839	Mus musculus DEAH (Asp-Glu-Ala-His) box polypeptide 15 (Dhx15), transcript variant 2, mRNA.
10413161	-3.5769189809489	4.23247035836205e-05	9.89049210273489	10.1630783608612	9.92031660337733	10.243621304115	10.2372869990874	10.4632477311023	10.6899958897135	10.280513849759	10.6302161585452	10.2938881694626	Cnot1	NM_178078	Mus musculus CCR4-NOT transcription complex, subunit 1 (Cnot1), transcript variant 2, mRNA.
10369704	-3.58462456188418	0.000113874402310912	10.8066750887071	10.8366669924492	10.8833187030699	10.2077841607931	10.2624143319594	10.1434316351403	10.2009545665092	10.5835627456887	10.4175030617799	10.3889215220561	Hnrnph3	NM_001079824	Mus musculus heterogeneous nuclear ribonucleoprotein H3 (Hnrnph3), mRNA.
10358591	-3.58592877386726	3.96785004060707e-07	8.74778747426348	9.60990154252285	8.72817684422933	7.54306086948354	7.60190804890614	7.51570173342875	7.96055873465778	7.67033815672734	7.39057732399342	7.37146166787956	Hmcn1	ENSMUST00000137197	cdna:novel chromosome:NCBIM37:1:152410657:152840181:-1 gene:ENSMUSG00000066842 gene_biotype:protein_coding transcript_biotype:protein_coding
10461365	-3.59700832605988	0.0157633904709378	9.72610631193383	9.98788031670254	10.1793614285286	8.12725617953517	8.65174359037197	8.02819322791865	7.69633539289131	7.67951467257174	7.9565582482194	8.15000173267675	Eef1g	ENSMUST00000052248	cdna:known chromosome:NCBIM37:19:9041531:9052969:1 gene:ENSMUSG00000071644 gene_biotype:protein_coding transcript_biotype:protein_coding
10527528	-3.60504215677381	0.00103676503646987	9.25719385383279	9.19927606848311	9.177481752199	8.68842787685142	9.32631677094969	8.68706873468562	8.73790592349547	9.03410899447682	8.76812519016222	8.54065604860574	Smarce1	NM_020618	Mus musculus SWI/SNF related, matrix associated, actin dependent regulator of chromatin, subfamily e, member 1 (Smarce1), mRNA.
10353265	-3.60975574334208	1.48002318919706e-05	12.068646792065	12.2083797563853	11.9259090168088	11.365658046616	11.7300389795278	11.0651215737723	11.0697835839147	10.9099825767279	10.6814850421994	11.2012853100897	Rpl7	NM_011291	Mus musculus ribosomal protein L7 (Rpl7), mRNA.
10391178	-3.62058498822484	8.07670364704227e-06	9.43704498915436	9.62852283254179	9.42383314099036	9.71642867606801	9.24125389687673	9.36185985095702	9.58798278725396	9.66880718942158	9.4291009101931	9.42781389481617	Dnajc7	NM_019795	Mus musculus DnaJ (Hsp40) homolog, subfamily C, member 7 (Dnajc7), mRNA.
10583297	-3.62120056761722	0.00172613144220603	6.92179443856001	7.85244268577843	7.67832684279223	8.55562236982239	7.90862425204042	8.10377728172667	7.84839435896302	9.04207876807743	8.4606210222978	7.93872317613526	Taf1d	NM_027261	Mus musculus TATA box binding protein (Tbp)-associated factor, RNA polymerase I, D (Taf1d), transcript variant 3, mRNA.
10457640	-3.63780757831387	1.32680802939965e-05	10.5795824631056	10.5396660651091	10.8049628558201	10.6120626237959	10.6230280147225	10.3960896874752	10.5256066661393	10.554583097733	10.6652888696178	10.0987851358106	S100a11	NM_016740	Mus musculus S100 calcium binding protein A11 (calgizzarin) (S100a11), mRNA.
10360542	-3.66033069813463	0.000172311601181084	10.7976778875774	10.8681744363377	10.5897467635872	11.0706688055445	10.7831465949928	10.2439803728364	10.5222549033636	11.2286294626727	10.4355319463823	10.7631905323492	Fam36a	NM_025511	Mus musculus family with sequence similarity 36, member A (Fam36a), mRNA.
10452384	-3.69468341415505	5.5667578747923e-05	8.60697449876104	8.18380793453661	8.11259310675828	9.20344885763547	7.75338058599591	7.87588622876013	7.00998778457846	8.41699393857107	8.33487701717586	7.74207077170383	Rpl7a	NM_013721	Mus musculus ribosomal protein L7A (Rpl7a), mRNA.
10356351	-3.69747980732831	1.45317375401764e-06	11.3227898474925	11.4318506494301	11.2754416152878	10.2897424586129	10.7338118895941	10.1215800403258	10.0510666786237	9.31397686747711	9.60074859297676	10.1750468406014	Rpl6	NM_011290	Mus musculus ribosomal protein L6 (Rpl6), mRNA.
10346634	-3.69805373195202	0.00179975318948653	6.65040685984705	7.87166647670218	6.94307044436728	8.61344292198346	8.08375309692901	8.58839281242555	8.56225359110395	9.38320240447623	8.82795356895835	8.66112247701985	Nop58	ENSMUST00000027174	cdna:known chromosome:NCBIM37:1:59741853:59768968:1 gene:ENSMUSG00000026020 gene_biotype:protein_coding transcript_biotype:protein_coding
10399430	-3.70494268713477	2.52304666315342e-05	9.3183540665693	9.5817830246943	9.11568103688558	9.75962867861538	9.33723499750982	9.82822465310417	9.54754725600763	9.63118933420689	9.67669377596798	9.57725218050988	Ddx1	NM_134040	Mus musculus DEAD (Asp-Glu-Ala-Asp) box polypeptide 1 (Ddx1), mRNA.
10466402	-3.72029219353784	2.06182676820549e-08	11.0572059580852	10.8707663513785	11.0288811096494	10.4735578155581	10.0565107199952	10.5151430946617	10.3908368823152	10.023779440381	10.4410268289287	9.60447873183289	Eif4a1	NM_144958	Mus musculus eukaryotic translation initiation factor 4A1 (Eif4a1), transcript variant 1, mRNA.
10549877	-3.72884275394025	4.91352405468044e-06	8.1809733525194	9.41900549904238	9.12724420804969	10.8388909594338	10.0336193389664	9.96993021112811	10.273835920524	11.1722624203176	11.0009025572004	10.3713490997174	Peg3	NM_008817	Mus musculus paternally expressed 3 (Peg3), mRNA.
10583034	-3.73646447337955	0.000160373190775017	8.76087452996575	8.86975712247884	8.79605774033211	8.99204742459397	8.34615044524326	8.25640030035088	8.06561503977519	9.0712872268333	8.80045043512512	8.94589546439953	Dcun1d5	NM_029775	Mus musculus DCN1, defective in cullin neddylation 1, domain containing 5 (S. cerevisiae) (Dcun1d5), mRNA.
10431856	-3.75753079094051	1.25253337124874e-05	7.72403209919228	8.94120415148919	8.54807211145657	9.60636755728606	9.57950876718617	9.52921566290719	9.47345114521505	9.56031302430995	9.3385313718203	9.67395257084679	Scaf11	NM_028148	Mus musculus SR-related CTD-associated factor 11 (Scaf11), mRNA.
10411287	-3.76928097832125	4.45853648731827e-07	9.40791843955591	9.53044861923681	8.87435703648577	9.16780269283041	8.82809129801724	8.585808558038	8.73610070229282	9.19184367422996	9.04646207381236	9.39938956835418	Btf3l4	NM_027453	Mus musculus basic transcription factor 3-like 4 (Btf3l4), mRNA.
10494322	-3.77125821308405	8.00018283756668e-09	9.46853621671118	9.46488315430876	9.4856928715885	9.61529709931728	9.30858141418248	9.56750320244571	9.54126769480526	10.2559503123222	10.0739030661136	9.26888686121283	Anp32e	NM_023210	Mus musculus acidic (leucine-rich) nuclear phosphoprotein 32 family, member E (Anp32e), transcript variant 1, mRNA.
10584580	-3.77975404491715	2.75603767722061e-05	8.56375046193787	9.58013286046151	8.46113421937665	6.40761429055397	6.35809895555787	6.92725178857124	6.93804816908787	6.64236787900613	6.81776218185197	7.01892432236854	Snord14e	NR_028275	Mus musculus small nucleolar RNA, C/D box 14E (Snord14e), small nucleolar RNA.
10358666	-3.78832172289318	1.73115942594128e-05	10.2500364168776	10.2012908165495	10.0638705918126	8.27003999074741	7.17582796735722	8.07732203581392	8.65218884754723	7.92614273358842	7.62890855001304	8.70624516822163	Hmcn1	ENSMUST00000074783	cdna:known chromosome:NCBIM37:1:152410657:152840181:-1 gene:ENSMUSG00000066842 gene_biotype:protein_coding transcript_biotype:protein_coding
10377982	-3.79040330889414	0.00209399138952308	9.6420587025316	9.81096945312561	9.72215388599221	10.4507002911993	10.4692888361814	9.44260839897523	9.84331090726392	10.2879227035475	10.2715874206941	10.3066044797841	Kif1c	NM_153103	Mus musculus kinesin family member 1C (Kif1c), mRNA.
10536818	-3.8108122248921	9.2585337111249e-05	9.51363442769685	9.4772167344281	9.36847890598858	9.90984013406244	9.55988263932007	9.95545149242339	9.86434027436117	10.3747667041352	10.0797012337321	9.22496620125067	Calu	NM_184053	Mus musculus calumenin (Calu), transcript variant 2, mRNA.
10514049	-3.82410100491372	0.00016716885330903	7.73976884467701	8.84498312421134	8.42134078445188	10.0379770753584	9.79150699045282	9.4384080039596	9.83158624257005	10.4860761423945	10.2703073433477	10.2118452521806	Nfib	NM_001113209	Mus musculus nuclear factor I/B (Nfib), transcript variant 1, mRNA.
10368277	-3.82514923268499	0.00042736210861351	8.73121161104251	8.84728574818894	7.91485752425328	5.9405236177471	7.31382956599671	6.31047576109629	6.64967431590421	6.93383114450519	7.60193945889379	6.87716653167124	Snora33	NR_037680	Mus musculus small nucleolar RNA, H/ACA box 33 (Snora33), small nucleolar RNA.
10494839	-3.83577226168258	7.07767232593133e-06	9.8148067174889	10.3075108804953	10.0954722455642	11.1992444531365	10.6162811412078	10.985166904958	10.9636496803839	11.4793425919895	11.3038036932786	11.0672745246297	Csde1	NM_144901	Mus musculus cold shock domain containing E1, RNA binding (Csde1), transcript variant 1, mRNA.
10428534	-3.83638660152687	0.0253363794857709	8.03399704296756	8.51229746546375	8.05988625413073	10.0045185470687	9.51182816704388	9.06175689176402	9.18331289791207	10.1791516736953	9.81861036786594	9.89117870962058	Trps1	NM_032000	Mus musculus trichorhinophalangeal syndrome I (human) (Trps1), mRNA.
10455210	-3.85490086029085	9.90767712894179e-06	8.20676713266375	8.54379269023384	8.22061673344636	9.42356489674404	8.03558068349179	7.78553694470924	8.30508412692532	9.32869498610679	9.0276761068345	7.96959310567883	Rpl17	NM_001002239	Mus musculus ribosomal protein L17 (Rpl17), mRNA.
10583318	-3.91102716647454	0.00316824187339794	7.33262455738612	7.24831264178046	7.58676724937755	7.02898852377998	6.64972664489608	6.09875574414595	6.99211426592569	7.6173590234827	7.32021311058585	6.84340358087187	Taf1d // Taf1d	BC056964	Mus musculus Josephin domain containing 3, mRNA (cDNA clone IMAGE:6827717).
10356333	-3.9414277007638	0.0024741281226403	7.38394077798256	6.97643329554542	6.92770305937321	8.00774316973565	6.98827722433309	8.54038982486973	8.18975119989381	10.1823214191499	9.73231029596132	7.78864067495039	Snord82	NR_002851	Mus musculus small nucleolar RNA, C/D box 82 (Snord82), small nuclear RNA.
10606436	-3.94718374121892	0.00402834189944435	4.97448026228395	7.11441030985328	6.27035561229122	8.21695360097213	8.08794405064038	6.99942855865306	7.58529495972125	8.38304840152988	7.4415584326838	7.9255681697872	Hmgn5	NM_016710	Mus musculus high-mobility group nucleosome binding domain 5 (Hmgn5), mRNA.
10591881	-3.94841895527812	1.06683896841379e-05	9.79181660059878	9.86072684525331	9.8562608572383	10.0160024751705	9.22941519399829	9.84773975928413	9.90814776118706	10.9529305282876	10.5859908661134	8.98542456547992	Hmgb1	NM_010439	Mus musculus high mobility group box 1 (Hmgb1), mRNA.
10463997	-3.9579625408159	1.06676655041229e-06	7.83485196386931	8.17458019182931	7.83608216192931	8.8651381449321	8.47613620680174	8.47975061819326	8.41588671390667	9.39436028009248	9.14015162356955	8.2005109780455	Pdcd4	NM_011050	Mus musculus programmed cell death 4 (Pdcd4), transcript variant 1, mRNA.
10384448	-3.96306409531228	5.57983539477132e-05	11.5677393615852	11.4110025202649	11.1917242333035	10.3694427632959	10.3929032024283	10.5584295866217	10.3493728665334	10.5013921219908	10.4938506628688	9.56451471326358	Sec61g	NM_011343	Mus musculus SEC61, gamma subunit (Sec61g), transcript variant 1, mRNA.
10412054	-3.97805075711176	1.51109751169053e-05	9.39425442489178	9.46135482790349	8.82028852134089	9.17942367326021	9.30915666235128	8.08221402460837	8.51521151924197	8.85318666885457	8.94477986472063	9.20399729066781	Ndufaf2	NM_001127346	Mus musculus NADH dehydrogenase (ubiquinone) 1 alpha subcomplex, assembly factor 2 (Ndufaf2), nuclear gene encoding mitochondrial protein, mRNA.
10429623	-3.98193973128102	0.000482327496586061	6.34496537825468	6.79374140647012	6.51319191736392	7.80047685676113	7.80955206156771	7.12892427842229	6.33621611129414	7.70386099897976	7.05087158663134	6.71644810587597	Zc3h3	NM_172121	Mus musculus zinc finger CCCH type containing 3 (Zc3h3), mRNA.
10502830	-3.98911848669056	1.62353512899568e-08	4.3768916026787	5.67823296935131	4.77583589394535	9.37825285306235	9.37267701947759	8.70167598679866	9.25487279795313	9.74107910701793	9.52952570444361	9.71787609617159	Nexn	NM_199465	Mus musculus nexilin (Nexn), mRNA.
10600545	-4.02093164582345	1.53380073983816e-08	11.0442494038421	11.0533739203257	10.95242737609	11.2635348970271	10.6543749386897	11.2393674644261	11.1697206898474	11.7530646074804	11.4931540004612	10.8453410561692	Hmgb1	NM_010439	Mus musculus high mobility group box 1 (Hmgb1), mRNA.
10569017	-4.0487648384482	7.94007153858191e-05	11.0069977308074	10.9842082812569	10.9773790505787	11.5894065077184	11.2324945783677	10.9436453258957	11.2459617240167	11.3052508377623	11.1569832577285	11.2085846437338	Ifitm3	NM_025378	Mus musculus interferon induced transmembrane protein 3 (Ifitm3), mRNA.
10579969	-4.06919898468333	9.48245403195887e-05	9.89340233432241	10.3573703661322	9.28207944409087	9.6636098510457	9.62321058970754	9.85473690297454	9.35733892904673	9.96211177717062	9.9274361007002	10.3831099149585	Zfp330	ENSMUST00000034147	cdna:known chromosome:NCBIM37:8:85287520:85298059:-1 gene:ENSMUSG00000031711 gene_biotype:protein_coding transcript_biotype:protein_coding
10563641	-4.07678075477351	0.000384567779676601	7.96150385373376	8.61424414141642	8.04382855941233	10.4034658961733	9.91418711233663	9.54537388499866	9.59118022762792	10.9730835236611	10.4267787368598	10.4517149937778	Rap1a	NM_145541	Mus musculus RAS-related protein-1a (Rap1a), mRNA.
10571288	-4.11327365522517	1.04681789412874e-05	8.37901707155068	8.47515694196961	8.29592098536147	7.96878657795889	7.61566215244495	7.57662148610706	7.78101620849498	8.01154512807149	8.03135616658733	7.6318024673103	Gtf2e2	NM_001167922	Mus musculus general transcription factor II E, polypeptide 2 (beta subunit) (Gtf2e2), transcript variant 1, mRNA.
10364051	-4.12567417137957	0.00914720885613921	11.7479569035939	11.7311868646879	11.5011123096536	10.8007122655958	10.7267135148935	10.3355900756864	10.0657775016312	9.98292863524689	10.3137993803406	9.46504191014503	Snrpd3	NM_026095	Mus musculus small nuclear ribonucleoprotein D3 (Snrpd3), mRNA.
10354816	-4.1273311694342	8.0385541211072e-08	8.9690146633073	9.95308839591303	9.53332369981708	9.45126844719856	8.92491596861931	9.15474651874959	9.28693508873168	9.86508099134769	9.47268094931932	9.47917593745676	Clk1	NM_001042634	Mus musculus CDC-like kinase 1 (Clk1), transcript variant 1, mRNA.
10416187	-4.13605940113401	2.96625065012573e-05	13.5605423150125	13.5479068873704	13.4767024025598	13.1660978985438	13.0961008538145	13.2024030079563	12.9951120129056	11.7204350054111	12.4811556415706	12.7030858596134	Rps2	NM_008503	Mus musculus ribosomal protein S2 (Rps2), mRNA.
10358615	-4.17809881909419	0.00178456922439027	9.5808631009457	9.62554443699971	9.81565867654435	7.88226470311817	6.99360075302636	8.54169318012881	8.54704278983311	8.41149795188559	8.76836150975124	7.78653475829588	Hmcn1	ENSMUST00000074783	cdna:known chromosome:NCBIM37:1:152410657:152840181:-1 gene:ENSMUSG00000066842 gene_biotype:protein_coding transcript_biotype:protein_coding
10563094	-4.19191686155116	1.02328848161237e-08	10.2354485001801	10.3688964035261	10.2528566972224	10.6145387879333	9.30654640711329	9.90444096436132	9.87859043369556	10.5813703563511	10.3759486065053	10.2241647144335	Rps11	NM_013725	Mus musculus ribosomal protein S11 (Rps11), mRNA.
10539433	-4.20667473044045	2.33295953120969e-07	7.53550641400595	7.89957827602683	7.50941456478833	8.13420639802611	8.14188696265431	6.85341124231076	7.7977511813188	8.10139461754681	7.70766266269616	8.11320627813229	Mob1a	ENSMUST00000055261	cdna:known chromosome:NCBIM37:6:83276010:83293770:1 gene:ENSMUSG00000043131 gene_biotype:protein_coding transcript_biotype:protein_coding
10508479	-4.23857743059182	4.70894564200268e-07	8.66680114057687	9.06159281506932	8.46029394323213	9.45581954839856	8.9990137462165	9.42491943874088	9.59579460355476	9.66310817009161	9.64863560889388	9.38595865848952	Ptp4a2	ENSMUST00000030578	cdna:known chromosome:NCBIM37:4:129497465:129527222:1 gene:ENSMUSG00000028788 gene_biotype:protein_coding transcript_biotype:protein_coding
10415413	-4.25044595445032	0.0147415980249545	10.2959839238802	10.229679765017	10.0739672920165	8.05030314377356	8.03374590164838	6.36810956841876	6.74351816884567	6.31131138074837	7.54329815481129	7.38819033160454	Nynrin	NM_001040072	Mus musculus NYN domain and retroviral integrase containing (Nynrin), mRNA.
10419607	-4.31398216570371	5.73556865655315e-05	9.4370328536272	9.92671833358124	9.64495665315666	9.41474281741761	8.54136693744741	8.77181507000178	8.9448406283524	9.62859445053883	9.65191456915342	9.73296326901158	Hnrnpc	NM_016884	Mus musculus heterogeneous nuclear ribonucleoprotein C (Hnrnpc), transcript variant 1, mRNA.
10481868	-4.35618248225632	0.00108349266804212	8.58409670305724	8.91934110291482	8.43336432054152	9.89740665602604	9.22007308245959	8.99369931537531	9.487156098968	10.9781553416663	10.7419779036147	9.19001396594005	Dnajb6	NM_011847	Mus musculus DnaJ (Hsp40) homolog, subfamily B, member 6 (Dnajb6), transcript variant 3, mRNA.
10396926	-4.39396664811799	2.2743087283475e-08	10.0008279738918	10.5542461808162	9.97853831200717	9.93088728516573	9.89546487334818	10.4035619774372	10.1465965789291	10.0802881664067	10.0553094995504	10.4678904246039	Srsf5	NM_001079695	Mus musculus serine/arginine-rich splicing factor 5 (Srsf5), transcript variant 1, mRNA.
10454097	-4.45763936372647	0.00013048552683642	12.5480771781511	12.710626068088	12.4568005522031	11.3360010941227	11.2208041149972	11.5244840540065	11.3946402929459	9.38103354663341	10.7776147483985	10.4943336214125	Rpl11	NM_025919	Mus musculus ribosomal protein L11 (Rpl11), mRNA.
10412517	-4.47321865711512	0.000675248895692352	9.67499130467552	9.5522679604598	9.13992693345873	8.48128087423567	8.05352641266301	7.70309147107816	8.12665096656584	8.80973729194167	8.62027298800784	8.33292530491549	Gm10021	AK084071	Mus musculus 12 days embryo spinal ganglion cDNA, RIKEN full-length enriched library, clone:D130083G05 product:hypothetical protein, full insert sequence.
10606369	-4.48445400734803	1.11009241629432e-06	9.68523912125605	9.92651727347328	9.54246514176234	10.8544517029301	10.3354478608965	9.98171270907671	10.4416281805529	10.6884539060425	10.7499546536162	10.4789441476258	Itm2a	NM_008409	Mus musculus integral membrane protein 2A (Itm2a), mRNA.
10594661	-4.48644259134446	8.78634247897401e-11	10.5117449182381	10.7569203086268	10.6979353000769	11.7334792435076	11.5634929987769	11.6248429162371	11.5912141823314	11.5541019780792	11.5053548360761	11.6762405599519	Tpm1	ENSMUST00000113707	cdna:known chromosome:NCBIM37:9:66870397:66897213:-1 gene:ENSMUSG00000032366 gene_biotype:protein_coding transcript_biotype:protein_coding
10372728	-4.49163074038642	0.00480793755367742	8.42302652116776	9.38345195656221	9.26571492241846	9.13859425266584	8.89691208234557	8.94066755673823	9.28485405388068	9.99212961755038	8.89056305272745	9.34606695443759	Cdc5l	NM_152810	Mus musculus cell division cycle 5-like (S. pombe) (Cdc5l), mRNA.
10405185	-4.53948374577648	1.29122595062367e-06	10.2210528612369	10.145027472688	9.90199020563746	9.03416665793203	8.61175793293446	8.16495091818254	7.53572191094775	8.63347434202434	8.46792557339555	8.30828726437217	Cks2	NM_025415	Mus musculus CDC28 protein kinase regulatory subunit 2 (Cks2), mRNA.
10569335	-4.58237013405298	1.03163331180209e-06	11.9515086614605	11.8363458954509	12.313057906106	12.4022813955818	12.154951021335	12.5173404584871	12.4703222609748	12.4600119302804	12.4678302552245	12.1218608582811	H19	NR_001592	Mus musculus H19 fetal liver mRNA (H19), non-coding RNA.
10419711	-4.70605135034354	1.68450554111797e-07	9.46127504526874	10.0602727036922	9.32059076949654	9.97513692341272	9.41000597169988	9.6888629218204	9.20767674862409	10.0060356662002	9.90816603932234	10.001093449875	Psma3	NM_011184	Mus musculus proteasome (prosome, macropain) subunit, alpha type 3 (Psma3), mRNA.
10450694	-4.72824558219587	0.00249879472068749	9.3200140081518	8.8723844879562	9.05799092397177	6.1353915914083	5.71395425308789	4.48627855600255	4.69312156251352	4.45199612039759	4.28208206923592	3.99724071833612	H2-T22	NM_010397	Mus musculus histocompatibility 2, T region locus 22 (H2-T22), mRNA.
10368025	-4.7422916890512	5.71309447966774e-09	9.66351853392343	9.87534934021448	9.88390558517548	10.2462691444706	9.63598678514555	9.47596819468699	9.47020191797823	10.5250640847662	9.86860757081615	9.77948105668488	Hspa8	NM_031165	Mus musculus heat shock protein 8 (Hspa8), mRNA.
10398364	-4.92882655834738	0.000160738600174564	7.03891943623483	8.79097905799063	8.22295148783823	8.34704990031749	7.58840996517734	9.77982879256275	9.09192505526224	9.62220472961076	9.33337486267215	9.49992932701067	LOC100861572	NR_046306	Mus musculus Im snoRNA 3 (LOC100861572), small nucleolar RNA.
10447515	-4.97563813089179	2.8237981787942e-07	10.6374604668127	10.1936515504445	10.2329298744628	10.2607310631476	9.58710090753701	9.39997872631518	9.59806299214637	10.0792817724541	9.41513685342808	9.69733080677835	U2af1	NM_024187	Mus musculus U2 small nuclear ribonucleoprotein auxiliary factor (U2AF) 1 (U2af1), transcript variant 1, mRNA.
10491036	-5.08397275200977	5.12373131244707e-06	10.6888442214848	10.5571315679202	10.6822205581418	10.7160515189426	9.66115838015653	9.25460136640342	9.64328549517525	10.415781065826	9.82589439654038	9.83410628424011	Nudt21	NM_026623	Mus musculus nudix (nucleoside diphosphate linked moiety X)-type motif 21 (Nudt21), mRNA.
10576049	-5.28545401425848	1.02328848161237e-08	10.193615489387	10.1710484619149	9.65241079497001	8.02801824060206	8.05335906168935	8.5109581548592	8.49926769191192	8.7401996494499	8.63637484030537	8.31052243873759	Foxf1	AK087349	Mus musculus 0 day neonate lung cDNA, RIKEN full-length enriched library, clone:E030047N19 product:unclassifiable, full insert sequence.
10578572	-5.53885372228817	6.99996312830855e-06	8.60513355379484	9.5084091349809	8.94939823134368	9.10114209505964	9.14030429660997	9.56187489775719	9.9570101786374	10.516467289557	10.367845503325	10.3498352556218	Stox2	NM_001114311	Mus musculus storkhead box 2 (Stox2), transcript variant 1, mRNA.
10459389	-5.58379701115303	2.33295953120969e-07	7.79881937468058	8.38270079375625	7.96230203081536	7.62042346590496	6.73584917137391	7.78815260938616	7.47197223234293	7.91708493535553	7.8573928666881	7.17844051498238	Amd1	ENSMUST00000072796	cdna:known chromosome:NCBIM37:18:64608334:64609669:-1 gene:ENSMUSG00000060096 gene_biotype:protein_coding transcript_biotype:protein_coding
10388745	-5.64208153550953	1.32136709680702e-09	8.99367527997349	9.08295781358318	8.98250347729729	8.79825544189526	8.443013425805	8.66622688332425	8.75781766470188	9.17678302310589	8.97119572359626	8.32309067891363	Lsm6	NM_001191004	Mus musculus LSM6 homolog, U6 small nuclear RNA associated (S. cerevisiae) (Lsm6), transcript variant 1, mRNA.
10382104	-5.65088980958273	9.71850030833177e-08	12.1093210436743	11.7121297865637	11.8648750384508	9.72905786713234	9.3834101368653	9.50467507289282	9.70655737990051	9.2600415048416	9.33792019031539	8.807482637809	Snord104	NR_030703	Mus musculus small nucleolar RNA, C/D box 104 (Snord104), small nucleolar RNA.
10510219	-5.89980563732239	0.000833518311488598	11.4356014607805	11.7659185433764	11.5292288187988	11.9539716927211	11.9834922274119	12.3793277697812	12.2204180581566	11.6148950544961	11.7311524263365	11.9843749984502	Gm13238	NR_033612	Mus musculus predicted gene 13238 (Gm13238), non-coding RNA.
10375051	-6.3285770760233	0.000173388512615077	12.9969598024623	12.9564978397518	13.1717163082617	13.3638228274534	12.9679728098085	13.3384945596278	13.3942868142475	13.6751582081652	13.5851506442568	13.1329409315853	Hba-a1	NM_008218	Mus musculus hemoglobin alpha, adult chain 1 (Hba-a1), mRNA.
