# Supplementary material for: 5-HT3 Signaling Alters Development of Sacral Neural Crest Derivatives That Innervate the Lower Urinary Tract
Source: Int J Mol Sci. 2021 Jun 25;22(13):6838. doi: 10.3390/ijms22136838 (PMC8269166; doi:10.3390/ijms22136838)
Supplement: Supplementary file 1 [file ijms-22-06838-s001.zip › Ritter_Buehler_Supplementary Table S4_e15_Top100_v3.csv]

ProbeID	logFC	adj.P.Val	836MS0506-20110112-MoGene	836MS0507-20110324-MoGene	836MS0547-20110112-MoGene	836MS0551-20110112-MoGene	836MS218-20091015-MoGENE	836MS0218-20091130-MoGene	836MS0218-20110112-MoGene	836MS0218-20110324-MoGene	2090MS0001-20120126- MoGene	2090MS0001-20120510-MoGene	2090MS0001-20130729-MoGene	Gene Symbol	mRNA Accession	mRna - Description
10566272	6.16381192210429	1.69266711559758e-06	9.08292997960169	10.0021058219933	9.77786843409521	9.23750721961646	5.33815684547138	4.96245329539007	4.92231491429087	5.07873699686012	5.32369124005506	5.70578321532218	5.23541893365942	Hbb-y	NM_008221	Mus musculus hemoglobin Y, beta-like embryonic chain (Hbb-y), mRNA.
10418835	5.55340674809747	5.44804875370348e-11	7.26345963429168	7.46971437142893	7.6089769776931	8.94096988331536	5.2217702767935	5.75461131345801	5.33848599826685	4.59310613911143	4.814426891815	4.36668096787756	4.6215410926135	Slc18a3	NM_021712	Mus musculus solute carrier family 18 (vesicular monoamine), member 3 (Slc18a3), mRNA.
10456709	4.45692005309692	1.56522926021819e-06	8.78607305935331	8.43605578779481	7.47736162775795	9.30694792972961	5.1620455240098	4.02618528658213	5.33072892907804	4.01677195081518	5.05055989989802	4.20724145775469	4.4490823145757	Rpl17	NM_001002239	Mus musculus ribosomal protein L17 (Rpl17), mRNA.
10375046	4.44520269688796	5.12650338405177e-06	6.46000431720809	7.84190459677602	7.3509330722014	8.03630300206285	5.52284721678207	5.41226974527007	5.48770675198137	5.88317598175157	5.53104635331634	5.35285522174808	5.8754604882578	Hba-x	NM_010405	Mus musculus hemoglobin X, alpha-like embryonic chain in Hba complex (Hba-x), mRNA.
10368240	4.39881551136831	4.77544173838948e-10	9.6269748657944	9.36726409062285	9.81207376506955	10.0098998970297	5.61178238270663	5.98167394788491	6.00186910445528	6.18950690448131	5.60616055168684	6.37576078849011	5.70377407765386	Tcf21	NM_011545	Mus musculus transcription factor 21 (Tcf21), mRNA.
10450694	4.26059672988632	0.000969295476341241	7.52548141137998	8.20672388865101	8.44331119455473	8.85935299356185	6.1353915914083	5.71395425308789	4.48627855600255	4.69312156251352	4.45199612039759	4.28208206923592	3.99724071833612	H2-T22	NM_010397	Mus musculus histocompatibility 2, T region locus 22 (H2-T22), mRNA.
10412335	4.15459304048556	4.7954809241803e-08	9.3635049729778	9.61586989839976	8.65019535093608	9.46867456924781	5.41843747815563	6.04101732569868	5.51830449769495	5.6705627365185	5.28903677975361	5.36422984492826	5.74559945295397	Isl1	NM_021459	Mus musculus ISL1 transcription factor, LIM/homeodomain (Isl1), mRNA.
10490273	3.94070139922014	2.90553865499003e-06	5.56244083710179	5.6284057246602	6.6564358840918	6.1682447456991	2.43363151016962	2.32979663659617	2.12197334820963	2.05570178960462	3.0816144523016	3.05256673125396	2.09255125613803	100043387	NM_001099327	Mus musculus predicted gene, 100043387 (100043387), mRNA.
10358457	3.85489382518311	0.00536993352587654	8.10181644047064	8.05806624758894	8.78066077283968	9.412721695093	5.94788658064325	5.42546643809263	5.05350509879751	4.56477214446411	5.62095914818233	5.1894254632283	4.92322392157085	Bex4	NM_212457	Mus musculus brain expressed gene 4 (Bex4), mRNA.
10585438	3.78172643088652	3.95916036024455e-06	11.7220330818	11.8990604647093	11.840422014744	11.8382646856281	8.71915982476124	9.54286261138531	8.49808409169002	8.55042837715	8.07189514845173	8.29862347950764	9.24518055234277	Crabp1	NM_013496	Mus musculus cellular retinoic acid binding protein I (Crabp1), mRNA.
10470412	3.77867792108813	9.52128401301043e-12	7.8050293370429	7.5673803234588	8.05373416687102	8.77930242501536	5.27502805749634	4.98954336884246	5.09110316505392	4.71823734221009	4.50593629047705	4.81173528089783	4.63835400787465	Dbh	ENSMUST00000000910	cdna:known chromosome:NCBIM37:2:27020753:27038720:1 gene:ENSMUSG00000000889 gene_biotype:protein_coding transcript_biotype:protein_coding
10403941	3.75857855958507	0.0015203073036064	3.00978343062818	2.64620584551816	5.54194678779868	2.68860021011573	2.07330656063861	2.13505226730698	1.96461056178331	2.8728044796949	2.69019169056652	2.33632351595181	2.39464650239746	Hist1h3h	NM_178206	Mus musculus histone cluster 1, H3h (Hist1h3h), mRNA.
10469138	3.73341051465039	4.4436840035989e-07	8.12607789524641	8.56783287838272	9.19435101783347	9.175378302642	4.40380271858204	5.36745906803205	4.53400026754572	4.30062945601364	4.87682313126288	4.77745987927447	5.1745835417072	4930412O13Rik	NR_024257	Mus musculus RIKEN cDNA 4930412O13 gene (4930412O13Rik), non-coding RNA.
10411527	3.7080093402498	7.97221938749246e-11	8.66833210469442	9.12143664493997	9.61088319100968	9.6845316458459	5.73487036839257	6.24128192643824	5.75351487573353	5.81386557573577	5.54533446167399	5.99407496729245	5.85639465066138	Cartpt	NM_013732	Mus musculus CART prepropeptide (Cartpt), transcript variant 1, mRNA.
10516211	3.67530034926168	0.000289959304177558	8.82228200017651	9.09386542502068	8.66227965635439	9.10210147104048	6.98781098821187	6.46240893775085	6.75902138763729	6.482392151699	6.90741375953791	6.66012494184085	6.59242374698108	Ndufs5	NM_001030274	Mus musculus NADH dehydrogenase (ubiquinone) Fe-S protein 5 (Ndufs5), nuclear gene encoding mitochondrial protein, mRNA.
10586865	3.63361862444536	5.92663500124776e-11	9.42904275025265	8.77549172487759	8.88197518049164	8.63559385570723	6.2764087768872	6.01967153774855	6.38850051553526	6.24992417105197	5.86496243808822	6.39259261666109	6.41803587950371	Aldh1a2	NM_009022	Mus musculus aldehyde dehydrogenase family 1, subfamily A2 (Aldh1a2), mRNA.
10585803	3.56958792045725	5.10930422809283e-09	7.17334303133257	7.10204809517498	6.75339245570843	6.85873442264452	6.13225325111183	5.71539446869922	6.08172941827474	5.77605057796717	5.93711555925479	5.49707596608135	5.92639168736967	Stra6	NM_009291	Mus musculus stimulated by retinoic acid gene 6 (Stra6), transcript variant 2, mRNA.
10362091	3.55944264760379	0.00158059528624177	6.85409378237787	6.39080333911595	6.2579245143155	6.6449228733791	3.08105001470506	3.26804936349098	2.44973925548095	2.7636617373226	2.73520025891001	2.3331794737866	2.84813845659928	Raet1d	NM_020030	Mus musculus retinoic acid early transcript delta (Raet1d), mRNA.
10509163	3.45528584359113	1.53659184335504e-07	8.59706375475147	8.33174143113533	8.72446483723963	8.60094595540575	6.78833325925253	7.22272657494489	7.18020904990696	6.70436589881914	5.97767852195436	6.25021250071265	6.16747592469048	Id3	NM_008321	Mus musculus inhibitor of DNA binding 3 (Id3), mRNA.
10450363	3.44166454967849	2.12977213872017e-06	7.07088325152077	7.06017766840848	6.23178110719875	6.06909089476055	3.84124232555517	4.98300949610393	3.89510666629601	3.97540513523568	4.56275878345371	4.81080848792434	4.24745751996827	Snord52	NR_028527	Mus musculus small nucleolar RNA, C/D box 52 (Snord52), small nucleolar RNA.
10438730	3.25852174438002	1.77594310578477e-08	9.25168296456873	10.116990226461	9.36744200056572	10.3433266033198	6.31558553760082	7.07154961233914	6.54177944176619	5.91450379007813	5.91536278137189	5.80816212602321	7.05575613205796	Sst	NM_009215	Mus musculus somatostatin (Sst), mRNA.
10510462	3.2454090175507	0.0118195830966465	10.1123789977305	8.82492117457674	9.43960578442929	10.0315322403277	7.75111232115052	8.96973332801502	8.888939182506	8.7289453966774	6.23771292309659	6.52412554345398	7.19104598893244	Trmt112	NM_001166370	Mus musculus tRNA methyltransferase 11-2 homolog (S. cerevisiae) (Trmt112), transcript variant 1, mRNA.
10439695	3.16904390229046	3.55088549726628e-07	8.99939139502981	9.86501769030884	9.39707426260226	9.91708380524518	6.80847142738465	6.52226966124524	6.51609883938953	6.42199645146853	5.64009356491057	6.02638847416252	6.85251682419626	Tagln3	NM_019754	Mus musculus transgelin 3 (Tagln3), mRNA.
10418921	3.1573461101009	1.2421358846531e-07	8.21877337104143	9.64909791291671	9.53882532218112	9.52462090596056	6.67995203129271	6.7327521346284	6.21682547350296	6.14619936287072	6.48315865422098	6.81750458718611	6.57190071261908	Sncg	NM_011430	Mus musculus synuclein, gamma (Sncg), mRNA.
10485070	3.14291741917265	2.42405019573178e-11	9.02218653110972	8.45810110082342	8.62146333984898	8.84432526321015	6.56573681552021	6.73174139855533	6.4113177410019	6.40993175918106	5.77523380931609	6.22545422026762	6.34409885583164	Mdk	NM_010784	Mus musculus midkine (Mdk), transcript variant 1, mRNA.
10449236	3.1121566080439	2.28363841886157e-05	7.67982118865456	6.09452067585637	6.67371483026853	7.30523677649441	6.61987940135825	6.90813492472919	5.74883890851329	5.48455987248856	4.68429375008722	4.93217655453322	6.64767333938616	Nme4	NM_019731	Mus musculus NME/NM23 nucleoside diphosphate kinase 4 (Nme4), nuclear gene encoding mitochondrial protein, mRNA.
10569714	3.04838482542683	5.95444143580911e-05	6.93202208438526	6.74459930746694	7.39371573971961	6.42224806337677	5.71980231540571	5.18610011300362	6.04231270177254	5.5574966465476	5.59682430134769	5.06449414967	6.29844360478605	Cacng7	NM_133189	Mus musculus calcium channel, voltage-dependent, gamma subunit 7 (Cacng7), mRNA.
10533401	3.00032772669935	0.00217890111054785	8.55576459126126	9.43750980061357	8.48572818105504	9.21193162187346	7.38590102082333	8.31791505062587	7.29429957861247	7.42268375209276	7.26209087749366	7.30536677948505	8.19138576550831	Cux2	ENSMUST00000111752	cdna:known chromosome:NCBIM37:5:122307972:122499860:-1 gene:ENSMUSG00000042589 gene_biotype:protein_coding transcript_biotype:protein_coding
10426656	2.99997036280269	9.4120297146483e-09	7.57189064630555	8.58040159125488	8.88871655333643	8.44634233208041	6.63819209492133	6.69411648407438	6.17338751528387	6.16597956338551	5.81110997636373	6.03529831361439	6.54435181704934	Prph	NM_013639	Mus musculus peripherin (Prph), transcript variant 1, mRNA.
10415413	2.9943803293735	0.0480833480146062	7.22113605597164	5.41632121887387	5.09575908628771	6.69430075221357	8.05030314377356	8.03374590164838	6.36810956841876	6.74351816884567	6.31131138074837	7.54329815481129	7.38819033160454	Nynrin	NM_001040072	Mus musculus NYN domain and retroviral integrase containing (Nynrin), mRNA.
10472946	2.97917299949701	7.47757957349484e-05	6.74240198949477	5.57291122074962	6.66432668440107	5.88851535534329	4.70194933041511	4.7194691057502	4.71098806262936	4.56530718635219	5.96592725943428	4.86108732045304	4.79528692186188	Hoxd13	NM_008275	Mus musculus homeobox D13 (Hoxd13), mRNA.
10522208	2.92626602314281	4.24676125088782e-05	9.06319497731593	8.71927510058169	9.21754674317346	9.49675899855533	8.32280073264701	8.03150276036828	7.70128870477597	7.59755546877016	6.31903020596986	6.64590700851669	7.10607572154035	Uchl1	NM_011670	Mus musculus ubiquitin carboxy-terminal hydrolase L1 (Uchl1), mRNA.
10444665	2.91785971448185	1.64913221700655e-05	8.54698405058606	8.50944444326685	8.63188995051158	8.8017009980152	8.01888405138427	8.20916688432121	8.10800064975497	7.83573741616225	6.733614646783	7.25254635527738	7.77101049134093	Ddah2	NM_001190449	Mus musculus dimethylarginine dimethylaminohydrolase 2 (Ddah2), transcript variant 1, mRNA.
10455967	2.91244660488536	7.53219517882981e-05	7.28705099412905	6.47153883483829	6.60395237949035	7.13370963192856	5.50390900856465	5.51790516852087	5.30046524838012	5.40156303074257	5.35940833306769	5.06522086576936	5.61771339394807	2610318N02Rik	BC039993	Mus musculus RIKEN cDNA 2610318N02 gene, mRNA (cDNA clone MGC:48115 IMAGE:1446463), complete cds.
10470320	2.90973647817423	0.0105929786418359	6.45676816799835	4.46321453036902	3.83707040360278	6.80166171042995	3.3835483802783	2.71977497668869	3.43251979561858	3.74087922991078	3.5185805948983	3.64665684589612	3.61265408563788	Gm11362 // Rpl7a	ENSMUST00000137376	cdna:known chromosome:NCBIM37:2:26766341:26768838:1 gene:ENSMUSG00000062647 gene_biotype:protein_coding transcript_biotype:processed_transcript
10423358	2.89704616790479	0.000590165120191164	7.62458185926081	7.13141758476405	7.12673221304189	5.56416863150514	5.31726344159486	5.3821475593326	4.21950698952011	5.10332838658584	5.58509938106862	4.96598833758624	5.2936840441623	11-Mar	NM_177597	Mus musculus membrane-associated ring finger (C3HC4) 11 (March11), mRNA.
10470318	2.89350724790688	0.00787048697544695	6.03662474951704	7.66995663679734	5.36771021277777	7.36389492306416	4.13176109424015	3.15635419190291	4.01588671991595	5.13302039822576	3.42373498969446	3.84648261998935	3.88068306072268	Gm11362 // Rpl7a	ENSMUST00000129673	cdna:known chromosome:NCBIM37:2:26767712:26768838:1 gene:ENSMUSG00000062647 gene_biotype:protein_coding transcript_biotype:processed_transcript
10467826	2.88455811312534	9.68979855249933e-08	8.12662528682316	8.12910216948095	8.15008781511987	7.78916213060191	5.07885806907278	4.58695318058239	5.40919480647963	5.26254272518208	4.90171936454253	4.90350387718149	5.30519601122737	Hpse2	NM_001081257	Mus musculus heparanase 2 (Hpse2), mRNA.
10550326	2.87628940264863	0.00238321269237949	8.61648906259146	9.04283307081395	8.79868353777023	9.220355427537	8.46234161187641	8.92674250209818	7.96453480613263	7.58335562980054	6.09995374586059	6.95614087534853	6.67575619331139	Ap2s1	NM_198613	Mus musculus adaptor-related protein complex 2, sigma 1 subunit (Ap2s1), mRNA.
10477169	2.85972317005295	1.53659184335504e-07	7.64551921636391	7.511410078635	7.24335250635928	7.89738459615407	6.28285110608499	6.82345186577987	6.54426556613037	6.54898030720151	6.31896166029861	5.93127141129431	5.84069437364312	Id1	NM_010495	Mus musculus inhibitor of DNA binding 1 (Id1), mRNA.
10403978	2.84831493641458	0.126663818784717	7.50374996516333	8.10399527776159	8.29238455139508	7.50980017247947	5.84211380698967	6.05808099228721	6.16187632632073	4.78613676395167	6.32741889199734	3.84976719561997	3.93516480249537	Hist1h2bk	NM_175665	Mus musculus histone cluster 1, H2bk (Hist1h2bk), mRNA.
10558773	2.84556059409932	4.39543232066137e-08	5.93756268351938	5.43366851052203	6.10222710906573	5.62206241139893	4.44525831594047	5.55823229220726	4.81577190388881	4.95802683066903	4.77056505266932	4.65107170963956	4.6178133805266	B4galnt4	NM_177897	Mus musculus beta-1,4-N-acetyl-galactosaminyl transferase 4 (B4galnt4), mRNA.
10373768	2.82319501382842	0.000946822376662183	7.29717904387044	6.64613451347384	6.84860161648053	7.81840805063592	5.96325710960252	7.02721072297035	6.36574017489896	6.02330115683395	4.72026514159909	5.33332076106783	5.45625745237319	Selm	NM_053267	Mus musculus selenoprotein M (Selm), mRNA.
10467003	2.8210439210119	0.0100897460479697	8.46561441949228	6.70573986316175	7.73545394169991	7.54265117619558	5.48636094395813	3.76190359234696	4.55279186606202	4.78527741503275	4.71261165924799	4.67841503332187	5.50300762809795	Ppp1r2-ps3	NR_003650	Mus musculus protein phosphatase 1, regulatory (inhibitor) subunit 2, pseudogene 3 (Ppp1r2-ps3), non-coding RNA.
10572432	2.81514076729533	7.50447248481137e-07	5.92052629294687	5.63638127107361	6.03384869212014	6.23576611892391	5.72150149293549	6.16498239390249	5.76080988775158	5.67047147427138	4.95361678541754	5.07328106982741	5.75107924633003	Isyna1	NM_023627	Mus musculus myo-inositol 1-phosphate synthase A1 (Isyna1), mRNA.
10425257	2.78483711922625	0.000236979589820539	10.0702804999601	10.0928261820305	10.3023048367591	10.3875422836696	9.16065457535477	9.29402179531622	8.34090471658288	8.3637797488597	7.60360702578398	7.9833681874589	8.04043330107367	Polr2f	NM_027231	Mus musculus polymerase (RNA) II (DNA directed) polypeptide F (Polr2f), mRNA.
10547227	2.78258901419464	3.6039807495382e-08	6.36029354954303	7.04513194251514	6.9811735275586	7.03380572572587	5.23394375076553	5.52029469456674	5.1590716735937	5.21343027659439	4.76259437942931	5.13031654502939	5.35968780860611	Ret	NM_001080780	Mus musculus ret proto-oncogene (Ret), transcript variant 4, mRNA.
10376787	2.77996350133918	7.43914735139099e-05	8.43837574204293	7.79681957440245	8.4576138083015	7.53429675282828	6.49582946992756	6.27036491381543	6.6604456723577	6.47181703304008	5.14716124569005	5.79480786942158	6.56500373269501	B9d1	NM_013717	Mus musculus B9 protein domain 1 (B9d1), mRNA.
10522388	2.76668742862409	9.33306521265298e-05	7.69582498501267	8.13948368508093	8.61728292487963	8.46323660228008	5.39995301239718	5.75011953736403	5.21019911283446	5.1772359911723	6.44969338949905	5.39755501019891	6.0127750457942	Slc10a4	NM_173403	Mus musculus solute carrier family 10 (sodium/bile acid cotransporter family), member 4 (Slc10a4), mRNA.
10413710	2.73978087753504	0.000100303806596248	7.0916136641024	6.76991106049071	6.83296673665502	6.59704022367412	6.13136418697196	6.71962370863544	6.5388859646608	6.68210260594383	5.09698691264768	5.29445654753214	6.1014070448498	Nt5dc2	NM_027289	Mus musculus 5'-nucleotidase domain containing 2 (Nt5dc2), mRNA.
10380833	2.73185480240397	0.000764848196443542	7.27937049087165	7.05707551679004	6.96033126222977	6.37252810778737	6.78089915240948	7.24229151679462	6.43189375588921	6.70888065623511	5.36429488256144	5.90164898633475	5.99961701575502	Rpl19	NM_009078	Mus musculus ribosomal protein L19 (Rpl19), transcript variant 1, mRNA.
10472958	2.72970041867063	6.90788225221446e-05	8.84997336276851	9.3406616142606	8.54762782757498	8.76062820737502	6.51287042371832	5.20942775737898	6.6387573897544	6.7702679168436	6.58381525295264	6.2637936923007	6.03878413248512	Hoxd10	NM_013554	Mus musculus homeobox D10 (Hoxd10), mRNA.
10425945	2.72346997197915	1.56809755272666e-07	8.10384553275293	8.0344815084234	8.32743023210702	8.24343155131551	6.99368855537423	6.94760325996129	6.97894029339375	6.82083954046131	6.21565857839945	6.53064085467633	6.77465990002565	Fbln1	NM_010180	Mus musculus fibulin 1 (Fbln1), mRNA.
10465220	2.70850802871454	0.000826727989877262	6.7795891589544	6.46226279205883	6.68653508137024	6.62348830208708	6.58295296307292	6.61881520096217	6.37417559186018	6.02114881357121	4.56923119746963	5.54094894907541	6.43775812590096	Sssca1	NM_020491	Mus musculus Sjogren's syndrome/scleroderma autoantigen 1 homolog (human) (Sssca1), mRNA.
10547073	2.69904746578207	0.00372124840849185	6.78816872836106	7.82487489348738	9.33067954163047	8.19211418567153	6.25764236295354	6.33365741125257	5.05589009467673	6.24728658249323	5.69065349264279	5.47706468354451	6.09991518175558	Snora7a	NR_028546	Mus musculus small nucleolar RNA, H/ACA box 7A (Snora7a), small nucleolar RNA.
10425267	2.69423299282926	1.9490932852513e-08	7.92176088911015	7.67866326442142	8.54267271499445	7.86657903840565	5.72803855893035	5.8124900487967	5.76238865599088	5.83847575544077	5.77396747718071	5.34628264831324	6.11077467536338	Pick1	NM_008837	Mus musculus protein interacting with C kinase 1 (Pick1), transcript variant 1, mRNA.
10539310	2.6917133597223	5.41711970204878e-06	6.98791643440827	6.80076057869874	7.94241949127079	6.57210289365878	4.65384054584551	5.17831358169112	5.26874660910712	3.47630905728568	4.37576376701681	4.70991136596004	4.48186100543802	Pcgf1	NM_197992	Mus musculus polycomb group ring finger 1 (Pcgf1), mRNA.
10559207	2.66615458802271	0.000474456713539136	9.45275537073476	8.25408845138126	9.50704115570184	8.3886168758397	7.51594227356834	7.50604284899094	7.72147564017331	7.35315061220591	7.21546922811087	7.26241421268554	7.38469357692123	Lsp1	ENSMUST00000105968	cdna:known chromosome:NCBIM37:7:149646714:149680772:1 gene:ENSMUSG00000018819 gene_biotype:protein_coding transcript_biotype:protein_coding
10384145	2.66353040151493	2.40017510583543e-05	9.58789034199975	8.792338371215	8.88736584665742	9.26775481912251	7.8347195445961	8.72511733666607	7.40260722570595	7.75817854077275	7.33510905520495	7.24086833149085	7.81622757530094	H2afv	NM_029938	Mus musculus H2A histone family, member V (H2afv), mRNA.
10512279	2.64906898038475	1.64913221700655e-05	7.314808209322	7.0148780355218	7.44976484428755	7.90654311169742	7.50395427516861	7.34740963777098	7.45552950918267	6.98004110976528	6.34431930599911	6.3548392345453	7.09216953304944	Cntfr	NM_016673	Mus musculus ciliary neurotrophic factor receptor (Cntfr), transcript variant 1, mRNA.
10370242	2.64520815928395	1.5976791879548e-09	6.90123455370585	7.35395761244603	7.73987974298304	7.76166651523871	5.91066253251744	6.30153757254927	5.79861541490034	5.81931879456627	5.17896133846879	5.50821453485298	5.85784777667583	Pcbp3	NM_021568	Mus musculus poly(rC) binding protein 3 (Pcbp3), mRNA.
10556546	2.63248707187364	1.14080396731379e-07	6.80495648152613	7.55651322514681	7.16405645178206	7.18048958329509	4.79191891612141	4.77414319570175	4.44077920339465	5.22791397461534	4.49150551779244	5.13529511560163	4.7984395054498	Calcb	NM_054084	Mus musculus calcitonin-related polypeptide, beta (Calcb), mRNA.
10391831	2.61872005221012	0.000111826286579298	7.71510739107627	6.92104743053288	7.31681867897422	7.26138921526893	7.79153422108284	7.80001784924402	8.23975790570312	7.79569070376625	6.50734585574525	6.74665951772317	7.25140043304699	Dcakd	NM_026551	Mus musculus dephospho-CoA kinase domain containing (Dcakd), mRNA.
10563303	2.61345950441768	0.000178039193498556	7.85293191138236	8.04745314563613	7.56523524655525	8.13097059501181	6.9668679048247	7.63602394921558	7.38346848492605	7.20045808844646	5.98915424988694	6.44557280669512	6.85639446554361	Bax	NM_007527	Mus musculus BCL2-associated X protein (Bax), mRNA.
10490551	2.60018124368828	1.59214750378905e-07	7.69957270543325	8.2515876510364	7.18816418142863	7.65711230837339	5.98148240260981	6.24988730553342	6.05858940095841	5.964520834614	5.64249774033194	5.5545292627752	5.93743527777738	Nkain4	NM_021426	Mus musculus Na+/K+ transporting ATPase interacting 4 (Nkain4), transcript variant 1, mRNA.
10437432	2.59822110813593	7.78318210447858e-07	6.86627059379776	6.68110457914567	6.97516044447935	7.33662294136079	5.73168065223502	5.5751613359783	5.15772760530986	5.35017055900495	4.96047880202566	5.32965798529979	5.68898618249631	Nmral1	NM_026393	Mus musculus NmrA-like family domain containing 1 (Nmral1), mRNA.
10370021	2.59130257677345	0.000181831135199996	10.1824843943799	10.0889907051324	9.70962328800835	9.92805155880819	8.89736937763256	9.34756220576518	9.26097650755999	9.10445968183912	7.47386757776963	8.1309475359092	7.61852330523328	Mif	NM_010798	Mus musculus macrophage migration inhibitory factor (Mif), mRNA.
10490291	2.57281186483274	0.000764848196443542	8.62198467256512	8.98537946499113	9.45118641816634	8.950150493596	6.30681332555925	6.29068840304118	5.55925324891645	6.0569183996304	7.65143132826849	6.84534395576231	6.42454462363305	0610010B08Rik	BC099528	Mus musculus RIKEN cDNA 0610010B08 gene, mRNA (cDNA clone IMAGE:30443518).
10593756	2.57086540232769	5.77037553409007e-06	7.34892051271907	8.09584728712982	7.71826102808655	8.13592609292081	5.34004932497253	4.95581584751044	5.08150273657888	5.22920424620821	4.67070565197621	5.02104358911062	5.53077067702859	Chrna3	NM_145129	Mus musculus cholinergic receptor, nicotinic, alpha polypeptide 3 (Chrna3), mRNA.
10598933	2.5680173606976	3.89018674798032e-06	8.19673029798412	7.82190387624769	8.42292632030426	7.63217239686384	6.72971814535219	6.96301007629021	6.47264737847528	6.33461762661017	6.08554486559537	6.00440513789259	6.65625309920625	Usp11	NM_145628	Mus musculus ubiquitin specific peptidase 11 (Usp11), mRNA.
10552594	2.55995551189288	7.792179781459e-05	6.2160310352365	6.16054629119793	6.62728509197476	5.62221704496246	3.43383746245438	3.91077364816421	3.67326882946925	3.4514559774993	4.05953332183611	4.00836809387041	3.7247410167066	Klk1b22	NM_010114	Mus musculus kallikrein 1-related peptidase b22 (Klk1b22), mRNA.
10533085	2.5445993759298	0.000837436318025229	8.58358667973499	7.84135145796975	7.86880966764831	7.89491646286361	7.77053364122959	7.86746702693873	7.42550406321887	7.58888866550484	6.35296824900149	6.65923179532607	7.27649525225009	Pebp1	NM_018858	Mus musculus phosphatidylethanolamine binding protein 1 (Pebp1), mRNA.
10442327	2.54392445450452	0.000149909947618585	6.9928896713085	6.58881175438297	6.98409825652108	6.6531778613219	5.88900397388447	5.60442315544847	5.76269278610794	5.97563803811366	5.94541566693662	6.02835647757003	5.98371483500379	Cldn6	NM_018777	Mus musculus claudin 6 (Cldn6), mRNA.
10562050	2.53441797954158	2.8448406596471e-07	7.06549751755358	5.90025641159305	5.81470315067009	5.60031077498146	5.47413958819412	5.12713913346353	5.13920639122093	5.23217594605872	5.11568091517396	5.46507573311797	5.28907353522385	Upk1a	NM_026815	Mus musculus uroplakin 1A (Upk1a), mRNA.
10358660	2.52986577886494	0.000181831135199996	8.25099900649427	7.22417080316172	6.68874914262332	7.60404844532353	5.31270008276206	3.90481875714543	5.40266285859155	5.16607521380644	4.24012610897762	5.29812829936918	5.63425282227528	Hmcn1	NM_001024720	Mus musculus hemicentin 1 (Hmcn1), mRNA.
10353674	2.52794731737922	0.009304300484941	6.15467197099852	7.47239369999652	5.84389946246261	7.48204250737822	5.78276474150216	6.11782429526373	5.82838858757794	6.0766503864406	5.54188168406748	5.53037967705044	4.70537661050225	Lsm5	NM_025520	Mus musculus LSM5 homolog, U6 small nuclear RNA associated (S. cerevisiae) (Lsm5), mRNA.
10512288	2.52507324257449	0.000391409698997726	7.15192483888736	7.09671884733996	6.95070151617854	7.01979852167275	6.98715491487986	6.25831435487227	6.81925970589717	6.61992509805507	5.96207288751544	6.0303298190903	6.37862041815279	2810432D09Rik	NM_027278	Mus musculus RIKEN cDNA 2810432D09 gene (2810432D09Rik), mRNA.
10547789	2.52064150853421	0.000328064183083684	10.2114523659358	10.5129448228686	10.4282733135431	10.4929930488591	9.81111735097373	9.82509967681711	9.1785708008573	9.60578466434527	8.45711870241172	8.80477911454748	9.11264064078414	Grcc10	NM_013535	Mus musculus gene rich cluster, C10 gene (Grcc10), mRNA.
10475981	2.51907567316253	6.46324163360957e-05	7.54039360623173	7.13382653108594	6.79225505081515	6.91991631910397	5.94948078007825	6.79995644997654	6.39007166298009	6.09026639887585	5.4602461498285	5.70462996354057	5.75993249690971	Chchd5	NM_025395	Mus musculus coiled-coil-helix-coiled-coil-helix domain containing 5 (Chchd5), mRNA.
10567289	2.5166338302704	0.000106957901152787	7.53055676480241	7.32745879210164	7.57743164577255	7.90972187953467	5.58705810070194	5.97793928983987	5.81633608335931	5.62617021655329	5.40891459469401	4.93221486443517	5.57211929375944	Syt17	NM_138649	Mus musculus synaptotagmin XVII (Syt17), mRNA.
10478525	2.51098789632713	1.87960560907192e-08	6.94770093386806	5.74762416428864	6.16245318962748	5.99252812525774	6.35360416240972	6.96259408977611	6.69883611241808	6.04424279154686	5.72585741798073	5.60514238791865	5.87023156949874	Wfdc2	NM_026323	Mus musculus WAP four-disulfide core domain 2 (Wfdc2), mRNA.
10382104	2.50556412912148	0.000985606186368841	11.4517113584887	11.6212534467095	11.2164722009785	11.6165304261525	9.72905786713234	9.3834101368653	9.50467507289282	9.70655737990051	9.2600415048416	9.33792019031539	8.807482637809	Snord104	NR_030703	Mus musculus small nucleolar RNA, C/D box 104 (Snord104), small nucleolar RNA.
10539873	2.50366470283791	1.33913027460349e-10	6.53316759349469	6.12933241646744	6.04190771472822	6.22684275983921	4.99829175061018	5.14188154100457	5.10723606866911	5.2993520509714	5.13857119960653	4.98619558118985	5.2053116339323	Gata2	NM_008090	Mus musculus GATA binding protein 2 (Gata2), mRNA.
10356461	2.49075318402018	0.00174836960953097	7.63167431083994	7.18702852144237	7.39118746979743	7.18060082674586	5.65476621753952	5.7414737381079	5.84420468586901	5.78896016970056	4.90264211933494	6.21690014155057	5.31920732135073	Hjurp	NM_198652	Mus musculus Holliday junction recognition protein (Hjurp), mRNA.
10407390	2.48592483863957	0.000132691976691791	7.63245730871202	7.08822841679128	6.8745393990788	6.73042585674836	7.18259256494874	6.90202941211808	7.39932503817147	7.07133689998514	5.97577622365975	6.76822147884813	6.446740654002	Ptbp1	NM_001077363	Mus musculus polypyrimidine tract binding protein 1 (Ptbp1), transcript variant 1, mRNA.
10480672	2.48546372320455	1.74037889261084e-05	8.01391018661268	7.96293732011701	8.49781663589201	8.57991723459477	7.20515806082181	7.36708728113462	6.95223666421562	6.88834948685472	6.03228005811333	6.20573483291688	7.04440959160846	Ssna1	NM_023464	Mus musculus Sjogren's syndrome nuclear autoantigen 1 (Ssna1), mRNA.
10465831	2.48273876425591	0.00204066820172869	7.51392277238251	7.97885684920786	6.6896393425679	6.49319335174573	5.92540020508292	7.08466494480888	6.2904824218265	6.87513620787182	5.79892115363203	6.79221806862376	6.06792719453691	5730408K05Rik	NR_027866	Mus musculus RIKEN cDNA 5730408K05 gene (5730408K05Rik), non-coding RNA.
10532538	2.47588435333523	2.90617319537308e-06	6.27881930667078	6.14770693331043	5.92987350976247	6.39626095885985	5.05705986086995	4.66172471210509	5.16953274629519	5.25641959880677	4.92035524816919	4.60552018438204	5.06224243083357	Asphd2	NM_028386	Mus musculus aspartate beta-hydroxylase domain containing 2 (Asphd2), mRNA.
10590972	2.47337505286548	7.3416032391221e-05	11.2152161757143	11.2588729312134	11.0541735196216	11.0515254196318	10.2046626601753	10.6405705687336	10.5762865957417	10.3882864869902	8.55495168584816	9.28749209284614	9.65936657059441	Mif	NM_010798	Mus musculus macrophage migration inhibitory factor (Mif), mRNA.
10423654	2.46861161449795	3.2824537021323e-05	6.87980942729065	5.15583809531133	6.14436160267391	6.51953552749598	6.01155770527414	5.80220809692215	5.95059015389384	5.86515078906146	6.52867378945749	5.73925218156168	6.1438209438242	Osr2	NM_054049	Mus musculus odd-skipped related 2 (Osr2), mRNA.
10532741	2.46776572057653	3.29951277352077e-06	7.25615749305057	7.23505169427855	6.63253955122643	6.24134315286572	7.01424889759714	7.69478739305752	6.69121719335899	6.79976736084903	5.70219709498022	6.32153616021432	6.99390587607839	Tmem119	NM_146162	Mus musculus transmembrane protein 119 (Tmem119), mRNA.
10596812	2.46259008841171	0.000442003583039517	6.95988296060356	6.16820387947256	6.49811858143134	6.6224777049377	6.51985079689099	6.95755323243459	5.88666367530347	5.60461695501938	5.11422268992728	5.47841511684463	6.23314824933559	6230427J02Rik	NM_026597	Mus musculus RIKEN cDNA 6230427J02 gene (6230427J02Rik), mRNA.
10496251	2.45906157346713	7.46103806237485e-09	5.81804392429939	5.86156055533496	5.91867430697309	5.5170935867615	5.00927516912964	4.71509884754249	4.96783226766244	4.85855512026409	4.95742964967149	4.86086936402424	5.02837487292656	Bdh2	NM_001172055	Mus musculus 3-hydroxybutyrate dehydrogenase, type 2 (Bdh2), transcript variant 1, mRNA.
10465209	2.4585779303999	2.04550592547395e-05	7.46200175261626	7.05544641425325	7.1295379682747	7.65526659622067	7.42776077098939	7.79932475704302	7.03743928827122	6.93682958789765	6.47957479374573	7.06844695430176	6.84942271835589	Fam89b	ENSMUST00000099955	cdna:known chromosome:NCBIM37:19:5728087:5729651:-1 gene:ENSMUSG00000024939 gene_biotype:protein_coding transcript_biotype:protein_coding
10427049	2.45783123437571	1.04657800134176e-09	7.44052904681828	6.71958608961262	7.37691929630439	7.43358741087689	5.79698954993876	5.98033358525019	5.97702952164066	5.61919599240381	5.31112625535657	5.90711533998411	6.02810350475612	6030408B16Rik	NR_033803	Mus musculus RIKEN cDNA 6030408B16 gene (6030408B16Rik), non-coding RNA.
10361767	2.45456308785258	0.000817807877248912	9.35044008311807	9.6277569463575	9.72020547480949	9.7955555713391	8.41360074454792	8.60169856109838	7.59696361406747	7.76752024636654	7.82131826889942	7.75499546670925	8.11862245102448	Sf3b5	NM_175102	Mus musculus splicing factor 3b, subunit 5 (Sf3b5), mRNA.
10442643	2.45309840817425	0.00269889964005093	7.13415430906001	7.77708369269425	8.09176497300843	7.83100811089341	6.59551960423296	6.64474479039334	6.41794294810072	6.48101744304898	5.58775883130495	5.89956287157206	5.79791546377332	Nme3	NM_019730	Mus musculus NME/NM23 nucleoside diphosphate kinase 3 (Nme3), mRNA.
10561513	2.45128224690163	0.00046498310938948	8.53916409410553	7.84191477455564	9.03145515375307	8.49774009000845	6.58378916672043	7.49120856799801	6.79142735183734	7.0969785492116	6.13209262269898	6.97902444897312	6.09198383714763	Mrps12	NM_011885	Mus musculus mitochondrial ribosomal protein S12 (Mrps12), nuclear gene encoding mitochondrial protein, mRNA.
10390211	2.44480477839848	6.62550051737954e-07	6.82130171274156	6.58832024155954	6.75731706452588	6.98764600245154	5.53882105536956	5.53254208982075	5.8090540229259	5.85279307040147	4.41143452335768	5.08337312775495	5.09185770567102	Igf2bp1	NM_009951	Mus musculus insulin-like growth factor 2 mRNA binding protein 1 (Igf2bp1), mRNA.
10508721	2.44222449998132	0.0329546076948767	8.20431877885565	9.10230960613514	9.20506932853549	5.2444272059587	5.58125663322576	4.72493356006406	6.43781924129339	5.91091256794402	6.17310047987327	5.88208663814026	6.95740721646304	Snora44	NR_034050	Mus musculus small nucleolar RNA, H/ACA box 44 (Snora44), small nucleolar RNA.
10572130	-4.97526746738825	1.83013017912139e-18	4.44692216062985	4.55039957631742	4.02032439850437	4.69639148376941	9.25882547525846	8.56881674906217	8.9932427332518	9.14189799854412	8.89472174144907	9.10904075232268	8.91540382227704	Lpl	NM_008509	Mus musculus lipoprotein lipase (Lpl), mRNA.
10544326	-4.98107405652394	2.06799684351494e-21	4.44030843242421	4.52314173458018	4.45536174830197	4.59752065035442	8.77532761708493	9.18202104470022	8.92009062898958	8.97337523849465	8.39384712824195	9.07422956940241	9.00756501368032	2210010C04Rik	NM_023333	Mus musculus RIKEN cDNA 2210010C04 gene (2210010C04Rik), mRNA.
10502613	-4.99710627654306	1.30534427841317e-15	4.51897994804731	4.10714401688148	3.70117837867481	4.15449306835212	8.86566789978949	7.560284567238	8.03260141457186	8.2565128350841	8.81842491027177	8.43994726291049	8.26140674739723	AI747448	NM_001033199	Mus musculus expressed sequence AI747448 (AI747448), mRNA.
10582592	-5.00001716358741	2.62244080164645e-15	6.31901891722851	5.85689064331478	6.97895392453578	6.85583894615197	12.5942418577366	12.2267406497732	12.4605955010146	12.3818095462614	11.4739666397192	11.945795413077	11.9464091788288	Acta1	NM_009606	Mus musculus actin, alpha 1, skeletal muscle (Acta1), mRNA.
10455395	-5.02563071527514	9.69401761775685e-21	4.22076858086224	4.17154510850538	4.43279645369661	4.22009300930837	8.98218250197386	8.54225094098566	8.74037244976602	9.02943645703955	9.10316447640028	8.86517944247816	8.75301692948316	Spink5	NM_001081180	Mus musculus serine peptidase inhibitor, Kazal type 5 (Spink5), mRNA.
10351293	-5.02944704980487	3.78627142480105e-13	6.33969693282443	8.00421933079409	7.43952466565652	6.97658105843804	10.8176515603199	10.8734432541883	10.7279611981952	10.4569346701254	10.0100424729026	10.5725689025128	10.7349220371709	Dpt	NM_019759	Mus musculus dermatopontin (Dpt), mRNA.
10570668	-5.06374773085593	1.35612401551003e-15	3.45304897169276	2.9278017889905	3.73472060317126	4.01657199583848	9.4317492676733	9.7036487736144	8.18200572539157	8.97060366739444	8.73091164349519	8.66639749863557	8.46020213445436	Gm15284	NM_001177485	Mus musculus predicted gene 15284 (Gm15284), mRNA.
10355191	-5.07866140835461	8.53110990312228e-16	2.9745444653897	3.04519252477643	3.24834150776141	2.87054095918669	8.68886201156408	7.64201926905476	8.13348120069364	7.36403401201927	7.14985417918908	7.7121941186808	7.22373687477561	Crygd	NM_007776	Mus musculus crystallin, gamma D (Crygd), mRNA.
10472562	-5.09046967024359	2.35853839312056e-17	3.84379472556515	4.26179201492759	4.76228285414664	4.69908116874075	9.49094427509096	9.33550130992609	9.61801273302661	9.75513644365544	8.90713516832797	9.31022437292243	9.53579468009647	Kbtbd10	NM_001081087	Mus musculus kelch repeat and BTB (POZ) domain containing 10 (Kbtbd10), mRNA.
10371627	-5.09254107855637	8.22311621315352e-22	4.85445513110807	4.80111382428982	5.26042218310994	4.79138494320092	10.1385270764729	9.97931795679457	10.0601805486054	10.104352949528	9.80813736738882	9.91646388341831	10.0071483507053	Mybpc1	NM_001252372	Mus musculus myosin binding protein C, slow-type (Mybpc1), transcript variant 1, mRNA.
10602756	-5.09423644449386	1.40391994759273e-13	3.6995531239205	3.33606150078463	3.52557562604473	3.68153692406304	8.8189287485112	8.79315317174101	8.11186048207639	8.16243413042912	8.7477128765668	8.93589025402807	8.9024356702796	Smpx	NM_025357	Mus musculus small muscle protein, X-linked (Smpx), transcript variant 1, mRNA.
10394394	-5.1165469327772	1.74580167955201e-21	4.55459313831139	4.68816958678277	4.60057017053636	4.66161120655514	10.0712722955943	9.13177225035697	9.74380844854695	9.89069866116306	9.53713798474755	9.65782103772975	9.03721551679919	Apob	ENSMUST00000037811	cdna:known chromosome:NCBIM37:12:7984454:8023641:1 gene:ENSMUSG00000020609 gene_biotype:protein_coding transcript_biotype:protein_coding
10587262	-5.13337632765592	7.66377574842951e-22	4.23572010741104	4.44152514448526	3.89450960006312	4.80958912860042	9.47091882130523	9.07996776502578	9.00595603811276	9.11407815426594	8.96083197949247	9.2205144495074	9.47642899746421	Klhl31	NM_172925	Mus musculus kelch-like 31 (Drosophila) (Klhl31), mRNA.
10484190	-5.13470270395691	4.3455273006836e-17	5.02504005428726	4.90709436769411	4.66591123802236	4.67334494092607	10.1549994833959	9.66336090420202	9.63206156243277	10.0715320004228	9.721842809431	9.79808499645031	10.3990591468518	Ttn	AK139762	Mus musculus 2 cells egg cDNA, RIKEN full-length enriched library, clone:B020015I24 product:hypothetical protein, full insert sequence.
10475653	-5.15057957293118	2.28406095419933e-19	4.26207201814586	3.81366633363194	4.44877261702991	3.57378512149186	9.96004139307329	9.89088608120642	10.0479161945394	9.66964998392919	9.55608979554656	9.75270479472727	10.3810029914185	Slc27a2	NM_011978	Mus musculus solute carrier family 27 (fatty acid transporter), member 2 (Slc27a2), mRNA.
10492755	-5.15305013409005	8.64189597689871e-17	4.30784193004678	4.16843184913031	4.5280102449953	5.40020990248172	9.15782457199058	9.48622809061133	8.15806199650963	8.34086459465393	8.41798645239655	8.49870060820222	9.30730810607477	Fga	NM_001111048	Mus musculus fibrinogen alpha chain (Fga), transcript variant 1, mRNA.
10405047	-5.1626568085371	2.78337453815527e-13	4.68394110178571	5.03248276022882	4.54128857736363	4.47330743993483	10.5965415749101	10.0617649148895	10.121607316708	9.8640730629872	10.7922480397526	10.5223040277025	10.4983507577829	Aspn	NM_025711	Mus musculus asporin (Aspn), transcript variant 1, mRNA.
10414192	-5.18372354702796	5.09154926580561e-20	4.36589489521747	4.64568384382879	4.61279639112192	4.60594667060883	9.78774314581181	8.98937787189153	9.4512048326121	9.48939302741813	8.5708033798308	8.95088360508779	9.37977636591148	Mat1a	NM_133653	Mus musculus methionine adenosyltransferase I, alpha (Mat1a), mRNA.
10507177	-5.1895677855612	3.26613270250519e-21	3.36081355509831	3.39575008450903	3.67969164042859	3.83130816637449	8.96815681989722	8.34889695115664	8.64500532261369	7.84282092629685	8.37332387426271	8.74368868185172	8.13361507555691	Cyp4a32	NM_001100181	Mus musculus cytochrome P450, family 4, subfamily a, polypeptide 32 (Cyp4a32), mRNA.
10402409	-5.19951753472037	7.24863169002162e-17	5.06105362169928	5.61651862452307	5.34872140346073	5.61354975317457	10.4361109864619	10.2876996418858	10.188339799904	10.0770550430323	9.02844212574577	9.5839675950465	10.1067050000799	Serpina1e	NM_009247	Mus musculus serine (or cysteine) peptidase inhibitor, clade A, member 1E (Serpina1e), mRNA.
10430297	-5.23719279293966	3.13983411377711e-15	4.12869026589505	3.87499182481753	5.1981191997436	3.79146376593842	9.58074961012007	9.71457510332232	8.4951965626925	8.70294669446885	7.56496868831763	9.03403715296025	8.41612374852	Pvalb	NM_013645	Mus musculus parvalbumin (Pvalb), mRNA.
10455461	-5.24939977953338	3.25902143984372e-19	3.79399768156415	4.3554367782472	3.88964483813223	3.59246487694867	9.15976483302763	9.39083088690418	9.10859618732605	9.06690114230845	8.68751775134888	9.14756126516521	9.45237960776961	Myot	NM_001033621	Mus musculus myotilin (Myot), mRNA.
10483871	-5.26568474995355	1.49340698296005e-23	4.91649286896453	5.19271106384058	5.75727063003145	5.15480784039084	10.6710434351265	10.2655530283202	10.6061173026712	10.6784326644771	10.6300327007574	10.6184739689896	10.5645225493704	Ttn	NM_011652	Mus musculus titin (Ttn), transcript variant N2-A, mRNA.
10543017	-5.28105417227923	1.3916943843e-17	4.09481710052865	4.5168532143959	4.60543606184803	4.44603495652111	9.15845121886181	8.99470437377546	9.15389023102574	8.98023101486849	9.06726066632733	9.22115347626475	8.49930831669622	Pdk4	NM_013743	Mus musculus pyruvate dehydrogenase kinase, isoenzyme 4 (Pdk4), nuclear gene encoding mitochondrial protein, mRNA.
10588043	-5.29014816703795	3.01389346246065e-16	4.49814708073857	4.20049291757979	5.34321772827903	4.43076911610768	9.88333960826269	10.1196468853307	9.9824501436052	9.59560180305962	9.66906479593094	9.02676167866991	9.53239361398388	Rbp2	NM_009034	Mus musculus retinol binding protein 2, cellular (Rbp2), mRNA.
10499861	-5.29412044095667	4.62163388067775e-11	7.34514262574288	4.82922661788073	6.23352898723285	6.36602161781262	11.0546090296293	11.116819209035	10.7614143057712	11.0051662151108	10.7847719181374	10.8486390984896	11.0164492322567	S100a9	NM_009114	Mus musculus S100 calcium binding protein A9 (calgranulin B) (S100a9), mRNA.
10351959	-5.31025885122078	7.03965737696852e-13	2.8268645893755	2.97076758176245	3.75889671180023	3.95799990544471	8.54607311065248	8.13159456219212	7.96600993172165	7.57352117337189	8.96472887928248	8.53071148455543	8.09425177822182	1810030J14Rik	NM_025470	Mus musculus RIKEN cDNA 1810030J14 gene (1810030J14Rik), mRNA.
10385337	-5.35000051914549	1.43768057340741e-16	4.54990580182409	4.20551885599189	4.29344799170148	3.94760701485683	9.62225054733095	9.60668375228534	8.42567208795573	8.54860347059775	8.84764387731951	8.494793531462	8.80582478057668	Fabp6	ENSMUST00000020672	cdna:known chromosome:NCBIM37:11:43409551:43415042:-1 gene:ENSMUSG00000020405 gene_biotype:protein_coding transcript_biotype:protein_coding
10480003	-5.36378533422557	1.25255803476817e-23	3.91984660341463	4.01451054509843	4.39694696817318	4.59212038062801	9.57042016659687	9.64956360476755	9.58681066472935	9.47521164914511	9.12342028032191	9.44686205309211	9.51194642528631	Itih2	NM_010582	Mus musculus inter-alpha trypsin inhibitor, heavy chain 2 (Itih2), mRNA.
10522925	-5.37543235372051	9.59781913757972e-14	3.27251432474706	3.39537884893673	3.54440851541238	4.0529282985127	8.80339684310138	8.18769897964559	7.12907846172407	8.02286309992772	8.98493300621359	8.82308930054221	8.86022735540674	Prol1	NM_008644	Mus musculus proline rich, lacrimal 1 (Prol1), mRNA.
10493831	-5.39347397201446	2.53239067411141e-10	5.71350929436567	5.09151521221401	4.98538246654631	6.11527461047452	10.0657898624279	9.85928912274369	9.96504515943301	10.0699399023444	10.0480473624571	10.2135969071408	9.81328858401443	S100a8	NM_013650	Mus musculus S100 calcium binding protein A8 (calgranulin A) (S100a8), mRNA.
10463343	-5.4107936668305	5.02710929404782e-14	2.78907092672714	2.70651631812706	2.57135637142511	2.61890652358954	8.41011016314333	8.08731852749355	7.32169456010949	7.31754905201073	8.24807055213933	7.45300244866141	8.35325341409877	Gm10768	NR_033472	Mus musculus predicted gene 10768 (Gm10768), non-coding RNA.
10537679	-5.42611100594002	9.21885900571637e-17	3.14631346282637	3.19270783588852	3.17862932612423	3.59785668386233	8.22381913366363	7.97185086964372	7.77068314058962	8.06128294716852	8.68027432155635	8.76200928588656	8.02337245003331	Pip	NM_008843	Mus musculus prolactin induced protein (Pip), mRNA.
10482528	-5.4637846345637	1.84495180308497e-25	4.84811249168889	4.98848598192371	5.30125817100364	5.15104985091206	10.3597238795222	10.1430781726335	10.3745479808367	10.4676155144422	10.1702275261973	10.3140086718831	10.2329054157761	Neb	NM_010889	Mus musculus nebulin (Neb), mRNA.
10501555	-5.48805119492619	1.06843053958008e-14	3.45765060337932	3.75500936637828	3.95176080516274	3.60651909038574	9.31576642202109	8.98772519600502	8.55692893830707	8.44083438449739	9.30559899414113	9.15179165761314	10.013008944119	Amy1	NM_007446	Mus musculus amylase 1, salivary (Amy1), transcript variant 1, mRNA.
10523701	-5.50193839323946	1.03033846222305e-18	3.34104218708784	3.89077829277342	3.64134262491102	3.61057130725163	8.23983923288126	8.6936047182304	9.2325003496663	9.1089653966284	9.43139655070876	9.90805059037846	9.23804660351935	Ibsp	NM_008318	Mus musculus integrin binding sialoprotein (Ibsp), mRNA.
10559221	-5.5403992917836	7.40459246403877e-19	6.88680680747961	6.39119534987611	6.92544200453452	5.7052040394982	13.043930348707	12.9563679860183	12.6952028851643	12.6468537003476	12.6810946072063	12.7644378218846	12.8842566237404	Tnnt3	NM_001163665	Mus musculus troponin T3, skeletal, fast (Tnnt3), transcript variant 2, mRNA.
10559200	-5.55191772846274	5.26511436757191e-17	6.3936044820497	6.6076782005955	6.56931132162751	6.72293740799931	12.937932118191	12.8105590434204	12.6426786881731	12.4817217503572	12.230441346144	12.5370646797299	12.5210634412167	Tnni2	ENSMUST00000105971	cdna:known chromosome:NCBIM37:7:149627713:149630315:1 gene:ENSMUSG00000031097 gene_biotype:protein_coding transcript_biotype:protein_coding
10501895	-5.59128483904425	5.60393210102479e-20	4.28823857436313	3.52238874994621	4.18691690050782	3.84611410227229	9.95781633003229	9.01558758008589	9.10172700770182	9.30291053753787	9.4225176230868	9.36995243472083	8.79906424406092	Myoz2	NM_021503	Mus musculus myozenin 2 (Myoz2), mRNA.
10599324	-5.59195944129308	3.92325743403568e-19	4.09252394873809	4.1608358785521	4.15563535730619	4.43925689832173	9.91091719542325	10.1658026434795	9.3010071328003	9.59437738535932	8.91013119766228	9.06872486047055	9.96615691995502	Atp1b4	NM_133690	Mus musculus ATPase, (Na+)/K+ transporting, beta 4 polypeptide (Atp1b4), mRNA.
10552064	-5.6146789534687	6.98251643514996e-19	5.13743543137958	4.65931218795811	4.4878544626842	5.22967460976424	10.3978584176741	10.2306648703598	9.57005190083047	9.77667641203221	9.72697673911526	10.2068286002669	9.92898236742738	Krtdap	NM_001033131	Mus musculus keratinocyte differentiation associated protein (Krtdap), mRNA.
10501074	-5.66857964048356	8.4818005344141e-17	5.11700589525849	5.56245639082391	5.11854613173411	5.25195647065914	11.2064886216731	11.0325093200555	10.855284120171	11.0115603413672	10.1814254999559	10.7155313438036	11.0487564001624	Cym	NM_001111143	Mus musculus chymosin (Cym), mRNA.
10552044	-5.67803147545366	1.25255803476817e-23	5.26810807579573	5.42119122726398	5.59014276565024	5.28031167369425	10.6509994324897	10.4734732590481	10.51115227962	10.5039387882971	10.0230599042329	10.0279735874088	10.2889465566427	Dmkn	NM_001166173	Mus musculus dermokine (Dmkn), transcript variant 3, mRNA.
10569008	-5.73903079626509	9.69179845501649e-17	4.94704082779098	4.94738098857334	5.58453772143065	5.01313519586856	11.7333377329443	11.5008127507425	10.9292090380519	11.1292077429211	10.3084467899167	10.9806228382738	10.3200479290322	Cox8b	NM_007751	Mus musculus cytochrome c oxidase, subunit VIIIb (Cox8b), nuclear gene encoding mitochondrial protein, mRNA.
10347117	-5.7560546886626	2.71345690648382e-21	4.37444336962236	4.13720756609283	4.27915837895187	5.15610165625324	10.0549345797523	9.9795030826263	10.2678844697059	10.213283232936	9.78455743119581	10.0970077298783	10.0060781319149	Cps1	ENSMUST00000027144	cdna:known chromosome:NCBIM37:1:67169600:67277833:1 gene:ENSMUSG00000025991 gene_biotype:protein_coding transcript_biotype:protein_coding
10360235	-5.77082809059965	6.31650967640924e-17	4.94129909975741	5.11845427787326	4.84224401849717	5.90872432884565	11.3483760274642	11.014784371253	11.2749053278516	10.9539896043815	10.6823745882161	10.8130669466641	10.7639927341836	Casq1	NM_009813	Mus musculus calsequestrin 1 (Casq1), nuclear gene encoding mitochondrial protein, mRNA.
10511886	-5.77934205499087	1.19085237360035e-21	3.89762359696107	4.03356290532788	4.41289140009071	4.44571526121411	9.74219459275061	9.47921869152649	9.84378594795103	9.555302882538	9.09382471386866	9.17739576033533	9.77259864222239	Bhmt	NM_016668	Mus musculus betaine-homocysteine methyltransferase (Bhmt), mRNA.
10434747	-5.77969472976973	5.1007868704811e-22	4.28415863340849	4.07409046180989	3.99113680290126	4.69099916901428	9.39383687399017	9.54665703702751	9.26106622219077	9.39625260971908	9.03136970589778	9.04991496621129	9.66200064641346	Adipoq	NM_009605	Mus musculus adiponectin, C1Q and collagen domain containing (Adipoq), mRNA.
10402406	-5.80265667301378	8.24147068637328e-10	3.26313591734292	3.63211061364142	3.46747264127283	5.47721977735657	9.94344707371721	8.7705089469844	8.54894865518652	8.28179041803328	9.61959411885063	9.84229955800894	9.02191710205794	Serpina1c	NM_009245	Mus musculus serine (or cysteine) peptidase inhibitor, clade A, member 1C (Serpina1c), mRNA.
10454192	-5.80934401037842	6.87133273233043e-16	6.25434328261643	5.19701863778848	5.32402645649387	4.98033616921259	11.0237719109238	10.8131553843813	10.5786996903184	10.756622409085	9.99724957273468	10.6678012141797	10.531937178781	Ttr	NM_013697	Mus musculus transthyretin (Ttr), mRNA.
10388707	-5.84477254228613	1.91858644126632e-21	4.7267844840351	4.67160118127494	5.2160383948372	4.06649387335883	10.4647177528943	9.47608652314344	9.67417068510824	9.71630994291232	9.99922210967411	10.1047380800022	10.0035156959299	Cryba1	ENSMUST00000078623	cdna:known chromosome:NCBIM37:11:77532129:77538785:-1 gene:ENSMUSG00000000724 gene_biotype:protein_coding transcript_biotype:protein_coding
10434709	-5.85342750161819	4.0757076059507e-16	3.63683355066529	3.65133663644934	3.62710399586067	4.08108862026437	9.96549130330118	9.0285336851481	8.96871306965288	9.17942938828458	8.6796205617335	9.25436480723482	9.6954692071176	Hrg	NM_053176	Mus musculus histidine-rich glycoprotein (Hrg), mRNA.
10581605	-5.85391998458131	3.45535050229237e-17	4.86368639677769	4.93174307170172	5.00579529923577	5.11936713925005	11.2191943450653	10.4290827852693	11.1801796904227	10.8176388493831	9.41444850872889	10.4616641953645	9.9076596841563	Hp	NM_017370	Mus musculus haptoglobin (Hp), mRNA.
10402390	-5.92038075647545	2.44828231344254e-15	3.8736589055266	4.08479534680615	4.62748741936884	4.15925373858906	9.62904931842795	9.60540699640088	9.55968191296466	9.31908625804023	9.99588841238779	9.65163824104088	9.28793932271817	Serpina1b	NM_009244	Mus musculus serine (or cysteine) preptidase inhibitor, clade A, member 1B (Serpina1b), mRNA.
10426370	-5.99487580887321	9.07137742406433e-22	3.47641386478078	3.51442532110553	3.63512445222393	3.7129717773234	9.51010896034748	8.48460634635364	8.8868158294704	9.0523313717793	9.40431484407161	9.55393119485138	8.72066435350814	Smgc	NM_198927	Mus musculus submandibular gland protein C (Smgc), mRNA.
10454113	-6.06192819862972	3.58578420567075e-22	3.78801879786351	3.67014765108282	3.80928464043714	3.49507156364863	9.56080078333213	8.93601464316401	9.57110728413932	9.50488120556719	9.8249149509089	9.6048075325541	8.97914220395911	Dsg1a	NM_010079	Mus musculus desmoglein 1 alpha (Dsg1a), mRNA.
10452316	-6.10200844240759	3.84208842754629e-23	5.40249434469687	5.18743205731158	5.2248549818658	5.53078110424368	11.0177340739141	11.1060841585415	11.1558845343628	11.0661971198594	10.3206217437738	10.3832635115816	11.1842238647361	C3	NM_009778	Mus musculus complement component 3 (C3), mRNA.
10442373	-6.1639845782102	3.24109758729264e-15	3.3100954122479	2.96585463708647	3.65071097146308	3.44150934670858	9.44172251401416	8.89182254461833	8.3153570507669	8.03829928875859	9.56861043727984	9.05506352164368	8.25172819126804	Dcpp2	NM_001039238	Mus musculus demilune cell and parotid protein 2 (Dcpp2), mRNA.
10525343	-6.16794422394087	1.2612593479941e-19	4.27684364469708	4.17920104682452	4.24749661333667	4.11461584917747	10.8574710170717	10.9022903056325	10.832988533435	10.8789355989396	10.7159936747578	10.9614567380015	10.7335719050616	Myl2	NM_010861	Mus musculus myosin, light polypeptide 2, regulatory, cardiac, slow (Myl2), mRNA.
10402399	-6.17161362406797	6.44498462813401e-20	3.68247473015952	3.43186657823835	3.79952787311496	4.48124285758745	10.3526980409766	9.58048711599129	9.12703636768532	9.08315852431477	9.12520842173951	9.17870906965926	9.58353902119633	Serpina1a	NM_001252569	Mus musculus serine (or cysteine) peptidase inhibitor, clade A, member 1A (Serpina1a), transcript variant 2, mRNA.
10562169	-6.17938265848718	4.18461639495016e-16	3.94259954980642	2.77671871352171	4.04947879293192	3.79702022982727	9.54545829340056	9.6190960197254	8.68036927220974	9.22330864829334	8.05807981819859	8.99360063788806	9.33595855726616	Hamp	NM_032541	Mus musculus hepcidin antimicrobial peptide (Hamp), mRNA.
10531149	-6.27161166270068	9.54560601967639e-23	4.59672186528946	4.04281237514651	4.38767784392986	4.06836190906312	10.253608816976	10.1825559392237	10.150575486803	10.1618957747118	9.85952628444688	10.0572438402943	10.0981051098074	Gc	NM_008096	Mus musculus group specific component (Gc), mRNA.
10382189	-6.30316467047645	1.00264726541184e-21	4.15336285932666	4.4497890384756	3.88220042614006	4.59396425990443	10.702359843934	10.0874490170874	9.96331082707729	10.1951891022341	9.64169715104391	9.68377027037399	10.4484507822217	Apoh	NM_013475	Mus musculus apolipoprotein H (Apoh), mRNA.
10360328	-6.30652378350373	5.07713733978071e-24	3.52250908184788	4.0159045700045	4.28409349218989	3.99918002403583	9.95699767660019	9.77213572385886	9.57288948874781	9.58848468731986	10.0809571387072	10.1146227415973	10.2772935377899	Apcs	NM_011318	Mus musculus serum amyloid P-component (Apcs), mRNA.
10497463	-6.31832316759874	2.1037254510441e-16	3.96381161437285	4.32239749384611	4.62390323997346	4.14558200648677	10.3209089967896	9.39320766475849	9.65098999556794	9.75908231968222	10.2022211334663	10.0197795878072	9.79004386591583	Cpb1	NM_029706	Mus musculus carboxypeptidase B1 (tissue) (Cpb1), mRNA.
10377148	-6.34046181122483	2.22884543938882e-24	4.92629955220573	5.46692534090388	5.553024467994	5.15395255776904	11.2785910397901	11.0930620644294	11.3351256506442	11.265901722006	11.3986561112742	11.5347821953271	11.2609640984827	Myh8	NM_177369	Mus musculus myosin, heavy polypeptide 8, skeletal muscle, perinatal (Myh8), mRNA.
10403281	-6.34294607362381	9.27550051879953e-22	5.3019716253648	5.60763930129568	5.21606407900057	5.33796740886186	11.4600466025734	11.7952631664846	11.4976440855726	11.2243447735688	10.668735272427	10.908883570704	10.6223711914621	Calm4	NM_020036	Mus musculus calmodulin 4 (Calm4), mRNA.
10439292	-6.38017946222034	2.46254887826218e-10	5.12226944648157	4.17441751781945	4.63722710562012	4.26663815081633	11.7852230449328	11.2501992093883	11.2222499362832	11.3271166805311	12.1388846275494	12.0076215436638	11.5294617821401	BC100530	ENSMUST00000096089	cdna:known chromosome:NCBIM37:16:36359468:36367834:-1 gene:ENSMUSG00000071561 gene_biotype:protein_coding transcript_biotype:protein_coding
10528207	-6.40029190811938	9.54560601967639e-23	4.01834966909439	4.01844830351674	3.73299847144921	3.91590350122622	10.3355796531808	9.79366416270946	10.164392355512	10.1801659676186	10.6772968164249	10.4124007957615	9.91372819851497	Cd36	NM_001159557	Mus musculus CD36 antigen (Cd36), transcript variant 4, mRNA.
10439299	-6.4036879580631	4.21174169656295e-11	5.08655575554051	3.74452721502006	3.3244431631998	3.32391332472043	11.5085664213902	11.2177703129162	11.2669527312118	11.1531850644766	11.5615837853688	11.5915488404466	11.1477883218859	Stfa3	NM_025288	Mus musculus stefin A3 (Stfa3), mRNA.
10593167	-6.43501168896846	1.61128072261313e-14	7.23752992779229	5.87268164519796	5.5914489144246	7.645318556877	13.5204283941203	13.3225462598294	13.1617189003965	13.3520344809414	12.9209112871043	13.39012847134	13.2931861386513	Apoa1	BC091745	Mus musculus apolipoprotein A-I, mRNA (cDNA clone MGC:102525 IMAGE:5126143), complete cds.
10581882	-6.50627084515404	2.38706688797881e-18	4.48105427595328	4.6797668225301	4.3416054408382	4.95020854175306	11.4242635743295	11.535144001711	11.6421825836624	11.3852788042054	9.77469180143714	10.338992639242	10.8474648516392	Ctrb1	NM_025583	Mus musculus chymotrypsinogen B1 (Ctrb1), mRNA.
10548207	-6.53931808173295	9.84510101593479e-25	4.72223395942989	5.14582587727677	4.86960128996215	4.58467563936325	11.1395611007961	10.557344787109	10.6820341563804	10.8915420436865	10.1755316595805	10.6637179011552	10.7810751615654	Pzp	NM_007376	Mus musculus pregnancy zone protein (Pzp), mRNA.
10442370	-6.55804721275138	5.20532512415791e-19	4.14261613544632	4.32138085192912	4.51867809362916	4.35060906712109	11.4324863170719	10.46314228561	10.0845899203996	9.90295496447448	11.2556674899293	11.1643757082763	10.4727189340983	Dcpp1	NM_019910	Mus musculus demilune cell and parotid protein 1 (Dcpp1), mRNA.
10432852	-6.56919650677555	2.22398310454095e-24	4.92176479783188	5.04374811566665	5.14753813414059	4.68040165221072	12.0369095260666	11.4432425448583	11.4202077274616	11.3789150706753	11.2886458454545	11.2612717180112	10.8910974332052	Krt1	NM_008473	Mus musculus keratin 1 (Krt1), mRNA.
10513630	-6.60651957332409	1.05937593132204e-23	4.53719112026812	4.42873616327646	3.89535116863669	4.31904710649559	10.8313746669648	10.3182541613169	10.7871240308474	10.4826185475047	10.0148518427241	10.3965490575988	10.601624364664	Ambp	NM_007443	Mus musculus alpha 1 microglobulin/bikunin (Ambp), mRNA.
10585010	-6.63377832471305	7.42928297529432e-24	5.00646801668186	4.9342616412165	5.19493949681921	4.6336115263692	11.5148722438431	11.7443188220147	11.4003102836929	11.544720663005	10.6469882860316	10.9588782242219	11.1665224799155	Apoa4	NM_007468	Mus musculus apolipoprotein A-IV (Apoa4), mRNA.
10585005	-6.72716421936872	5.5408365647203e-20	6.10228717586364	5.90474945319666	6.31139758445739	7.45408089615566	12.8666666015018	12.8132216809083	12.8616641328728	12.7149089429268	11.8969701196135	12.2224544962705	12.3373182744918	Apoa1	NM_009692	Mus musculus apolipoprotein A-I (Apoa1), mRNA.
10351546	-6.73621714860895	7.61378257283392e-19	6.16288303206066	5.9316908154239	6.08572213826099	8.52797122539929	13.5037369970681	12.8304540771233	13.1155318306075	12.9229255814137	12.833931774725	13.0799948219246	12.8129937075279	Apoa2	NM_013474	Mus musculus apolipoprotein A-II (Apoa2), mRNA.
10523078	-6.73646440281145	7.69535696775681e-23	4.20869344937831	4.81865464397475	4.20865763015572	4.76633067958111	11.2712265078467	11.0490085242163	10.9803159739409	10.88472943496	10.5149748266053	10.852629859542	11.1020070274768	Afp	NM_007423	Mus musculus alpha fetoprotein (Afp), mRNA.
10492748	-6.75815138187747	2.96231768492625e-26	4.35015487401566	4.25754259101969	4.67485915802129	4.44981701131927	10.9128722905564	11.1870947556822	10.7009085137172	10.3445019372168	10.2211769319702	10.7599154873347	10.6216706639756	Fga	NM_010196	Mus musculus fibrinogen alpha chain (Fga), transcript variant 2, mRNA.
10573152	-6.78919999666925	6.27550389386807e-26	4.79585832174734	4.33211642847645	4.37858896947542	4.99082835929317	10.6657830829105	10.8488806385578	10.649786481678	10.5025409415199	9.98971343530844	10.3805390497949	10.6037610756773	Ucp1	NM_009463	Mus musculus uncoupling protein 1 (mitochondrial, proton carrier) (Ucp1), nuclear gene encoding mitochondrial protein, mRNA.
10498981	-6.79451295894087	9.00781129208188e-22	4.52943928302727	4.71769171749663	4.64622407240407	4.68371483634788	11.0637684316333	10.5585765957815	11.0502579431291	10.8922295353435	11.0869241877898	10.777790564927	10.672661039755	Fgb	NM_181849	Mus musculus fibrinogen beta chain (Fgb), mRNA.
10515187	-6.80824849543386	6.40145001763257e-19	4.02244007604681	3.89887482937194	4.22094239394822	4.11598678449256	11.0990113409519	10.1812593942301	10.8102893027328	10.8980394610534	10.6409948691955	10.6948982463749	9.73689957766693	Cyp4a14	NM_007822	Mus musculus cytochrome P450, family 4, subfamily a, polypeptide 14 (Cyp4a14), mRNA.
10593174	-6.96588534053816	5.05735052134273e-21	4.95195987741784	4.89318821906619	4.9992863797656	5.58708928284515	12.7253947575314	12.7760698664604	12.1208568451668	12.0768408789751	11.0594454069784	11.4597673087276	12.0572541221159	Apoa4	NM_007468	Mus musculus apolipoprotein A-IV (Apoa4), mRNA.
10558673	-6.99360306260292	3.02873129347113e-22	4.22675038698608	4.1857395116711	4.17097719411463	3.61872067765143	10.6003244961433	9.60747861814949	10.8959962598552	10.5885216399357	10.3690439633419	10.8682300700223	10.3047953732447	Cyp2e1	ENSMUST00000026552	cdna:known chromosome:NCBIM37:7:147949638:147960874:1 gene:ENSMUSG00000025479 gene_biotype:protein_coding transcript_biotype:protein_coding
10403420	-7.18343993610136	6.95795897883251e-18	3.55671111063198	3.47246650632316	3.18572477067067	3.00574098737683	10.4575288671007	10.702429310395	9.66609380201817	10.1432510846086	10.1952078474851	10.4116467155997	10.6458730851799	Idi2	NM_177197	Mus musculus isopentenyl-diphosphate delta isomerase 2 (Idi2), mRNA.
10587331	-7.21022869704761	6.07905590839209e-09	2.02699460345735	2.83722771760986	3.938353402808	4.56435744320431	10.6668432101885	9.91079837319713	9.59138645345313	9.93396085567826	10.6548777161982	10.2282183261084	10.6720980518423	Gm3776	NM_001243092	Mus musculus predicted gene 3776 (Gm3776), mRNA.
10434719	-7.21521178043203	2.64348231484798e-27	3.84445774006551	3.66304022728768	3.84947528343564	3.47209977342543	10.6425865722106	10.5348391915325	10.3501521625039	10.4323743198863	10.1591713269877	10.2928487979947	10.4958520305014	Kng1	NM_001102411	Mus musculus kininogen 1 (Kng1), transcript variant 1, mRNA.
10465840	-7.23972811404116	1.1386402874103e-22	2.7736916708084	2.99526588719914	2.54359574948529	3.08355602675465	10.206904753053	9.84800880548702	9.1843091576549	9.15818173786117	9.92102691017806	10.3057022843786	8.73179120271031	Scgb1a1	NM_011681	Mus musculus secretoglobin, family 1A, member 1 (uteroglobin) (Scgb1a1), mRNA.
10477450	-7.38793542312241	1.73369839975036e-23	4.33586897863958	5.11681906438588	4.49586819181772	4.89475012126112	11.7566579396732	11.3667973266281	11.3302396318809	11.6357549025123	11.5997216643691	11.7231669588648	11.4072854066144	Bpifa2	NM_008953	Mus musculus BPI fold containing family A, member 2 (Bpifa2), mRNA.
10421387	-7.39031945646828	7.42928297529432e-24	4.05534254591262	4.20730213218797	4.0252590596529	3.96237816131874	12.2583768793813	11.9074010215275	11.9289710580769	11.76090645953	10.9014891647385	11.2351360174501	11.3639522342166	Sftpc	NM_011359	Mus musculus surfactant associated protein C (Sftpc), mRNA.
10578352	-7.48374684892784	5.06193943601237e-24	3.56716500028313	4.10124680332038	3.6244755558345	3.47971287881195	11.2787155046604	10.7211772707512	10.4065683360579	10.7906772972452	11.1006434540012	10.9331093855778	10.8058099317103	Fgl1	NM_145594	Mus musculus fibrinogen-like protein 1 (Fgl1), mRNA.
10501494	-7.50770474085023	6.04132325428834e-13	4.05147543517519	3.56622635093605	3.62855461228673	3.69978654573944	12.1330173859928	11.4560359360494	11.606254219225	11.4290758037874	12.2244516980604	12.0831901646245	12.0080538932765	Amy2b	NM_001190403	Mus musculus amylase 2b (Amy2b), transcript variant 1, mRNA.
10501533	-7.59959400172538	5.27165892187469e-11	5.35616810074133	5.82431810838312	4.66621126800688	6.0595482187698	13.8910781951	13.9328099120455	13.4468523308408	13.7449630642612	13.5431804473544	13.688527323728	13.7188458502992	Amy2a5	NM_001042711	Mus musculus amylase 2a5 (Amy2a5), mRNA.
10434689	-7.65819498561094	6.11251185895109e-28	4.29855816022772	4.45159567343893	4.33383844025196	4.37904330867323	12.0249600869883	11.4326650405976	11.6600077022415	11.6125491374002	11.0909560991979	11.5809657046103	11.201744414138	Ahsg	NM_013465	Mus musculus alpha-2-HS-glycoprotein (Ahsg), mRNA.
10538965	-7.88291148735458	6.80682961803718e-12	3.46591348639563	3.64662440026622	5.48091935949699	4.13250626199182	12.0772705220307	11.8527995954274	11.6180430095456	11.7286038848443	12.1260771319703	11.8540647830652	11.9647960085555	Fabp1	NM_017399	Mus musculus fatty acid binding protein 1, liver (Fabp1), mRNA.
10492735	-7.95956950201205	2.60125467183072e-22	3.19907876181611	3.10023633733513	3.0568250893538	3.56873161910035	10.9645281074244	11.0121903303487	10.9198226380514	11.1198926501044	11.4024085130375	11.1595124986847	11.0072056464138	Fgg	ENSMUST00000048486	cdna:known chromosome:NCBIM37:3:82811781:82818975:1 gene:ENSMUSG00000033860 gene_biotype:protein_coding transcript_biotype:protein_coding
10495820	-8.21206224832075	1.36385226480746e-14	3.46317993015418	3.07930274719201	3.29023645060074	3.31688523935769	11.7257714559575	11.8578972891572	11.8619981855395	11.9260800823227	11.9097432598951	12.1567050357306	11.8788140953299	Fabp2	NM_007980	Mus musculus fatty acid binding protein 2, intestinal (Fabp2), mRNA.
10523062	-8.52470993977608	7.53883537773331e-22	4.84090305792088	4.60091582064612	5.05645564310568	6.7433726019566	12.8834134051342	12.2832414362283	12.3189591386665	12.3893857377594	12.8420159603194	12.9216000366393	12.2491486477496	Alb	NM_009654	Mus musculus albumin (Alb), mRNA.
